# Supplementary material for: Crystal structure and Hirshfeld surface analysis of 2-{[2,8-bis­(tri­fluoro­meth­yl)quinolin-4-yl](hy­droxy)meth­yl}piperidin-1-ium 2-hy­droxy-2-phenyl­acetate hemihydrate
Source: Acta Crystallogr E Crystallogr Commun. 2016 Oct 25;72(Pt 11):1618–27. doi: 10.1107/S2056989016016492 (PMC5095847; doi:10.1107/S2056989016016492)
Supplement: Supplementary file 1 [file e-72-01618-sup1.cif]

##############################################################################
#                                                                            #
# This CIF contains the data in a paper accepted for publication in          #
# Acta Crystallographica Section E. It conforms to the requirements of       #
# Notes for Authors for Acta Crystallographica Section E, and has been       #
# peer reviewed under the auspices of the IUCr Commission on Journals.       #
#                                                                            #
# Full details of the Crystallographic Information File format               #
# are given in the paper "The Crystallographic Information File (CIF):       #
# a New Standard Archive File for Crystallography" by S. R. Hall, F. H.      #
# Allen and I. D. Brown [Acta Cryst. (1991), A47, 655-685].                  #
#                                                                            #
# The current version of the core CIF dictionary is obtainable from          #
# ftp://ftp.iucr.org/pub/cif_core.dic.                                       #
#                                                                            #
# Software is freely available for graphical display of the structure(s)     #
# in this CIF. For information consult the CIF software page                 #
# http://www.iucr.org/resources/cif/software.                                #
#                                                                            #
# This file may be used for bona fide research purposes within the           #
# scientific community so long as proper attribution is given to the journal # 
# article from which it was obtained.                                        #
#                                                                            #
##############################################################################
data_I
_database_code_depnum_ccdc_archive 'CCDC 1510084'
_audit_creation_method     'SHELXL-2014/7'
_chemical_name_systematic
;
2-{[2,8-Bis(trifluoromethyl)quinolin-4-yl](hydroxy)methyl}piperidin-1-ium
2-hydroxy-2-phenylacetate hemihydrate
;
_chemical_name_common     ?
_chemical_formula_moiety     '2(C17 H17 F6 N2 O +), 2(C8 H7 O3 -), H2 O'
_chemical_formula_sum     'C50 H50 F12 N4 O9'
_chemical_formula_iupac     '2C17 H17 F6 N2 O +, 2C8 H7 O3 -, H2 O'
_chemical_formula_weight     1078.95
_chemical_melting_point     ?
_shelx_space_group_comment
;
The symmetry employed for this shelxl refinement is uniquely defined
by the following loop, which should always be used as a source of
symmetry information in preference to the above space-group names.
They are only intended as comments.
;
_space_group_crystal_system     triclinic
_space_group_name_H-M_alt     'P -1'
_space_group_name_Hall     '-P 1'
loop_
    _space_group_symop_operation_xyz
    'x, y, z'
    '-x, -y, -z'
_cell_length_a     9.5317(2)
_cell_length_b     15.8217(5)
_cell_length_c     16.2980(5)
_cell_angle_alpha     85.926(2)
_cell_angle_beta     77.418(2)
_cell_angle_gamma     83.003(2)
_cell_volume     2378.46(12)
_cell_formula_units_Z     2
_cell_measurement_reflns_used     36255
_cell_measurement_theta_min     2.91
_cell_measurement_theta_max     27.48
_cell_measurement_temperature     120(2)
_exptl_crystal_description     slab
_exptl_crystal_colour     colourless
_exptl_crystal_size_max     0.44
_exptl_crystal_size_mid     0.22
_exptl_crystal_size_min     0.08
_exptl_crystal_density_diffrn     1.507
_exptl_crystal_density_meas     ?
_exptl_crystal_density_method     ?
_exptl_crystal_F_000     1116
_exptl_absorpt_coefficient_mu     0.134
_exptl_absorpt_correction_type     multi-scan
_exptl_absorpt_process_details
;
(SADABS; Sheldrick, 2007)
;
_shelx_estimated_absorpt_T_min     0.943
_shelx_estimated_absorpt_T_max     0.989
_exptl_absorpt_correction_T_min     0.6546
_exptl_absorpt_correction_T_max     0.7456
_diffrn_ambient_temperature     120(2)
_diffrn_radiation_type     MoK\a
_diffrn_radiation_wavelength     0.71073
_diffrn_radiation_source     'Bruker--Nonius FR591 rotating anode'
_diffrn_radiation_monochromator     'graphite'
_diffrn_measurement_device_type
                               'Bruker--Nonius Roper CCD camera on \k-goniostat'
_diffrn_measurement_method     '\f & \w scans'
_diffrn_detector_area_resol_mean     '9.091'
_diffrn_reflns_number     58243
_diffrn_reflns_av_R_equivalents     0.0846
_diffrn_reflns_theta_min     2.927
_diffrn_reflns_theta_max     27.448
_diffrn_reflns_theta_full     27.448
_diffrn_measured_fraction_theta_max     0.995
_diffrn_measured_fraction_theta_full     0.995
_diffrn_reflns_limit_h_min     -12
_diffrn_reflns_limit_h_max     12
_diffrn_reflns_limit_k_min     -20
_diffrn_reflns_limit_k_max     20
_diffrn_reflns_limit_l_min     -21
_diffrn_reflns_limit_l_max     21
_refine_special_details     ?
_reflns_number_total     10823
_reflns_number_gt     6765
_reflns_threshold_expression     'I > 2\s(I)'
_refine_ls_structure_factor_coef     Fsqd
_refine_ls_matrix_type     full
_refine_ls_R_factor_all     0.1274
_refine_ls_R_factor_gt     0.0770
_refine_ls_wR_factor_gt     0.1844
_refine_ls_wR_factor_ref     0.2141
_refine_ls_goodness_of_fit_ref     1.017
_refine_ls_restrained_S_all     1.060
_refine_ls_number_reflns     10823
_refine_ls_number_parameters     716
_refine_ls_number_restraints     28
_refine_ls_weighting_scheme     calc
_refine_ls_weighting_details
              'w=1/[\s^2^(Fo^2^)+(0.0944P)^2^+3.7317P] where P=(Fo^2^+2Fc^2^)/3'
_atom_sites_solution_hydrogens     mixed
_atom_sites_solution_primary     ?
_atom_sites_solution_secondary     ?
_refine_ls_shift/su_max     0.001
_refine_ls_shift/su_mean     0.000
_refine_diff_density_max     1.747
_refine_diff_density_min     -0.662
_refine_ls_extinction_method     none
_refine_ls_extinction_coef     .
loop_
    _atom_type_symbol
    _atom_type_description
    _atom_type_scat_dispersion_real
    _atom_type_scat_dispersion_imag
    _atom_type_scat_source
    'C' 'C' 0.0030 0.0020
                         'International Tables Vol C Tables 4.2.6.8 and 6.1.1.4'
    'H' 'H' 0.0000 0.0000
                         'International Tables Vol C Tables 4.2.6.8 and 6.1.1.4'
    'F' 'F' 0.0170 0.0100
                         'International Tables Vol C Tables 4.2.6.8 and 6.1.1.4'
    'N' 'N' 0.0060 0.0030
                         'International Tables Vol C Tables 4.2.6.8 and 6.1.1.4'
    'O' 'O' 0.0110 0.0060
                         'International Tables Vol C Tables 4.2.6.8 and 6.1.1.4'
_computing_data_collection
;
COLLECT (Hooft, 1998)
;
_computing_cell_refinement
;
DENZO (Otwinowski & Minor, 1997) and COLLECT (Hooft, 1998)
;
_computing_data_reduction
;
DENZO (Otwinowski & Minor, 1997) and COLLECT (Hooft, 1998)
;
_computing_structure_solution
;
SHELXS97 (Sheldrick, 2008)
;
_computing_structure_refinement
;
<i>SHELXL2014/7</i> (Sheldrick, 2015)
;
_computing_molecular_graphics
;
ORTEP-3 for Windows (Farrugia, 2012), <i>QMol</i> (Gans & Shalloway,
2001) and
DIAMOND (Brandenburg, 2006)
;
_computing_publication_material
;
publCIF (Westrip, 2010)
;
loop_
    _atom_site_type_symbol
    _atom_site_label
    _atom_site_fract_x
    _atom_site_fract_y
    _atom_site_fract_z
    _atom_site_U_iso_or_equiv
    _atom_site_adp_type
    _atom_site_calc_flag
    _atom_site_occupancy
    _atom_site_disorder_assembly
    _atom_site_disorder_group
    F F1 0.5340(2) 0.43419(13) 0.20495(13) 0.0349(5) Uani d 1 . .
    F F2 0.6128(2) 0.42025(13) 0.07246(14) 0.0405(5) Uani d 1 . .
    F F3 0.7404(2) 0.36447(13) 0.15967(17) 0.0471(6) Uani d 1 . .
    F F4 1.1534(2) 0.43806(13) 0.05811(12) 0.0333(5) Uani d 1 . .
    F F5 1.1147(2) 0.44735(13) 0.19238(12) 0.0330(5) Uani d 1 . .
    F F6 1.3016(2) 0.49571(14) 0.11350(15) 0.0428(6) Uani d 1 . .
    O O1 0.4545(2) 0.74208(14) 0.14151(15) 0.0252(5) Uani d 1 . .
    H H1O 0.411(4) 0.7905(12) 0.153(3) 0.038 Uiso d 1 . .
    N N1 0.8612(3) 0.50764(16) 0.13007(16) 0.0213(6) Uani d 1 . .
    N N2 0.5620(3) 0.86797(17) 0.00056(17) 0.0227(6) Uani d 1 . .
    H H1N 0.613(3) 0.897(2) 0.026(2) 0.027 Uiso d 1 . .
    H H2N 0.4691(14) 0.877(2) 0.024(2) 0.027 Uiso d 1 . .
    C C1 0.7209(3) 0.5153(2) 0.1360(2) 0.0226(7) Uani d 1 . .
    C C2 0.6315(3) 0.5923(2) 0.1303(2) 0.0226(7) Uani d 1 . .
    H H2 0.5300 0.5924 0.1366 0.027 Uiso calc 1 . .
    C C3 0.6935(3) 0.66691(19) 0.11559(19) 0.0199(6) Uani d 1 . .
    C C4 0.8463(3) 0.6635(2) 0.10880(19) 0.0200(6) Uani d 1 . .
    C C5 0.9235(3) 0.7364(2) 0.0943(2) 0.0246(7) Uani d 1 . .
    H H5 0.8731 0.7914 0.0882 0.030 Uiso calc 1 . .
    C C6 1.0696(3) 0.7282(2) 0.0889(2) 0.0284(8) Uani d 1 . .
    H H6 1.1195 0.7775 0.0791 0.034 Uiso calc 1 . .
    C C7 1.1470(3) 0.6478(2) 0.0976(2) 0.0270(7) Uani d 1 . .
    H H7 1.2484 0.6434 0.0939 0.032 Uiso calc 1 . .
    C C8 1.0773(3) 0.5755(2) 0.1114(2) 0.0234(7) Uani d 1 . .
    C C9 0.9251(3) 0.5821(2) 0.11715(19) 0.0199(6) Uani d 1 . .
    C C10 0.6531(3) 0.4329(2) 0.1444(2) 0.0259(7) Uani d 1 . .
    C C11 1.1601(3) 0.4896(2) 0.1193(2) 0.0270(7) Uani d 1 . .
    C C12 0.6026(3) 0.75057(19) 0.10484(19) 0.0202(6) Uani d 1 . .
    H H12 0.6359 0.7956 0.1338 0.024 Uiso calc 1 . .
    C C13 0.6213(3) 0.7760(2) 0.0100(2) 0.0224(7) Uani d 1 . .
    H H13 0.7272 0.7708 -0.0156 0.027 Uiso calc 1 . .
    C C14 0.5876(4) 0.9001(2) -0.0895(2) 0.0298(8) Uani d 1 . .
    H H14A 0.6929 0.8978 -0.1129 0.036 Uiso calc 1 . .
    H H14B 0.5453 0.9602 -0.0930 0.036 Uiso calc 1 . .
    C C15 0.5196(4) 0.8464(2) -0.1410(2) 0.0334(8) Uani d 1 . .
    H H15A 0.5437 0.8657 -0.2010 0.040 Uiso calc 1 . .
    H H15B 0.4131 0.8543 -0.1219 0.040 Uiso calc 1 . .
    C C16 0.5736(4) 0.7526(2) -0.1317(2) 0.0319(8) Uani d 1 . .
    H H16A 0.6780 0.7435 -0.1576 0.038 Uiso calc 1 . .
    H H16B 0.5218 0.7186 -0.1618 0.038 Uiso calc 1 . .
    C C17 0.5493(4) 0.7224(2) -0.0388(2) 0.0244(7) Uani d 1 . .
    H H17A 0.4443 0.7264 -0.0143 0.029 Uiso calc 1 . .
    H H17B 0.5894 0.6619 -0.0341 0.029 Uiso calc 1 . .
    C C27 -0.1849(4) 0.6033(2) 0.6130(2) 0.0283(7) Uani d 0.775(3) A 1
    F F7 -0.3173(3) 0.60957(19) 0.6595(3) 0.0600(10) Uani d 0.775(3) A 1
    F F8 -0.1845(6) 0.6196(3) 0.5363(2) 0.0861(14) Uani d 0.775(3) A 1
    F F9 -0.1283(4) 0.66770(18) 0.6386(3) 0.0642(11) Uani d 0.775(3) A 1
    C C27' -0.1849(4) 0.6033(2) 0.6130(2) 0.0283(7) Uani d 0.225(3) A 2
    F F7' -0.2815(11) 0.5956(7) 0.5611(10) 0.0600(10) Uani d 0.225(3) A 2
    F F8' -0.237(3) 0.6462(11) 0.6684(8) 0.0861(14) Uani d 0.225(3) A 2
    F F9' -0.1069(12) 0.6560(7) 0.5570(12) 0.0642(11) Uani d 0.225(3) A 2
    F F10 0.3229(2) 0.55590(14) 0.53309(14) 0.0421(5) Uani d 1 . .
    F F11 0.4729(2) 0.51710(15) 0.61302(17) 0.0474(6) Uani d 1 . .
    F F12 0.2720(2) 0.59052(14) 0.66265(15) 0.0430(6) Uani d 1 . .
    O O2 -0.3279(2) 0.30526(14) 0.69410(15) 0.0257(5) Uani d 1 . .
    H H2O -0.367(4) 0.298(3) 0.7449(9) 0.039 Uiso d 1 . .
    N N3 0.0360(3) 0.52001(16) 0.62328(17) 0.0226(6) Uani d 1 . .
    N N4 -0.1684(3) 0.14436(18) 0.63121(19) 0.0284(6) Uani d 1 . .
    H H3N -0.2635(12) 0.149(2) 0.643(2) 0.034 Uiso d 1 . .
    H H4N -0.145(4) 0.125(2) 0.6788(14) 0.034 Uiso d 1 . .
    C C18 -0.1027(3) 0.5187(2) 0.6291(2) 0.0225(7) Uani d 1 . .
    C C19 -0.1772(3) 0.4453(2) 0.6498(2) 0.0233(7) Uani d 1 . .
    H H19 -0.2781 0.4488 0.6521 0.028 Uiso calc 1 . .
    C C20 -0.1013(3) 0.3697(2) 0.66638(19) 0.0211(6) Uani d 1 . .
    C C21 0.0496(3) 0.3677(2) 0.66514(19) 0.0214(6) Uani d 1 . .
    C C22 0.1391(3) 0.2939(2) 0.6849(2) 0.0250(7) Uani d 1 . .
    H H22 0.0981 0.2421 0.7024 0.030 Uiso calc 1 . .
    C C23 0.2832(4) 0.2969(2) 0.6789(2) 0.0300(8) Uani d 1 . .
    H H23 0.3417 0.2468 0.6916 0.036 Uiso calc 1 . .
    C C24 0.3472(4) 0.3729(2) 0.6542(2) 0.0294(8) Uani d 1 . .
    H H24 0.4482 0.3733 0.6496 0.035 Uiso calc 1 . .
    C C25 0.2650(3) 0.4457(2) 0.6367(2) 0.0250(7) Uani d 1 . .
    C C26 0.1131(3) 0.4453(2) 0.64167(19) 0.0221(7) Uani d 1 . .
    C C28 0.3315(4) 0.5276(2) 0.6113(2) 0.0323(8) Uani d 1 . .
    C C29 -0.1749(3) 0.2881(2) 0.6832(2) 0.0219(7) Uani d 1 . .
    H H29 -0.1506 0.2569 0.7348 0.026 Uiso calc 1 . .
    C C30 -0.1209(4) 0.2313(2) 0.6072(2) 0.0240(7) Uani d 1 . .
    H H30 -0.0128 0.2254 0.5944 0.029 Uiso calc 1 . .
    C C31 -0.1103(4) 0.0833(2) 0.5618(2) 0.0334(8) Uani d 1 . .
    H H31A -0.1445 0.0269 0.5795 0.040 Uiso calc 1 . .
    H H31B -0.0033 0.0762 0.5505 0.040 Uiso calc 1 . .
    C C32 -0.1608(4) 0.1170(2) 0.4828(2) 0.0365(9) Uani d 1 . .
    H H32A -0.2675 0.1202 0.4931 0.044 Uiso calc 1 . .
    H H32B -0.1198 0.0776 0.4370 0.044 Uiso calc 1 . .
    C C33 -0.1134(4) 0.2050(2) 0.4565(2) 0.0361(8) Uani d 1 . .
    H H33A -0.1507 0.2273 0.4061 0.043 Uiso calc 1 . .
    H H33B -0.0065 0.2010 0.4417 0.043 Uiso calc 1 . .
    C C34 -0.1709(4) 0.2659(2) 0.5282(2) 0.0290(7) Uani d 1 . .
    H H34A -0.1360 0.3223 0.5112 0.035 Uiso calc 1 . .
    H H34B -0.2779 0.2736 0.5396 0.035 Uiso calc 1 . .
    O O3 0.2669(2) -0.08127(14) 0.05126(15) 0.0292(5) Uani d 1 . .
    O O4 0.2997(2) -0.11430(15) 0.18177(15) 0.0288(5) Uani d 1 . .
    O O5 0.0214(2) -0.09990(15) 0.24340(17) 0.0325(6) Uani d 1 . .
    H H5O -0.0664(17) -0.086(3) 0.266(3) 0.049 Uiso d 1 . .
    C C35 0.2226(3) -0.08536(19) 0.1300(2) 0.0243(7) Uani d 1 . .
    C C36 0.0645(3) -0.0537(2) 0.1657(2) 0.0263(7) Uani d 1 . .
    H H36 0.0043 -0.0663 0.1259 0.032 Uiso calc 1 . .
    C C37 0.0458(3) 0.0421(2) 0.1772(2) 0.0252(7) Uani d 1 . .
    C C38 -0.0215(4) 0.0980(2) 0.1242(2) 0.0341(8) Uani d 1 . .
    H H38 -0.0560 0.0764 0.0803 0.041 Uiso calc 1 . .
    C C39 -0.0386(4) 0.1858(2) 0.1353(3) 0.0428(10) Uani d 1 . .
    H H39 -0.0853 0.2236 0.0992 0.051 Uiso calc 1 . .
    C C40 0.0119(4) 0.2175(2) 0.1985(3) 0.0445(10) Uani d 1 . .
    H H40 -0.0003 0.2771 0.2062 0.053 Uiso calc 1 . .
    C C41 0.0805(4) 0.1622(2) 0.2506(2) 0.0397(9) Uani d 1 . .
    H H41 0.1165 0.1841 0.2938 0.048 Uiso calc 1 . .
    C C42 0.0972(4) 0.0748(2) 0.2405(2) 0.0316(8) Uani d 1 . .
    H H42 0.1439 0.0374 0.2769 0.038 Uiso calc 1 . .
    O O6 0.7671(3) -0.0687(2) 0.3359(2) 0.0662(10) Uani d 1 . .
    O O7 0.6636(4) -0.0738(2) 0.2270(2) 0.0719(10) Uani d 1 . .
    O O8 0.3996(4) -0.0457(2) 0.3191(2) 0.0648(9) Uani d 1 . .
    H H8O 0.457(6) -0.079(3) 0.284(3) 0.097 Uiso d 1 . .
    C C43 0.6642(5) -0.0604(3) 0.3013(3) 0.0423(10) Uani d 1 . .
    C C44 0.5166(4) -0.0306(3) 0.3535(3) 0.0456(10) Uani d 1 . .
    H H44 0.5071 -0.0645 0.4082 0.055 Uiso calc 1 . .
    C C45 0.5065(4) 0.0622(3) 0.3748(3) 0.0425(10) Uani d 1 . .
    C C46 0.6000(5) 0.1182(3) 0.3294(3) 0.0514(11) Uani d 1 . .
    H H46 0.6741 0.0987 0.2835 0.062 Uiso calc 1 . .
    C C47 0.5851(7) 0.2031(3) 0.3511(4) 0.0690(17) Uani d 1 . .
    H H47 0.6472 0.2416 0.3190 0.083 Uiso calc 1 . .
    C C48 0.4812(8) 0.2309(4) 0.4184(5) 0.084(2) Uani d 1 . .
    H H48 0.4731 0.2883 0.4341 0.100 Uiso calc 1 . .
    C C49 0.3880(6) 0.1760(4) 0.4637(4) 0.0741(17) Uani d 1 . .
    H H49 0.3150 0.1959 0.5099 0.089 Uiso calc 1 . .
    C C50 0.4008(5) 0.0919(3) 0.4419(3) 0.0563(12) Uani d 1 . .
    H H50 0.3363 0.0543 0.4734 0.068 Uiso calc 1 . .
    O O1W 0.7552(3) -0.05535(16) 0.06281(17) 0.0358(6) Uani d 1 . .
    H H1W 0.724(5) -0.046(3) 0.1140(10) 0.054 Uiso d 1 . .
    H H2W 0.765(5) -0.0084(15) 0.036(3) 0.054 Uiso d 1 . .
loop_
    _atom_site_aniso_label
    _atom_site_aniso_U_11
    _atom_site_aniso_U_22
    _atom_site_aniso_U_33
    _atom_site_aniso_U_12
    _atom_site_aniso_U_13
    _atom_site_aniso_U_23
    F1 0.0299(11) 0.0308(11) 0.0418(12) -0.0101(9) 0.0000(9) 0.0023(9)
    F2 0.0481(13) 0.0358(12) 0.0431(13) -0.0184(10) -0.0114(10) -0.0089(10)
    F3 0.0349(12) 0.0177(10) 0.0901(19) -0.0017(9) -0.0193(12) 0.0064(11)
    F4 0.0330(11) 0.0343(11) 0.0306(11) 0.0092(9) -0.0070(8) -0.0091(9)
    F5 0.0359(11) 0.0346(11) 0.0286(11) 0.0022(9) -0.0117(9) 0.0023(9)
    F6 0.0195(10) 0.0433(13) 0.0660(16) 0.0022(9) -0.0144(10) 0.0020(11)
    O1 0.0188(11) 0.0223(12) 0.0300(13) 0.0021(9) 0.0014(9) 0.0013(10)
    N1 0.0213(13) 0.0202(14) 0.0229(14) -0.0019(10) -0.0061(10) -0.0008(11)
    N2 0.0250(14) 0.0178(14) 0.0267(15) -0.0040(11) -0.0076(11) -0.0001(11)
    C1 0.0222(16) 0.0225(17) 0.0230(16) -0.0036(13) -0.0039(12) -0.0021(13)
    C2 0.0197(15) 0.0212(16) 0.0266(17) 0.0002(12) -0.0050(13) -0.0022(13)
    C3 0.0186(15) 0.0209(16) 0.0202(16) -0.0012(12) -0.0038(12) -0.0033(12)
    C4 0.0187(15) 0.0214(16) 0.0194(15) -0.0019(12) -0.0023(12) -0.0029(12)
    C5 0.0277(17) 0.0200(16) 0.0262(17) -0.0045(13) -0.0045(13) -0.0023(13)
    C6 0.0245(17) 0.0313(19) 0.0319(19) -0.0118(14) -0.0049(14) -0.0066(15)
    C7 0.0190(15) 0.035(2) 0.0278(18) -0.0056(14) -0.0038(13) -0.0053(15)
    C8 0.0218(16) 0.0284(18) 0.0211(16) -0.0027(13) -0.0065(12) -0.0022(13)
    C9 0.0199(15) 0.0233(16) 0.0161(15) -0.0016(12) -0.0031(12) -0.0029(12)
    C10 0.0230(16) 0.0212(17) 0.0338(19) -0.0023(13) -0.0070(14) -0.0001(14)
    C11 0.0208(16) 0.0335(19) 0.0271(18) -0.0010(14) -0.0068(13) -0.0019(15)
    C12 0.0175(14) 0.0207(16) 0.0219(16) -0.0033(12) -0.0027(12) -0.0005(12)
    C13 0.0199(15) 0.0209(16) 0.0252(17) -0.0034(12) -0.0017(12) -0.0005(13)
    C14 0.041(2) 0.0250(18) 0.0252(18) -0.0101(15) -0.0086(15) 0.0036(14)
    C15 0.047(2) 0.033(2) 0.0247(18) -0.0154(17) -0.0143(16) 0.0057(15)
    C16 0.041(2) 0.0301(19) 0.0276(19) -0.0142(16) -0.0084(15) -0.0028(15)
    C17 0.0282(17) 0.0196(16) 0.0269(17) -0.0062(13) -0.0072(13) -0.0015(13)
    C27 0.0230(17) 0.0257(18) 0.036(2) -0.0056(14) -0.0062(14) 0.0033(15)
    F7 0.0242(14) 0.0260(15) 0.114(3) 0.0047(12) 0.0081(16) 0.0197(17)
    F8 0.151(3) 0.062(2) 0.0317(17) 0.062(2) -0.0295(19) -0.0083(15)
    F9 0.0495(19) 0.0212(15) 0.131(3) -0.0028(13) -0.038(2) -0.0085(18)
    C27' 0.0230(17) 0.0257(18) 0.036(2) -0.0056(14) -0.0062(14) 0.0033(15)
    F7' 0.0242(14) 0.0260(15) 0.114(3) 0.0047(12) 0.0081(16) 0.0197(17)
    F8' 0.151(3) 0.062(2) 0.0317(17) 0.062(2) -0.0295(19) -0.0083(15)
    F9' 0.0495(19) 0.0212(15) 0.131(3) -0.0028(13) -0.038(2) -0.0085(18)
    F10 0.0356(12) 0.0451(13) 0.0443(14) -0.0130(10) -0.0058(10) 0.0135(10)
    F11 0.0226(11) 0.0484(14) 0.0739(17) -0.0110(10) -0.0136(10) 0.0023(12)
    F12 0.0383(12) 0.0349(12) 0.0593(15) -0.0106(10) -0.0116(11) -0.0113(11)
    O2 0.0208(11) 0.0266(12) 0.0277(13) -0.0041(9) -0.0007(9) 0.0018(10)
    N3 0.0234(14) 0.0209(14) 0.0238(14) -0.0029(11) -0.0055(11) -0.0011(11)
    N4 0.0378(16) 0.0196(14) 0.0285(16) -0.0053(12) -0.0080(13) 0.0004(12)
    C18 0.0217(16) 0.0216(16) 0.0240(17) -0.0039(12) -0.0040(12) -0.0003(13)
    C19 0.0189(15) 0.0240(17) 0.0271(17) -0.0034(12) -0.0045(13) -0.0012(13)
    C20 0.0222(15) 0.0240(17) 0.0163(15) -0.0026(13) -0.0020(12) -0.0026(12)
    C21 0.0240(16) 0.0230(16) 0.0182(15) -0.0026(13) -0.0066(12) -0.0018(12)
    C22 0.0285(17) 0.0237(17) 0.0240(17) -0.0023(13) -0.0085(13) -0.0002(13)
    C23 0.0299(18) 0.0295(19) 0.0312(19) 0.0049(14) -0.0117(14) -0.0018(15)
    C24 0.0211(16) 0.038(2) 0.0306(19) -0.0016(14) -0.0094(14) -0.0044(15)
    C25 0.0237(16) 0.0316(19) 0.0212(17) -0.0051(14) -0.0071(13) -0.0004(14)
    C26 0.0249(16) 0.0240(17) 0.0173(15) -0.0012(13) -0.0050(12) -0.0015(12)
    C28 0.0213(17) 0.034(2) 0.042(2) -0.0063(14) -0.0068(15) -0.0006(17)
    C29 0.0231(16) 0.0200(16) 0.0213(16) -0.0032(12) -0.0030(12) 0.0036(12)
    C30 0.0283(17) 0.0189(16) 0.0249(17) -0.0047(13) -0.0049(13) 0.0006(13)
    C31 0.042(2) 0.0251(18) 0.0308(19) 0.0014(15) -0.0039(15) -0.0075(15)
    C32 0.047(2) 0.030(2) 0.034(2) 0.0004(16) -0.0114(17) -0.0107(16)
    C33 0.044(2) 0.036(2) 0.0285(19) -0.0013(16) -0.0079(16) -0.0050(16)
    C34 0.0361(19) 0.0257(18) 0.0255(18) -0.0032(14) -0.0077(14) -0.0001(14)
    O3 0.0315(13) 0.0247(12) 0.0308(14) -0.0021(10) -0.0069(10) 0.0028(10)
    O4 0.0257(12) 0.0280(13) 0.0330(13) 0.0040(10) -0.0095(10) -0.0049(10)
    O5 0.0215(12) 0.0269(13) 0.0456(16) -0.0025(10) -0.0025(11) 0.0091(11)
    C35 0.0263(16) 0.0141(15) 0.0335(19) -0.0024(12) -0.0083(14) -0.0022(13)
    C36 0.0248(16) 0.0188(16) 0.038(2) -0.0027(13) -0.0124(14) 0.0023(14)
    C37 0.0234(16) 0.0196(16) 0.0301(18) 0.0002(13) -0.0018(13) 0.0003(13)
    C38 0.0279(18) 0.032(2) 0.041(2) 0.0010(15) -0.0078(15) 0.0016(16)
    C39 0.040(2) 0.027(2) 0.053(3) 0.0091(16) -0.0018(19) 0.0087(18)
    C40 0.049(2) 0.0221(19) 0.052(3) -0.0011(17) 0.012(2) -0.0086(18)
    C41 0.054(2) 0.033(2) 0.028(2) -0.0122(18) 0.0069(17) -0.0067(16)
    C42 0.0360(19) 0.0283(19) 0.0287(19) -0.0069(15) -0.0022(15) 0.0026(15)
    O6 0.0442(18) 0.078(2) 0.074(2) 0.0105(17) -0.0107(17) -0.0176(19)
    O7 0.097(3) 0.065(2) 0.044(2) -0.008(2) 0.0053(18) -0.0053(17)
    O8 0.051(2) 0.077(3) 0.071(2) -0.0123(17) -0.0144(17) -0.0224(19)
    C43 0.047(2) 0.040(2) 0.039(2) -0.0109(18) 0.0011(19) -0.0085(18)
    C44 0.032(2) 0.040(2) 0.067(3) -0.0051(17) -0.0116(19) -0.007(2)
    C45 0.042(2) 0.038(2) 0.053(3) 0.0002(18) -0.0236(19) -0.0052(19)
    C46 0.064(3) 0.045(3) 0.057(3) -0.015(2) -0.038(2) 0.006(2)
    C47 0.102(4) 0.032(2) 0.097(4) -0.018(3) -0.075(4) 0.014(3)
    C48 0.099(5) 0.045(3) 0.128(6) 0.024(3) -0.082(5) -0.025(4)
    C49 0.068(3) 0.067(4) 0.097(5) 0.028(3) -0.051(3) -0.033(3)
    C50 0.052(3) 0.057(3) 0.063(3) 0.008(2) -0.023(2) -0.012(2)
    O1W 0.0501(16) 0.0289(14) 0.0337(14) -0.0130(12) -0.0174(13) 0.0048(11)
_geom_special_details
;
 All esds (except the esd in the dihedral angle between two l.s. planes)
 are estimated using the full covariance matrix.  The cell esds are taken
 into account individually in the estimation of esds in distances, angles
 and torsion angles; correlations between esds in cell parameters are only
 used when they are defined by crystal symmetry.  An approximate (isotropic)
 treatment of cell esds is used for estimating esds involving l.s. planes.
;
loop_
    _geom_bond_atom_site_label_1
    _geom_bond_atom_site_label_2
    _geom_bond_site_symmetry_2
    _geom_bond_distance
    _geom_bond_publ_flag
    F1 C10 . 1.332(4) ?
    F2 C10 . 1.345(4) ?
    F3 C10 . 1.326(4) ?
    F4 C11 . 1.348(4) ?
    F5 C11 . 1.336(4) ?
    F6 C11 . 1.347(4) ?
    O1 C12 . 1.426(4) ?
    O1 H1O . 0.839(10) ?
    N1 C1 . 1.311(4) ?
    N1 C9 . 1.373(4) ?
    N2 C14 . 1.497(4) ?
    N2 C13 . 1.505(4) ?
    N2 H1N . 0.881(10) ?
    N2 H2N . 0.883(10) ?
    C1 C2 . 1.409(4) ?
    C1 C10 . 1.510(4) ?
    C2 C3 . 1.367(4) ?
    C2 H2 . 0.9500 ?
    C3 C4 . 1.431(4) ?
    C3 C12 . 1.513(4) ?
    C4 C5 . 1.422(4) ?
    C4 C9 . 1.422(4) ?
    C5 C6 . 1.367(5) ?
    C5 H5 . 0.9500 ?
    C6 C7 . 1.405(5) ?
    C6 H6 . 0.9500 ?
    C7 C8 . 1.372(5) ?
    C7 H7 . 0.9500 ?
    C8 C9 . 1.425(4) ?
    C8 C11 . 1.499(5) ?
    C12 C13 . 1.547(4) ?
    C12 H12 . 1.0000 ?
    C13 C17 . 1.516(4) ?
    C13 H13 . 1.0000 ?
    C14 C15 . 1.523(5) ?
    C14 H14A . 0.9900 ?
    C14 H14B . 0.9900 ?
    C15 C16 . 1.519(5) ?
    C15 H15A . 0.9900 ?
    C15 H15B . 0.9900 ?
    C16 C17 . 1.532(5) ?
    C16 H16A . 0.9900 ?
    C16 H16B . 0.9900 ?
    C17 H17A . 0.9900 ?
    C17 H17B . 0.9900 ?
    C27 F8 . 1.259(5) ?
    C27 F7 . 1.319(4) ?
    C27 F9 . 1.340(5) ?
    C27 C18 . 1.503(5) ?
    C27' F8' . 1.153(13) ?
    C27' F7' . 1.399(15) ?
    C27' F9' . 1.352(14) ?
    C27' C18 . 1.503(5) ?
    F10 C28 . 1.337(4) ?
    F11 C28 . 1.343(4) ?
    F12 C28 . 1.337(4) ?
    O2 C29 . 1.424(4) ?
    O2 H2O . 0.835(10) ?
    N3 C18 . 1.308(4) ?
    N3 C26 . 1.364(4) ?
    N4 C30 . 1.500(4) ?
    N4 C31 . 1.507(4) ?
    N4 H3N . 0.880(10) ?
    N4 H4N . 0.877(10) ?
    C18 C19 . 1.416(4) ?
    C19 C20 . 1.362(5) ?
    C19 H19 . 0.9500 ?
    C20 C21 . 1.430(4) ?
    C20 C29 . 1.525(4) ?
    C21 C22 . 1.420(5) ?
    C21 C26 . 1.427(4) ?
    C22 C23 . 1.362(5) ?
    C22 H22 . 0.9500 ?
    C23 C24 . 1.407(5) ?
    C23 H23 . 0.9500 ?
    C24 C25 . 1.362(5) ?
    C24 H24 . 0.9500 ?
    C25 C26 . 1.433(4) ?
    C25 C28 . 1.503(5) ?
    C29 C30 . 1.541(4) ?
    C29 H29 . 1.0000 ?
    C30 C34 . 1.513(5) ?
    C30 H30 . 1.0000 ?
    C31 C32 . 1.511(5) ?
    C31 H31A . 0.9900 ?
    C31 H31B . 0.9900 ?
    C32 C33 . 1.519(5) ?
    C32 H32A . 0.9900 ?
    C32 H32B . 0.9900 ?
    C33 C34 . 1.533(5) ?
    C33 H33A . 0.9900 ?
    C33 H33B . 0.9900 ?
    C34 H34A . 0.9900 ?
    C34 H34B . 0.9900 ?
    O3 C35 . 1.260(4) ?
    O4 C35 . 1.263(4) ?
    O5 C36 . 1.422(4) ?
    O5 H5O . 0.845(10) ?
    C35 C36 . 1.528(5) ?
    C36 C37 . 1.524(4) ?
    C36 H36 . 1.0000 ?
    C37 C42 . 1.389(5) ?
    C37 C38 . 1.391(5) ?
    C38 C39 . 1.399(5) ?
    C38 H38 . 0.9500 ?
    C39 C40 . 1.375(6) ?
    C39 H39 . 0.9500 ?
    C40 C41 . 1.384(6) ?
    C40 H40 . 0.9500 ?
    C41 C42 . 1.389(5) ?
    C41 H41 . 0.9500 ?
    C42 H42 . 0.9500 ?
    O6 C43 . 1.223(5) ?
    O7 C43 . 1.246(5) ?
    O8 C44 . 1.404(5) ?
    O8 H8O . 0.861(10) ?
    C43 C44 . 1.517(6) ?
    C44 C45 . 1.519(6) ?
    C44 H44 . 1.0000 ?
    C45 C50 . 1.382(6) ?
    C45 C46 . 1.394(6) ?
    C46 C47 . 1.395(7) ?
    C46 H46 . 0.9500 ?
    C47 C48 . 1.367(9) ?
    C47 H47 . 0.9500 ?
    C48 C49 . 1.377(9) ?
    C48 H48 . 0.9500 ?
    C49 C50 . 1.387(7) ?
    C49 H49 . 0.9500 ?
    C50 H50 . 0.9500 ?
    O1W H1W . 0.840(10) ?
    O1W H2W . 0.841(10) ?
loop_
    _geom_angle_atom_site_label_1
    _geom_angle_atom_site_label_2
    _geom_angle_atom_site_label_3
    _geom_angle_site_symmetry_1
    _geom_angle_site_symmetry_3
    _geom_angle
    _geom_angle_publ_flag
    C12 O1 H1O . . 109(3) ?
    C1 N1 C9 . . 116.1(3) ?
    C14 N2 C13 . . 112.2(3) ?
    C14 N2 H1N . . 107(2) ?
    C13 N2 H1N . . 105(2) ?
    C14 N2 H2N . . 110(2) ?
    C13 N2 H2N . . 113(2) ?
    H1N N2 H2N . . 110(3) ?
    N1 C1 C2 . . 125.9(3) ?
    N1 C1 C10 . . 115.8(3) ?
    C2 C1 C10 . . 118.2(3) ?
    C3 C2 C1 . . 118.7(3) ?
    C3 C2 H2 . . 120.6 ?
    C1 C2 H2 . . 120.6 ?
    C2 C3 C4 . . 118.4(3) ?
    C2 C3 C12 . . 120.4(3) ?
    C4 C3 C12 . . 121.1(3) ?
    C5 C4 C9 . . 118.3(3) ?
    C5 C4 C3 . . 123.9(3) ?
    C9 C4 C3 . . 117.8(3) ?
    C6 C5 C4 . . 120.5(3) ?
    C6 C5 H5 . . 119.7 ?
    C4 C5 H5 . . 119.7 ?
    C5 C6 C7 . . 121.0(3) ?
    C5 C6 H6 . . 119.5 ?
    C7 C6 H6 . . 119.5 ?
    C8 C7 C6 . . 120.6(3) ?
    C8 C7 H7 . . 119.7 ?
    C6 C7 H7 . . 119.7 ?
    C7 C8 C9 . . 119.7(3) ?
    C7 C8 C11 . . 120.6(3) ?
    C9 C8 C11 . . 119.6(3) ?
    N1 C9 C4 . . 122.9(3) ?
    N1 C9 C8 . . 117.2(3) ?
    C4 C9 C8 . . 119.8(3) ?
    F3 C10 F1 . . 107.4(3) ?
    F3 C10 F2 . . 106.7(3) ?
    F1 C10 F2 . . 106.5(3) ?
    F3 C10 C1 . . 114.1(3) ?
    F1 C10 C1 . . 112.1(3) ?
    F2 C10 C1 . . 109.7(3) ?
    F5 C11 F6 . . 106.2(3) ?
    F5 C11 F4 . . 106.5(3) ?
    F6 C11 F4 . . 106.0(3) ?
    F5 C11 C8 . . 113.5(3) ?
    F6 C11 C8 . . 111.4(3) ?
    F4 C11 C8 . . 112.7(3) ?
    O1 C12 C3 . . 109.7(2) ?
    O1 C12 C13 . . 110.5(2) ?
    C3 C12 C13 . . 109.2(2) ?
    O1 C12 H12 . . 109.1 ?
    C3 C12 H12 . . 109.1 ?
    C13 C12 H12 . . 109.1 ?
    N2 C13 C17 . . 108.9(3) ?
    N2 C13 C12 . . 108.7(2) ?
    C17 C13 C12 . . 114.8(3) ?
    N2 C13 H13 . . 108.1 ?
    C17 C13 H13 . . 108.1 ?
    C12 C13 H13 . . 108.1 ?
    N2 C14 C15 . . 110.5(3) ?
    N2 C14 H14A . . 109.6 ?
    C15 C14 H14A . . 109.6 ?
    N2 C14 H14B . . 109.6 ?
    C15 C14 H14B . . 109.6 ?
    H14A C14 H14B . . 108.1 ?
    C14 C15 C16 . . 111.0(3) ?
    C14 C15 H15A . . 109.4 ?
    C16 C15 H15A . . 109.4 ?
    C14 C15 H15B . . 109.4 ?
    C16 C15 H15B . . 109.4 ?
    H15A C15 H15B . . 108.0 ?
    C15 C16 C17 . . 110.8(3) ?
    C15 C16 H16A . . 109.5 ?
    C17 C16 H16A . . 109.5 ?
    C15 C16 H16B . . 109.5 ?
    C17 C16 H16B . . 109.5 ?
    H16A C16 H16B . . 108.1 ?
    C13 C17 C16 . . 110.9(3) ?
    C13 C17 H17A . . 109.5 ?
    C16 C17 H17A . . 109.5 ?
    C13 C17 H17B . . 109.5 ?
    C16 C17 H17B . . 109.5 ?
    H17A C17 H17B . . 108.1 ?
    F8 C27 F7 . . 111.8(4) ?
    F8 C27 F9 . . 106.1(4) ?
    F7 C27 F9 . . 102.5(3) ?
    F8 C27 C18 . . 112.8(3) ?
    F7 C27 C18 . . 111.3(3) ?
    F9 C27 C18 . . 111.6(3) ?
    F8' C27' F7' . . 111.8(12) ?
    F8' C27' F9' . . 103.4(13) ?
    F7' C27' F9' . . 93.5(8) ?
    F8' C27' C18 . . 119.8(7) ?
    F7' C27' C18 . . 111.2(5) ?
    F9' C27' C18 . . 113.9(5) ?
    C29 O2 H2O . . 110(3) ?
    C18 N3 C26 . . 117.0(3) ?
    C30 N4 C31 . . 111.8(3) ?
    C30 N4 H3N . . 109(3) ?
    C31 N4 H3N . . 110(3) ?
    C30 N4 H4N . . 111(3) ?
    C31 N4 H4N . . 112(3) ?
    H3N N4 H4N . . 103(4) ?
    N3 C18 C19 . . 125.1(3) ?
    N3 C18 C27' . . 115.2(3) ?
    C19 C18 C27' . . 119.7(3) ?
    N3 C18 C27 . . 115.2(3) ?
    C19 C18 C27 . . 119.7(3) ?
    C20 C19 C18 . . 118.7(3) ?
    C20 C19 H19 . . 120.6 ?
    C18 C19 H19 . . 120.6 ?
    C19 C20 C21 . . 119.0(3) ?
    C19 C20 C29 . . 120.5(3) ?
    C21 C20 C29 . . 120.5(3) ?
    C22 C21 C26 . . 118.5(3) ?
    C22 C21 C20 . . 124.4(3) ?
    C26 C21 C20 . . 117.0(3) ?
    C23 C22 C21 . . 120.5(3) ?
    C23 C22 H22 . . 119.8 ?
    C21 C22 H22 . . 119.8 ?
    C22 C23 C24 . . 121.3(3) ?
    C22 C23 H23 . . 119.3 ?
    C24 C23 H23 . . 119.3 ?
    C25 C24 C23 . . 120.3(3) ?
    C25 C24 H24 . . 119.8 ?
    C23 C24 H24 . . 119.8 ?
    C24 C25 C26 . . 120.3(3) ?
    C24 C25 C28 . . 120.9(3) ?
    C26 C25 C28 . . 118.8(3) ?
    N3 C26 C21 . . 123.1(3) ?
    N3 C26 C25 . . 117.9(3) ?
    C21 C26 C25 . . 119.1(3) ?
    F10 C28 F12 . . 107.4(3) ?
    F10 C28 F11 . . 106.3(3) ?
    F12 C28 F11 . . 106.0(3) ?
    F10 C28 C25 . . 112.8(3) ?
    F12 C28 C25 . . 113.0(3) ?
    F11 C28 C25 . . 110.8(3) ?
    O2 C29 C20 . . 111.6(3) ?
    O2 C29 C30 . . 107.5(3) ?
    C20 C29 C30 . . 109.1(2) ?
    O2 C29 H29 . . 109.5 ?
    C20 C29 H29 . . 109.5 ?
    C30 C29 H29 . . 109.5 ?
    N4 C30 C34 . . 109.7(3) ?
    N4 C30 C29 . . 108.8(3) ?
    C34 C30 C29 . . 114.4(3) ?
    N4 C30 H30 . . 107.9 ?
    C34 C30 H30 . . 107.9 ?
    C29 C30 H30 . . 107.9 ?
    N4 C31 C32 . . 109.9(3) ?
    N4 C31 H31A . . 109.7 ?
    C32 C31 H31A . . 109.7 ?
    N4 C31 H31B . . 109.7 ?
    C32 C31 H31B . . 109.7 ?
    H31A C31 H31B . . 108.2 ?
    C31 C32 C33 . . 110.4(3) ?
    C31 C32 H32A . . 109.6 ?
    C33 C32 H32A . . 109.6 ?
    C31 C32 H32B . . 109.6 ?
    C33 C32 H32B . . 109.6 ?
    H32A C32 H32B . . 108.1 ?
    C32 C33 C34 . . 110.2(3) ?
    C32 C33 H33A . . 109.6 ?
    C34 C33 H33A . . 109.6 ?
    C32 C33 H33B . . 109.6 ?
    C34 C33 H33B . . 109.6 ?
    H33A C33 H33B . . 108.1 ?
    C30 C34 C33 . . 110.7(3) ?
    C30 C34 H34A . . 109.5 ?
    C33 C34 H34A . . 109.5 ?
    C30 C34 H34B . . 109.5 ?
    C33 C34 H34B . . 109.5 ?
    H34A C34 H34B . . 108.1 ?
    C36 O5 H5O . . 112(3) ?
    O3 C35 O4 . . 124.5(3) ?
    O3 C35 C36 . . 118.0(3) ?
    O4 C35 C36 . . 117.5(3) ?
    O5 C36 C37 . . 111.6(3) ?
    O5 C36 C35 . . 107.3(3) ?
    C37 C36 C35 . . 111.0(3) ?
    O5 C36 H36 . . 109.0 ?
    C37 C36 H36 . . 109.0 ?
    C35 C36 H36 . . 109.0 ?
    C42 C37 C38 . . 119.1(3) ?
    C42 C37 C36 . . 120.3(3) ?
    C38 C37 C36 . . 120.6(3) ?
    C37 C38 C39 . . 120.3(4) ?
    C37 C38 H38 . . 119.9 ?
    C39 C38 H38 . . 119.9 ?
    C40 C39 C38 . . 120.2(4) ?
    C40 C39 H39 . . 119.9 ?
    C38 C39 H39 . . 119.9 ?
    C39 C40 C41 . . 119.7(4) ?
    C39 C40 H40 . . 120.2 ?
    C41 C40 H40 . . 120.2 ?
    C40 C41 C42 . . 120.6(4) ?
    C40 C41 H41 . . 119.7 ?
    C42 C41 H41 . . 119.7 ?
    C41 C42 C37 . . 120.2(4) ?
    C41 C42 H42 . . 119.9 ?
    C37 C42 H42 . . 119.9 ?
    C44 O8 H8O . . 90(4) ?
    O6 C43 O7 . . 128.3(4) ?
    O6 C43 C44 . . 117.7(4) ?
    O7 C43 C44 . . 114.0(4) ?
    O8 C44 C43 . . 114.6(4) ?
    O8 C44 C45 . . 111.2(3) ?
    C43 C44 C45 . . 111.4(3) ?
    O8 C44 H44 . . 106.3 ?
    C43 C44 H44 . . 106.3 ?
    C45 C44 H44 . . 106.3 ?
    C50 C45 C46 . . 118.9(4) ?
    C50 C45 C44 . . 118.7(4) ?
    C46 C45 C44 . . 122.4(4) ?
    C45 C46 C47 . . 120.1(5) ?
    C45 C46 H46 . . 119.9 ?
    C47 C46 H46 . . 119.9 ?
    C48 C47 C46 . . 120.1(6) ?
    C48 C47 H47 . . 120.0 ?
    C46 C47 H47 . . 120.0 ?
    C47 C48 C49 . . 120.3(5) ?
    C47 C48 H48 . . 119.9 ?
    C49 C48 H48 . . 119.9 ?
    C48 C49 C50 . . 120.1(6) ?
    C48 C49 H49 . . 120.0 ?
    C50 C49 H49 . . 120.0 ?
    C45 C50 C49 . . 120.6(5) ?
    C45 C50 H50 . . 119.7 ?
    C49 C50 H50 . . 119.7 ?
    H1W O1W H2W . . 109(5) ?
loop_
    _geom_torsion_atom_site_label_1
    _geom_torsion_atom_site_label_2
    _geom_torsion_atom_site_label_3
    _geom_torsion_atom_site_label_4
    _geom_torsion_site_symmetry_1
    _geom_torsion_site_symmetry_2
    _geom_torsion_site_symmetry_3
    _geom_torsion_site_symmetry_4
    _geom_torsion
    _geom_torsion_publ_flag
    C9 N1 C1 C2 . . . . 0.1(5) ?
    C9 N1 C1 C10 . . . . 176.0(3) ?
    N1 C1 C2 C3 . . . . 1.4(5) ?
    C10 C1 C2 C3 . . . . -174.5(3) ?
    C1 C2 C3 C4 . . . . -1.6(5) ?
    C1 C2 C3 C12 . . . . 177.1(3) ?
    C2 C3 C4 C5 . . . . -179.5(3) ?
    C12 C3 C4 C5 . . . . 1.9(5) ?
    C2 C3 C4 C9 . . . . 0.5(4) ?
    C12 C3 C4 C9 . . . . -178.1(3) ?
    C9 C4 C5 C6 . . . . -0.3(5) ?
    C3 C4 C5 C6 . . . . 179.7(3) ?
    C4 C5 C6 C7 . . . . 0.0(5) ?
    C5 C6 C7 C8 . . . . 0.3(5) ?
    C6 C7 C8 C9 . . . . -0.2(5) ?
    C6 C7 C8 C11 . . . . 179.0(3) ?
    C1 N1 C9 C4 . . . . -1.3(4) ?
    C1 N1 C9 C8 . . . . 179.3(3) ?
    C5 C4 C9 N1 . . . . -179.0(3) ?
    C3 C4 C9 N1 . . . . 1.0(4) ?
    C5 C4 C9 C8 . . . . 0.4(4) ?
    C3 C4 C9 C8 . . . . -179.6(3) ?
    C7 C8 C9 N1 . . . . 179.3(3) ?
    C11 C8 C9 N1 . . . . 0.1(4) ?
    C7 C8 C9 C4 . . . . -0.2(5) ?
    C11 C8 C9 C4 . . . . -179.3(3) ?
    N1 C1 C10 F3 . . . . 11.5(4) ?
    C2 C1 C10 F3 . . . . -172.2(3) ?
    N1 C1 C10 F1 . . . . 133.8(3) ?
    C2 C1 C10 F1 . . . . -49.9(4) ?
    N1 C1 C10 F2 . . . . -108.1(3) ?
    C2 C1 C10 F2 . . . . 68.2(4) ?
    C7 C8 C11 F5 . . . . 121.6(3) ?
    C9 C8 C11 F5 . . . . -59.2(4) ?
    C7 C8 C11 F6 . . . . 1.8(4) ?
    C9 C8 C11 F6 . . . . -179.1(3) ?
    C7 C8 C11 F4 . . . . -117.2(3) ?
    C9 C8 C11 F4 . . . . 62.0(4) ?
    C2 C3 C12 O1 . . . . 20.9(4) ?
    C4 C3 C12 O1 . . . . -160.5(3) ?
    C2 C3 C12 C13 . . . . -100.4(3) ?
    C4 C3 C12 C13 . . . . 78.2(3) ?
    C14 N2 C13 C17 . . . . -59.3(3) ?
    C14 N2 C13 C12 . . . . 175.0(2) ?
    O1 C12 C13 N2 . . . . 73.3(3) ?
    C3 C12 C13 N2 . . . . -166.0(2) ?
    O1 C12 C13 C17 . . . . -48.9(3) ?
    C3 C12 C13 C17 . . . . 71.8(3) ?
    C13 N2 C14 C15 . . . . 58.0(4) ?
    N2 C14 C15 C16 . . . . -54.9(4) ?
    C14 C15 C16 C17 . . . . 54.4(4) ?
    N2 C13 C17 C16 . . . . 57.8(3) ?
    C12 C13 C17 C16 . . . . 179.8(3) ?
    C15 C16 C17 C13 . . . . -56.4(4) ?
    C26 N3 C18 C19 . . . . -2.4(5) ?
    C26 N3 C18 C27' . . . . 176.7(3) ?
    C26 N3 C18 C27 . . . . 176.7(3) ?
    F8' C27' C18 N3 . . . . -91.4(16) ?
    F7' C27' C18 N3 . . . . 135.7(6) ?
    F9' C27' C18 N3 . . . . 31.7(8) ?
    F8' C27' C18 C19 . . . . 87.8(16) ?
    F7' C27' C18 C19 . . . . -45.1(7) ?
    F9' C27' C18 C19 . . . . -149.1(8) ?
    F8 C27 C18 N3 . . . . 86.7(5) ?
    F7 C27 C18 N3 . . . . -146.6(4) ?
    F9 C27 C18 N3 . . . . -32.7(5) ?
    F8 C27 C18 C19 . . . . -94.1(5) ?
    F7 C27 C18 C19 . . . . 32.6(5) ?
    F9 C27 C18 C19 . . . . 146.5(4) ?
    N3 C18 C19 C20 . . . . 0.9(5) ?
    C27' C18 C19 C20 . . . . -178.2(3) ?
    C27 C18 C19 C20 . . . . -178.2(3) ?
    C18 C19 C20 C21 . . . . 2.1(5) ?
    C18 C19 C20 C29 . . . . -175.9(3) ?
    C19 C20 C21 C22 . . . . 177.1(3) ?
    C29 C20 C21 C22 . . . . -4.8(5) ?
    C19 C20 C21 C26 . . . . -3.4(4) ?
    C29 C20 C21 C26 . . . . 174.7(3) ?
    C26 C21 C22 C23 . . . . -2.0(5) ?
    C20 C21 C22 C23 . . . . 177.4(3) ?
    C21 C22 C23 C24 . . . . 0.8(5) ?
    C22 C23 C24 C25 . . . . 0.9(5) ?
    C23 C24 C25 C26 . . . . -1.3(5) ?
    C23 C24 C25 C28 . . . . 179.2(3) ?
    C18 N3 C26 C21 . . . . 0.9(4) ?
    C18 N3 C26 C25 . . . . -179.2(3) ?
    C22 C21 C26 N3 . . . . -178.6(3) ?
    C20 C21 C26 N3 . . . . 1.9(4) ?
    C22 C21 C26 C25 . . . . 1.6(4) ?
    C20 C21 C26 C25 . . . . -177.9(3) ?
    C24 C25 C26 N3 . . . . -179.8(3) ?
    C28 C25 C26 N3 . . . . -0.3(4) ?
    C24 C25 C26 C21 . . . . 0.1(5) ?
    C28 C25 C26 C21 . . . . 179.5(3) ?
    C24 C25 C28 F10 . . . . 116.2(3) ?
    C26 C25 C28 F10 . . . . -63.2(4) ?
    C24 C25 C28 F12 . . . . -121.7(4) ?
    C26 C25 C28 F12 . . . . 58.9(4) ?
    C24 C25 C28 F11 . . . . -2.9(5) ?
    C26 C25 C28 F11 . . . . 177.7(3) ?
    C19 C20 C29 O2 . . . . -10.6(4) ?
    C21 C20 C29 O2 . . . . 171.4(3) ?
    C19 C20 C29 C30 . . . . 108.1(3) ?
    C21 C20 C29 C30 . . . . -69.9(4) ?
    C31 N4 C30 C34 . . . . 58.3(4) ?
    C31 N4 C30 C29 . . . . -175.9(3) ?
    O2 C29 C30 N4 . . . . -70.7(3) ?
    C20 C29 C30 N4 . . . . 168.1(3) ?
    O2 C29 C30 C34 . . . . 52.4(3) ?
    C20 C29 C30 C34 . . . . -68.9(3) ?
    C30 N4 C31 C32 . . . . -58.7(4) ?
    N4 C31 C32 C33 . . . . 57.5(4) ?
    C31 C32 C33 C34 . . . . -56.9(4) ?
    N4 C30 C34 C33 . . . . -56.9(4) ?
    C29 C30 C34 C33 . . . . -179.4(3) ?
    C32 C33 C34 C30 . . . . 56.8(4) ?
    O3 C35 C36 O5 . . . . 151.9(3) ?
    O4 C35 C36 O5 . . . . -27.8(4) ?
    O3 C35 C36 C37 . . . . -85.9(4) ?
    O4 C35 C36 C37 . . . . 94.4(3) ?
    O5 C36 C37 C42 . . . . 48.2(4) ?
    C35 C36 C37 C42 . . . . -71.4(4) ?
    O5 C36 C37 C38 . . . . -132.4(3) ?
    C35 C36 C37 C38 . . . . 108.0(3) ?
    C42 C37 C38 C39 . . . . -0.8(5) ?
    C36 C37 C38 C39 . . . . 179.8(3) ?
    C37 C38 C39 C40 . . . . 0.4(6) ?
    C38 C39 C40 C41 . . . . 0.4(6) ?
    C39 C40 C41 C42 . . . . -0.8(6) ?
    C40 C41 C42 C37 . . . . 0.5(5) ?
    C38 C37 C42 C41 . . . . 0.3(5) ?
    C36 C37 C42 C41 . . . . 179.8(3) ?
    O6 C43 C44 O8 . . . . -162.3(4) ?
    O7 C43 C44 O8 . . . . 17.3(6) ?
    O6 C43 C44 C45 . . . . 70.2(5) ?
    O7 C43 C44 C45 . . . . -110.2(4) ?
    O8 C44 C45 C50 . . . . 70.9(5) ?
    C43 C44 C45 C50 . . . . -159.8(4) ?
    O8 C44 C45 C46 . . . . -109.3(4) ?
    C43 C44 C45 C46 . . . . 20.0(6) ?
    C50 C45 C46 C47 . . . . -0.8(6) ?
    C44 C45 C46 C47 . . . . 179.4(4) ?
    C45 C46 C47 C48 . . . . 1.8(7) ?
    C46 C47 C48 C49 . . . . -1.9(8) ?
    C47 C48 C49 C50 . . . . 1.0(8) ?
    C46 C45 C50 C49 . . . . 0.0(7) ?
    C44 C45 C50 C49 . . . . 179.8(4) ?
    C48 C49 C50 C45 . . . . -0.1(7) ?
loop_
    _geom_hbond_atom_site_label_D
    _geom_hbond_atom_site_label_H
    _geom_hbond_atom_site_label_A
    _geom_hbond_site_symmetry_A
    _geom_hbond_distance_DH
    _geom_hbond_distance_HA
    _geom_hbond_distance_DA
    _geom_hbond_angle_DHA
    O8 H8O O7 . 0.86(5) 2.00(6) 2.638(5) 131(5)
    O1 H1O O4 1_565 0.84(2) 1.76(3) 2.597(3) 173(4)
    O2 H2O O1 2_566 0.837(17) 1.95(2) 2.779(3) 169(5)
    N2 H1N O1W 1_565 0.89(3) 1.85(3) 2.725(4) 167(3)
    N2 H2N O3 1_565 0.88(2) 1.925(19) 2.788(4) 165(3)
    N4 H3N O8 2_556 0.880(16) 2.18(3) 2.798(5) 127(3)
    N4 H4N O4 2_556 0.88(3) 2.43(3) 3.059(4) 129(3)
    N4 H4N O5 2_556 0.88(3) 1.90(3) 2.727(4) 156(3)
    O5 H5O O6 1_455 0.85(3) 1.74(3) 2.572(4) 165(5)
    O1W H1W O7 . 0.84(2) 1.84(2) 2.635(4) 156(5)
    O1W H2W O3 2_655 0.84(3) 1.98(4) 2.768(3) 156(5)
    C5 H5 O1W 1_565 0.95 2.59 3.539(4) 175
    C14 H14A Cg1 2_665 0.99 2.66 3.642(4) 171
    C11 F4 Cg2 2_765 1.348(4) 2.929(2) 4.118(3) 146.16(18)
    C11 F5 Cg3 2_666 1.336(4) 3.148(2) 3.931(3) 116.56(18)
    C27 F8 Cg4 2_566 1.259(5) 3.230(4) 4.474(3) 170.4(3)
_shelx_hkl_file
;
   0   0   3   10.80    0.90  80
   0   0   3   11.40    1.00 166
   0   0  -3   11.30    0.90  76
   0   0  -3   12.20    1.00 170
   0   0  -3   13.50    0.90 335
   0   0   4 3334.90  107.70  81
   0   0   4 3385.80  112.70 166
   0   0  -4 3393.50  112.20  76
   0   0  -4 3401.10  108.30 171
   0   0  -4 3401.60  112.30 336
   0   0   5  378.40   13.40  82
   0   0   5  359.20   13.20 165
   0   0  -5  375.30   14.10  75
   0   0  -5  382.60   14.50 172
   0   0  -5  366.40   14.00 336
   0   0   6  277.50   10.90  82
   0   0   6  276.30   10.80 164
   0   0  -6  287.70   10.60  74
   0   0  -6  283.20   11.70 172
   0   0  -6  297.70   10.90 337
   0   0   7  122.00    5.30  83
   0   0   7  118.70    6.30 164
   0   0  -7  128.90    6.50  74
   0   0  -7  120.50    5.40 173
   0   0  -7  124.80    5.60 338
   0   0   8   67.00    3.70  84
   0   0   8   81.70    4.50 163
   0   0  -8   71.70    3.90  73
   0   0  -8   72.40    3.90 174
   0   0  -8   73.60    3.70 339
   0   0   9  244.80   10.60  84
   0   0   9  264.70   11.00 162
   0   0  -9  242.00    9.90  72
   0   0  -9  264.80    9.90 174
   0   0  -9  263.60   10.80 340
   0   0  10   27.10    2.50  85
   0   0  10   37.70    3.30 161
   0   0 -10   35.20    3.10  71
   0   0 -10   33.00    2.70 175
   0   0 -10   33.60    2.40 341
   0   0  11    0.20    1.00  86
   0   0  11    0.60    1.30 161
   0   0 -11    2.20    1.30  71
   0   0 -11    1.50    1.20 176
   0   0 -11    0.40    1.20 342
   0   0  12   41.50    3.80  86
   0   0  12   45.30    3.80 160
   0   0 -12   42.00    3.60  70
   0   0 -12   47.70    4.20 176
   0   0 -12   45.50    3.60 343
   0   0  13    0.60    1.20  87
   0   0  13    3.30    2.00 159
   0   0 -13    2.80    1.90  69
   0   0 -13    1.50    1.40 177
   0   0 -13    1.80    1.50 344
   0   0  14   24.60    3.10  88
   0   0  14   26.40    3.60 159
   0   0 -14   23.70    3.70  69
   0   0 -14   26.60    2.80 178
   0   0 -14   26.60    2.80 344
   0   0  15   26.80    3.80  89
   0   0  15   30.00    3.80 158
   0   0 -15   28.50    3.70 179
   0   0 -15   24.10    2.90 345
   0   0  16   39.90    4.70  89
   0   0  16   41.50    5.00 157
   0   0  16   36.70    2.30 257
   0   0  16   44.90    2.60 280
   0   0 -16   41.10    4.60 179
   0   0 -16   39.90    3.60 346
   0   0  17    5.90    2.50  90
   0   0  17    5.90    3.40 157
   0   0  17    3.10    0.40 263
   0   0  17    3.40    0.50 275
   0   0 -17    4.50    2.00 180
   0   0 -17    3.10    2.20 347
   0   0  18   -3.70    1.90  91
   0   0 -18   -4.20    1.90   1
   0   0 -18    1.50    2.10 181
   0   0 -18    1.70    2.40 348
   0   0  19   -1.20    3.10  92
   0   0 -19    4.30    3.30   2
   0   0 -19    1.10    2.30 349
   0   0  20    2.90    2.50  92
   0   0 -20   -2.40    2.70   2
   0   0 -20   -2.40    2.70 350
   0   1 -20    4.30    3.00   1
   0   1 -20    5.00    2.80 181
   0   1 -20    4.10    3.00 348
   0  -1  20    0.00    2.20  91
   0   1 -19   10.80    3.10 180
   0   1 -19    6.40    2.90 347
   0  -1  19    8.90    2.80  90
   0   1 -18   -1.00    2.90 179
   0   1 -18    1.50    1.90 346
   0  -1  18    0.80    3.10  89
   0   1 -17    0.40    2.50 179
   0   1 -17    0.80    1.50 345
   0  -1  17   -3.60    2.40  89
   0  -1  17    2.00    3.40 155
   0  -1  17    0.00    0.60 277
   0   1 -16   15.40    3.00 178
   0   1 -16   12.10    2.30 344
   0  -1  16   13.30    2.40  88
   0  -1  16   17.20    3.60 155
   0  -1  16   18.20    1.60 281
   0   1 -15   10.80    2.30 177
   0   1 -15    7.50    1.60 343
   0  -1  15    8.60    2.00  87
   0  -1  15    4.10    2.20 156
   0  -1  15   12.50    1.50 283
   0   1 -14    6.70    2.30  66
   0   1 -14    5.20    1.70 176
   0   1 -14    3.60    1.40 342
   0  -1  14    0.80    1.50  86
   0  -1  14    0.20    2.20 156
   0  -1  14    5.50    0.90 286
   0   1 -13    1.20    1.50  67
   0   1 -13    0.20    1.30 175
   0   1 -13    0.70    1.50 341
   0  -1  13    1.40    1.20  85
   0  -1  13    0.60    1.40 157
   0   1 -12   67.90    5.10  68
   0   1 -12   67.20    4.70 174
   0   1 -12   59.10    4.20 339
   0  -1  12   54.20    4.30  84
   0  -1  12   66.80    5.00 158
   0   1 -11   26.10    2.40  68
   0   1 -11   28.50    2.60 173
   0   1 -11   23.20    2.30 338
   0  -1  11   23.20    2.40  83
   0  -1  11   23.20    2.50 158
   0   1 -10   59.70    4.10  68
   0   1 -10   66.30    4.10 172
   0   1 -10   58.70    3.80 337
   0  -1  10   59.90    3.90  82
   0  -1  10   61.10    4.50 158
   0   1  -9    6.70    1.20  69
   0   1  -9    3.90    1.60 171
   0   1  -9    0.40    0.80 336
   0  -1   9    1.80    1.30  81
   0  -1   9    2.20    1.00 159
   0   1  -8   23.20    1.80  69
   0   1  -8   15.10    1.90 170
   0  -1   8   18.10    1.80  80
   0  -1   8   25.50    2.00 159
   0   1  -7  224.90    9.00  69
   0   1  -7  211.40    9.00 169
   0  -1   7  220.20    9.30  79
   0  -1   7  226.40    8.70 159
   0   1  -6    2.20    0.90  69
   0   1  -6    4.10    1.20 168
   0   1  -6    1.90    0.30 289
   0  -1   6    2.10    0.80  78
   0  -1   6    1.50    0.80 159
   0   1  -5  289.90    9.90  69
   0   1  -5  275.10   10.00 166
   0   1  -5  260.30    9.70 299
   0  -1   5  271.10   10.20  76
   0  -1   5  277.80   10.20 159
   0   1  -4  104.20    4.20  68
   0   1  -4  111.50    4.50 164
   0   1  -4  102.70    4.10 309
   0  -1   4  102.50    4.40  74
   0  -1   4  108.30    4.50 158
   0   1  -3    3.80    0.80  67
   0   1  -3    3.70    0.70 161
   0  -1   3    1.70    0.60  71
   0  -1   3    2.00    0.80 157
   0  -1   2   36.50    1.60  66
   0  -1   2   40.00    1.90 153
   0   1   3    5.40    0.70  89
   0   1   3    4.20    0.70 175
   0   1   3    4.30    0.50 342
   0  -1  -3    4.60    0.60  85
   0  -1  -3    4.00    0.80 179
   0  -1  -3    4.00    0.70 348
   0   1   4 3714.10  122.40  88
   0   1   4 3973.60  131.70 173
   0  -1  -4 3980.50  130.70  83
   0  -1  -4 3716.90  121.50 178
   0   1   5   13.00    1.20  87
   0   1   5   11.60    1.40 171
   0   1   5   10.80    1.00 335
   0  -1  -5   12.30    1.40  81
   0  -1  -5    9.70    1.20 177
   0  -1  -5   14.00    1.10 344
   0   1   6  169.50    7.10  87
   0   1   6  170.50    6.70 169
   0  -1  -6  168.90    7.20  79
   0  -1  -6  186.70    7.10 177
   0  -1  -6  176.60    7.40 344
   0   1   7    3.90    0.90  87
   0   1   7    1.30    1.20 168
   0   1   7    3.60    0.50 288
   0  -1  -7    4.20    1.30  78
   0  -1  -7    4.90    1.10 177
   0  -1  -7    1.50    0.70 344
   0   1   8  118.40    5.50  87
   0   1   8  132.00    6.90 166
   0   1   8  116.10    5.10 294
   0  -1  -8  129.70    6.20  76
   0  -1  -8  128.90    5.50 177
   0  -1  -8  129.00    5.30 344
   0   1   9  105.10    5.90  87
   0   1   9  108.30    5.60 165
   0   1   9   95.20    3.90 301
   0  -1  -9  109.80    5.50  75
   0  -1  -9  116.20    6.50 177
   0  -1  -9  114.10    5.30 344
   0   1  10   11.30    1.80  88
   0   1  10   10.90    1.90 164
   0  -1 -10   10.50    2.00  74
   0  -1 -10   13.40    1.80 178
   0  -1 -10   12.00    1.50 345
   0   1  11    1.20    1.10  88
   0   1  11    3.30    1.70 163
   0  -1 -11   -0.10    1.50  73
   0  -1 -11    0.00    1.10 178
   0  -1 -11    1.30    1.20 345
   0   1  12   90.40    5.80  89
   0   1  12   89.70    6.40 163
   0  -1 -12   84.10    5.60  73
   0  -1 -12   94.80    5.60 179
   0  -1 -12   96.10    5.80 346
   0   1  13   73.90    5.20  89
   0   1  13   76.90    5.80 162
   0   1  13   59.60    3.20 256
   0  -1 -13   64.50    5.00  72
   0  -1 -13   67.60    5.40 179
   0  -1 -13   67.60    5.00 347
   0   1  14    9.90    2.10  90
   0   1  14   10.00    2.20 161
   0   1  14   10.40    1.00 259
   0  -1 -14    7.40    1.90  71
   0  -1 -14    7.60    1.90 180
   0  -1 -14   10.30    2.10 347
   0   1  15   42.80    4.20  90
   0   1  15   44.10    4.70 160
   0   1  15   37.70    2.10 263
   0   1  15   45.10    2.30 284
   0  -1 -15   39.30    4.50 180
   0  -1 -15   40.00    3.60 348
   0   1  16    3.90    1.90  91
   0   1  16    4.60    2.20 159
   0   1  16    2.40    0.30 268
   0   1  16    3.30    0.40 278
   0  -1 -16    5.30    2.00   1
   0  -1 -16    6.70    2.10 181
   0  -1 -16    3.50    1.60 349
   0   1  17    0.50    1.70  92
   0   1  17    2.20    2.50 158
   0  -1 -17    0.20    1.80   2
   0  -1 -17    1.10    1.40 350
   0   1  18    0.20    2.00  92
   0  -1 -18   -0.90    2.00   2
   0  -1 -18    1.00    2.30 351
   0   1  19    2.70    2.80  93
   0  -1 -19    0.80    2.20   3
   0  -1 -19    1.80    2.40 352
   0   1  20    4.20    3.70  94
   0  -1 -20    3.50    3.90   4
   0  -1 -20    3.40    2.70 353
   0   2 -20    1.20    2.90 180
   0   2 -20    1.30    3.10 346
   0  -2  20    3.90    2.90  90
   0   2 -19    4.40    2.70 179
   0   2 -19   -2.70    2.80 345
   0  -2  19    3.90    2.50  89
   0   2 -18   -0.70    2.00 178
   0   2 -18    2.20    1.80 344
   0  -2  18    1.90    2.10  88
   0   2 -17    4.40    2.30 177
   0   2 -17    9.00    2.40 343
   0  -2  17   31.10    6.20  87
   0  -2  17   14.00    3.10 153
   0   2 -16    5.10    2.00 176
   0   2 -16    8.00    2.70 342
   0  -2  16    8.50    2.10  86
   0  -2  16    5.10    2.90 153
   0  -2  16    9.10    1.30 281
   0   2 -15    0.50    1.80 175
   0   2 -15    6.40    2.10 340
   0  -2  15    1.20    1.50  85
   0  -2  15    4.80    2.10 154
   0  -2  15    2.70    1.00 283
   0   2 -14    1.40    1.50  64
   0   2 -14    2.20    1.70 174
   0   2 -14    2.20    1.40 339
   0  -2  14    1.80    1.50  84
   0  -2  14    1.80    1.60 154
   0  -2  14    3.10    1.00 285
   0   2 -13    2.80    2.00  65
   0   2 -13    2.90    1.50 173
   0   2 -13    0.80    1.10 338
   0  -2  13   -0.70    1.10  83
   0  -2  13    1.30    2.00 155
   0   2 -12   -0.30    1.20  65
   0   2 -12    0.20    1.20 172
   0   2 -12   -0.80    1.40 337
   0  -2  12    1.00    1.20  82
   0  -2  12    5.20    1.60 155
   0   2 -11   23.70    2.40  65
   0   2 -11   23.70    2.30 171
   0   2 -11   22.50    2.50 335
   0  -2  11   21.90    2.30  81
   0  -2  11   22.80    2.50 155
   0   2 -10   11.40    2.10  65
   0   2 -10   10.60    1.70 170
   0  -2  10   12.80    1.60  80
   0  -2  10   10.10    1.80 155
   0   2  -9   14.40    2.00  65
   0   2  -9   14.20    1.90 168
   0  -2   9   14.30    1.90  78
   0  -2   9   14.80    2.00 155
   0   2  -8   18.50    1.90  65
   0   2  -8   11.00    1.70 167
   0   2  -8   13.60    0.80 295
   0  -2   8   14.60    1.60  77
   0  -2   8   11.80    1.70 155
   0   2  -7  700.60   25.00  65
   0   2  -7  720.70   25.10 165
   0   2  -7  681.70   23.30 304
   0  -2   7  705.90   25.80  75
   0  -2   7  718.00   24.70 155
   0   2  -6  771.00   25.80  64
   0   2  -6  770.00   25.80 163
   0  -2   6  735.90   25.80  73
   0  -2   6  763.70   26.20 154
   0   2  -5    1.80    0.70  63
   0   2  -5    4.10    1.00 161
   0  -2   5    3.50    0.80  71
   0  -2   5    3.90    0.90 153
   0   2  -4   23.50    1.60  61
   0   2  -4   23.40    1.60 158
   0  -2   4   27.00    1.60  68
   0  -2   4   28.30    1.80 151
   0   2  -3    0.70    0.50  58
   0   2  -3    2.00    0.80 154
   0  -2   3    2.70    0.90  64
   0  -2   3    1.20    0.70 148
   0   2  -2    6.30    0.70  53
   0   2  -2    4.90    0.60 147
   0  -2   2    8.20    0.70  57
   0  -2   2    7.30    0.80 143
   0   2  -1   29.10    1.40 330
   0  -2   1   28.50    1.50  47
   0  -2   1   26.70    1.40 133
   0  -2   1   28.40    1.70 286
   0   2   2  158.50    6.50   8
   0   2   2  159.00    7.20 102
   0   2   2  165.60    6.60 201
   0   2   2  157.80    6.20 275
   0  -2  -2  159.30    6.50  12
   0  -2  -2  156.00    6.60  98
   0  -2  -2  144.70    6.40 206
   0   2   3    4.20    0.70   2
   0   2   3    2.70    0.60  97
   0   2   3    4.30    0.40 270
   0   2   3    4.00    0.50 353
   0  -2  -3    3.00    0.70   7
   0  -2  -3    5.00    0.80  92
   0  -2  -3    3.00    0.40 261
   0   2   4  694.30   24.30  94
   0   2   4  702.80   24.20 178
   0   2   4  693.60   23.50 266
   0   2   4  686.90   24.30 347
   0  -2  -4  690.70   24.40   4
   0  -2  -4  725.30   25.90  88
   0  -2  -4  685.60   24.30 355
   0   2   5  466.20   17.00  92
   0   2   5  455.80   19.30 175
   0   2   5  445.80   15.90 263
   0   2   5  449.30   18.40 343
   0  -2  -5  464.40   17.10   2
   0  -2  -5  469.90   18.10  85
   0  -2  -5  449.40   16.20 352
   0   2   6  499.80   18.80  91
   0   2   6  502.90   18.60 173
   0   2   6  482.50   17.60 261
   0   2   6  500.20   17.80 339
   0  -2  -6  492.00   17.60   1
   0  -2  -6  516.20   19.20  83
   0  -2  -6  516.30   19.30 351
   0   2   7    1.50    0.80  91
   0   2   7    2.50    1.20 171
   0   2   7    2.80    0.40 260
   0   2   7    3.50    1.00 337
   0  -2  -7    2.20    0.90   1
   0  -2  -7    4.10    1.20  81
   0  -2  -7    2.10    0.90 181
   0  -2  -7    3.30    1.00 350
   0   2   8  140.60    7.10  91
   0   2   8  141.30    6.00 170
   0   2   8  128.50    5.70 260
   0  -2  -8  143.10    6.10  80
   0  -2  -8  142.90    6.80 181
   0  -2  -8  135.10    5.70 349
   0   2   9   51.50    3.70  91
   0   2   9   55.20    3.20 168
   0   2   9   42.70    2.40 260
   0  -2  -9   50.10    3.30  78
   0  -2  -9   52.60    3.70 181
   0  -2  -9   49.40    3.00 349
   0   2  10  234.50   10.60  91
   0   2  10  243.30    9.70 167
   0   2  10  217.90    8.80 260
   0   2  10  229.60    8.70 290
   0  -2 -10  238.70   10.60  77
   0  -2 -10  242.50   10.50 181
   0  -2 -10  222.60    9.60 349
   0   2  11    2.90    1.30  91
   0   2  11    6.60    1.50 166
   0   2  11    5.40    0.60 261
   0   2  11    4.60    0.60 297
   0  -2 -11    0.50    1.10   1
   0  -2 -11    5.60    1.40  76
   0  -2 -11    3.40    1.40 181
   0  -2 -11    4.60    1.00 349
   0   2  12  120.50    6.90  91
   0   2  12  120.80    7.30 165
   0   2  12  114.60    5.10 263
   0  -2 -12  124.50    8.00   1
   0  -2 -12  119.10    7.80  75
   0  -2 -12  116.70    7.00 181
   0  -2 -12  118.40    6.80 349
   0   2  13   49.50    3.90  91
   0   2  13   41.50    4.00 164
   0   2  13   37.60    2.50 265
   0  -2 -13   41.20    3.70   1
   0  -2 -13   44.30    3.50  74
   0  -2 -13   39.70    3.10 350
   0   2  14   19.90    2.70  92
   0   2  14   13.30    2.30 163
   0   2  14   12.80    1.10 268
   0  -2 -14   12.40    2.20   2
   0  -2 -14   14.10    2.50  73
   0  -2 -14   16.30    2.30 350
   0   2  15    2.00    1.50  92
   0   2  15    1.50    1.80 162
   0   2  15    0.30    0.30 285
   0  -2 -15    2.30    1.60   2
   0  -2 -15    0.70    1.20 351
   0   2  16   32.90    3.90  93
   0   2  16   38.70    4.90 161
   0  -2 -16   35.60    4.50   3
   0  -2 -16   38.50    4.10 352
   0   2  17    3.40    2.20  93
   0   2  17    3.10    2.30 160
   0  -2 -17    7.70    2.40   3
   0  -2 -17   10.30    2.40 352
   0   2  18    2.60    2.20  94
   0  -2 -18    9.50    2.70   4
   0  -2 -18    6.40    2.00 353
   0   2  19   -3.30    3.00  94
   0  -2 -19    1.00    3.20   4
   0  -2 -19    2.30    1.60 354
   0   2  20    0.10    2.50  95
   0  -2 -20    3.50    3.10   5
   0  -2 -20    4.80    2.20 355
   0   3 -20   -1.10    3.80 179
   0   3 -20    3.10    3.20 345
   0  -3  20    0.00    3.40  89
   0   3 -19    0.00    3.40 178
   0   3 -19   -6.10    2.80 343
   0  -3  19   -4.30    3.00  88
   0   3 -18   -0.90    2.90 177
   0   3 -18    0.70    1.90 342
   0  -3  18    2.10    3.10  87
   0   3 -17    1.60    2.90 176
   0   3 -17   -2.70    1.60 341
   0  -3  17    8.20    3.10  86
   0  -3  17    2.80    2.30 151
   0   3 -16   -1.20    2.50 175
   0   3 -16   -0.50    2.10 340
   0  -3  16    0.70    2.40  85
   0  -3  16    4.00    3.60 151
   0  -3  16    4.00    1.20 280
   0   3 -15    5.40    2.80 173
   0   3 -15    8.90    2.50 338
   0  -3  15    5.00    2.50  83
   0  -3  15    1.30    2.60 152
   0  -3  15    5.70    1.10 282
   0   3 -14    1.40    1.70  62
   0   3 -14    1.60    2.10 172
   0   3 -14    1.00    1.30 337
   0  -3  14    4.70    2.10  82
   0  -3  14    5.10    1.80 152
   0  -3  14    0.20    1.00 284
   0   3 -13   29.00    2.90  62
   0   3 -13   21.30    2.70 171
   0   3 -13   23.20    2.90 336
   0  -3  13   22.60    2.80  81
   0  -3  13   20.30    2.70 152
   0  -3  13   24.40    2.00 285
   0   3 -12    3.30    2.00  62
   0   3 -12    6.80    1.50 170
   0  -3  12    5.00    1.60  80
   0  -3  12    3.10    2.00 152
   0   3 -11    4.10    1.80  62
   0   3 -11    1.10    1.50 169
   0  -3  11    4.50    1.80  79
   0  -3  11   21.30    4.80 152
   0   3 -10   87.00    5.30  62
   0   3 -10   85.30    4.50 167
   0   3 -10   79.50    3.50 294
   0  -3  10   87.10    4.90  77
   0  -3  10   86.70    5.10 152
   0   3  -9   11.50    1.60  62
   0   3  -9    9.00    1.80 166
   0   3  -9   12.40    0.90 302
   0  -3   9    6.20    1.70  76
   0  -3   9   12.30    1.50 152
   0   3  -8  514.20   19.20  62
   0   3  -8  478.70   17.60 164
   0   3  -8  486.50   17.10 309
   0  -3   8  492.70   17.60  74
   0  -3   8  494.20   18.70 152
   0   3  -7    2.90    1.00  61
   0   3  -7    2.70    1.00 162
   0  -3   7    2.70    0.90  72
   0  -3   7    0.80    0.90 151
   0   3  -6    0.90    0.70  60
   0   3  -6    2.30    1.30 160
   0  -3   6    1.50    1.10  70
   0  -3   6   -0.20    0.80 150
   0   3  -5  102.90    4.40  58
   0   3  -5  109.10    5.30 157
   0  -3   5  104.80    5.10  67
   0  -3   5   98.20    4.30 148
   0   3  -4    3.50    1.10  55
   0   3  -4    5.10    0.90 153
   0  -3   4    1.80    0.70  63
   0  -3   4    1.90    1.00 145
   0   3  -3  515.20   17.30  52
   0   3  -3  494.70   18.00 148
   0  -3   3  502.70   17.70  58
   0  -3   3  495.60   17.50 142
   0   3  -2   66.10    2.90  46
   0   3  -2   70.50    3.80 141
   0   3  -2   70.60    2.80 334
   0  -3   2   67.00    3.30  51
   0  -3   2   69.80    3.10 136
   0  -3   2   71.70    3.20 286
   0   3  -1    9.70    1.00  38
   0   3  -1    7.40    0.80 133
   0   3  -1    9.00    0.70 322
   0  -3   1    8.20    0.80  43
   0  -3   1    8.20    1.10 128
   0  -3   1   10.80    0.80 284
   0  -3   1    9.60    0.80 329
   0   3   0  175.70    6.50  29
   0   3   0  179.70    7.90 123
   0   3   0  173.70    7.00 230
   0   3   0  170.90    7.40 285
   0  -3   0  177.40    7.20  33
   0  -3   0  168.90    6.50 119
   0  -3   0  173.20    6.90 281
   0  -3   0  174.10    6.50 314
   0   3   1   17.20    1.10  20
   0   3   1   17.40    1.40 114
   0   3   1   15.10    1.00 219
   0   3   1   16.80    1.20 282
   0  -3  -1   16.80    1.30  24
   0  -3  -1   17.00    1.20 110
   0  -3  -1   18.10    1.20 225
   0  -3  -1   16.30    1.20 277
   0   3   2  110.10    4.90  13
   0   3   2  113.80    5.30 107
   0   3   2  115.30    5.10 208
   0   3   2  108.00    5.00 279
   0  -3  -2  112.20    5.00  17
   0  -3  -2  107.70    5.20 103
   0  -3  -2  109.10    5.30 215
   0  -3  -2  103.80    4.50 273
   0   3   3   47.90    2.70   7
   0   3   3   47.70    2.90 103
   0   3   3   49.60    2.50 200
   0   3   3   43.50    2.30 276
   0  -3  -3   45.90    2.90  13
   0  -3  -3   50.40    2.80  97
   0  -3  -3   45.10    2.30 207
   0  -3  -3   45.50    2.40 268
   0   3   4   72.20    3.50   3
   0   3   4   75.30    4.30  99
   0   3   4   68.90    3.30 274
   0   3   4   74.90    3.50 354
   0  -3  -4   74.40    3.50   9
   0  -3  -4   81.00    3.80  93
   0  -3  -4   72.60    3.50 202
   0  -3  -4   68.10    3.40 262
   0   3   5  487.70   18.80  97
   0   3   5  521.40   20.00 180
   0   3   5  498.30   18.00 271
   0   3   5  504.60   18.10 349
   0  -3  -5  508.80   19.40   7
   0  -3  -5  511.30   20.20  90
   0  -3  -5  490.30   19.00 199
   0   3   6  109.70    5.90  95
   0   3   6  122.10    5.50 177
   0   3   6  113.00    4.90 270
   0   3   6  120.10    5.20 345
   0  -3  -6  112.40    5.70   5
   0  -3  -6  110.10    5.50  87
   0   3   7   16.20    2.00  94
   0   3   7   17.30    2.00 175
   0   3   7   19.50    1.20 269
   0   3   7   16.10    1.60 342
   0  -3  -7   14.70    2.00   4
   0  -3  -7   19.10    1.80  85
   0  -3  -7   13.20    1.30 355
   0   3   8  159.50    7.50  94
   0   3   8  149.40    7.10 173
   0   3   8  166.80    6.20 268
   0   3   8  151.80    6.90 339
   0  -3  -8  161.40    7.20   4
   0  -3  -8  166.10    7.20  83
   0  -3  -8  152.00    6.10 354
   0   3   9  140.20    7.50  93
   0   3   9  151.40    7.00 171
   0   3   9  135.30    5.80 268
   0   3   9  141.10    6.60 336
   0  -3  -9  146.90    7.60   3
   0  -3  -9  132.20    7.40  81
   0  -3  -9  144.60    7.00 354
   0   3  10   97.20    5.40  93
   0   3  10  111.40    5.70 170
   0   3  10  100.80    4.50 268
   0  -3 -10  101.20    5.70   3
   0  -3 -10  105.10    6.50  80
   0  -3 -10  105.40    5.20 353
   0   3  11   78.50    5.50  93
   0   3  11   87.20    5.30 168
   0   3  11   78.90    4.30 269
   0  -3 -11   83.30    5.40   3
   0  -3 -11   77.80    5.50  78
   0  -3 -11   81.50    4.40 353
   0   3  12  180.60   10.70  93
   0   3  12  209.10    9.70 167
   0   3  12  192.50    8.20 270
   0   3  12  193.20    8.30 290
   0  -3 -12  208.30   10.30   3
   0  -3 -12  203.50   12.10  77
   0  -3 -12  208.60   10.20 353
   0   3  13   32.30    3.60  94
   0   3  13   31.70    3.50 166
   0   3  13   28.00    1.90 272
   0   3  13   31.90    1.90 297
   0  -3 -13   37.50    3.90   4
   0  -3 -13   40.50    3.70  76
   0  -3 -13   35.70    3.00 353
   0   3  14   56.00    5.00  94
   0   3  14   62.10    5.00 165
   0   3  14   53.90    2.60 276
   0  -3 -14   53.80    4.70   4
   0  -3 -14   57.60    5.10  75
   0  -3 -14   54.50    4.20 353
   0   3  15   14.50    2.70  94
   0   3  15   21.10    3.30 164
   0  -3 -15    9.00    2.10   4
   0  -3 -15   10.90    2.10 354
   0   3  16  106.30    8.20  94
   0   3  16   90.80    7.10 163
   0  -3 -16  106.50    7.50   4
   0  -3 -16  105.80    7.20 354
   0   3  17    2.70    1.90  95
   0  -3 -17    1.20    2.20   5
   0  -3 -17    3.00    1.60 355
   0   3  18   29.80    4.20  95
   0  -3 -18   25.60    4.50   5
   0   3  19    4.90    2.60  96
   0  -3 -19    3.30    2.70   6
   0   3  20    7.60    3.70  96
   0  -3 -20    1.20    3.80   6
   0   4 -19    6.60    3.80 176
   0   4 -19    0.00    3.10 342
   0  -4  19    0.70    3.40  86
   0   4 -18   -3.50    3.30 175
   0   4 -18    6.60    3.20 340
   0  -4  18    4.30    2.20  85
   0   4 -17    4.10    2.20 174
   0   4 -17    3.30    1.90 339
   0  -4  17    2.10    2.00  84
   0  -4  17    4.30    2.60 149
   0   4 -16   10.60    2.60 173
   0   4 -16    6.90    2.70 338
   0  -4  16   11.10    2.60  83
   0  -4  16   -0.40    2.00 149
   0  -4  16    5.30    1.50 280
   0   4 -15    8.90    2.20 172
   0   4 -15    5.10    2.40 336
   0  -4  15   11.20    2.40  82
   0  -4  15   11.10    3.20 150
   0  -4  15   13.10    2.00 281
   0   4 -14    0.70    2.60  60
   0   4 -14    7.40    2.50 171
   0   4 -14    0.80    1.30 335
   0  -4  14    3.40    2.10  81
   0  -4  14    1.60    2.50 150
   0  -4  14    5.60    1.40 283
   0   4 -13    4.70    1.80  60
   0   4 -13    6.00    2.20 169
   0  -4  13    1.40    2.00  79
   0  -4  13    5.00    1.80 150
   0  -4  13    7.20    1.20 284
   0   4 -12    3.30    1.70  60
   0   4 -12    5.10    1.70 168
   0  -4  12    1.10    1.20  78
   0  -4  12    2.10    1.50 150
   0  -4  12    4.60    1.10 285
   0   4 -11    1.10    1.70  60
   0   4 -11    1.90    1.70 167
   0   4 -11    1.40    0.50 298
   0  -4  11    4.70    1.90  77
   0  -4  11    5.00    1.90 150
   0  -4  11    1.80    0.80 286
   0   4 -10   39.00    3.20  59
   0   4 -10   33.30    2.60 165
   0   4 -10   37.10    2.10 306
   0  -4  10   40.90    3.10  75
   0  -4  10   39.80    3.00 149
   0   4  -9    1.90    1.10  59
   0   4  -9    1.70    1.10 163
   0  -4   9    3.50    1.30  73
   0  -4   9    2.70    1.20 149
   0   4  -8  102.80    5.40  58
   0   4  -8   93.10    4.60 161
   0  -4   8  100.40    5.10  71
   0  -4   8  102.00    5.20 148
   0   4  -7   69.90    3.60  57
   0   4  -7   73.70    3.50 159
   0  -4   7   63.10    3.40  69
   0  -4   7   76.80    4.00 147
   0   4  -6   10.70    1.60  56
   0   4  -6    9.40    1.30 156
   0  -4   6    7.80    1.10  66
   0  -4   6   10.70    1.60 146
   0   4  -5   42.60    3.10  53
   0   4  -5   50.80    2.60 153
   0  -4   5   49.30    2.70  63
   0  -4   5   46.00    3.20 143
   0   4  -4  224.20    8.60  51
   0   4  -4  213.90    8.60 149
   0  -4   4  206.00    7.90  59
   0  -4   4  208.60    8.00 141
   0   4  -3   64.30    3.30  47
   0   4  -3   63.60    3.10 144
   0  -4   3   62.50    3.20  54
   0  -4   3   62.70    3.10 137
   0  -4   3   68.70    3.40 286
   0   4  -2    5.60    0.80  42
   0   4  -2    6.10    0.80 138
   0   4  -2    8.40    0.90 327
   0  -4   2    6.90    0.90  48
   0  -4   2    5.20    0.90 132
   0  -4   2   10.10    1.30 285
   0   4  -1  971.10   35.60  36
   0   4  -1  994.80   35.90 131
   0   4  -1  982.30   32.90 317
   0  -4   1  959.10   33.50  41
   0  -4   1  981.30   35.60 126
   0  -4   1  997.50   33.40 283
   0  -4   1  943.20   33.50 327
   0   4   0   30.20    1.90  29
   0   4   0   35.00    1.90 124
   0   4   0   30.30    2.00 230
   0   4   0   32.40    2.00 286
   0  -4   0   33.60    1.90  34
   0  -4   0   33.60    2.00 119
   0  -4   0   34.00    2.00 281
   0  -4   0   30.10    1.80 315
   0   4   1 1720.00   57.10  22
   0   4   1 1755.20   59.00 117
   0   4   1 1754.80   57.00 221
   0   4   1 1725.10   58.60 283
   0  -4  -1 1719.00   58.90  27
   0  -4  -1 1723.10   57.20 112
   0  -4  -1 1707.70   57.10 228
   0  -4  -1 1703.20   57.90 278
   0   4   2   44.90    2.50  16
   0   4   2   45.50    2.50 111
   0   4   2   42.60    2.70 213
   0   4   2   40.20    2.30 281
   0  -4  -2   40.40    2.40  21
   0  -4  -2   39.60    2.50 106
   0  -4  -2   40.40    2.30 220
   0  -4  -2   40.70    2.30 274
   0   4   3    6.60    1.10  10
   0   4   3    4.10    0.90 107
   0   4   3    6.90    0.80 205
   0   4   3    6.00    0.70 279
   0  -4  -3    5.80    0.90  17
   0  -4  -3    8.30    1.20 100
   0  -4  -3    7.00    1.00 213
   0  -4  -3    5.80    0.80 271
   0   4   4   13.20    1.20   6
   0   4   4   12.60    1.50 103
   0   4   4   10.10    1.10 277
   0  -4  -4   12.20    1.50  13
   0  -4  -4   13.30    1.30  96
   0  -4  -4   10.70    1.10 208
   0  -4  -4   10.10    0.90 266
   0   4   5  165.90    7.10   3
   0   4   5  151.60    7.20 101
   0   4   5  151.30    6.60 276
   0   4   5  152.80    6.30 354
   0  -4  -5  147.50    6.70  11
   0  -4  -5  169.40    7.40  93
   0  -4  -5  161.10    7.00 204
   0  -4  -5  157.90    6.80 261
   0   4   6  102.00    5.90  99
   0   4   6  112.30    5.30 180
   0   4   6  112.70    4.90 275
   0   4   6  115.30    4.90 350
   0  -4  -6  109.20    5.10   9
   0  -4  -6  108.50    5.40  90
   0  -4  -6  102.10    5.10 202
   0  -4  -6   98.80    5.00 256
   0   4   7  431.90   17.10  98
   0   4   7  469.60   19.40 178
   0   4   7  441.60   16.60 274
   0   4   7  458.30   17.00 346
   0  -4  -7  440.60   16.30   8
   0  -4  -7  464.10   18.40  88
   0  -4  -7  424.70   18.10 200
   0   4   8    5.40    1.20  97
   0   4   8    3.40    1.30 175
   0   4   8    5.20    0.70 273
   0   4   8    6.60    1.00 343
   0  -4  -8    3.00    1.10   7
   0  -4  -8    1.50    1.40  85
   0   4   9  221.90   10.70  96
   0   4   9  223.80   10.10 174
   0   4   9  235.40    9.00 273
   0   4   9  238.90   10.10 340
   0  -4  -9  244.80   10.80   6
   0  -4  -9  233.90   11.90  84
   0   4  10   65.20    4.40  96
   0   4  10   64.80    4.20 172
   0   4  10   67.40    3.50 274
   0   4  10   64.00    4.40 338
   0  -4 -10   57.30    3.80   6
   0  -4 -10   64.40    4.60  82
   0   4  11    5.30    1.40  96
   0   4  11    4.70    1.90 170
   0   4  11    6.00    0.80 274
   0   4  11    5.40    1.50 335
   0  -4 -11    5.60    1.30   6
   0  -4 -11    6.70    1.80  80
   0   4  12  268.50   15.10  96
   0   4  12  274.50   15.10 169
   0   4  12  284.00   12.00 276
   0  -4 -12  291.10   15.20   6
   0  -4 -12  297.10   16.50  79
   0   4  13    3.30    2.10  96
   0   4  13    3.90    1.60 168
   0   4  13    3.80    0.50 278
   0   4  13    3.80    0.70 287
   0  -4 -13    3.20    1.90   6
   0  -4 -13    5.60    1.90  78
   0   4  14    0.90    1.40  96
   0   4  14    1.20    2.40 167
   0   4  14    1.50    0.40 281
   0   4  14    1.90    0.60 293
   0  -4 -14    1.70    1.70   6
   0  -4 -14    1.10    2.40  77
   0   4  15   29.40    3.40  96
   0   4  15   34.40    4.50 165
   0   4  15   28.00    1.60 300
   0  -4 -15   39.30    4.50   6
   0   4  16   25.40    3.70  96
   0   4  16   28.50    3.70 164
   0  -4 -16   30.80    4.10   6
   0   4  17    0.50    2.60  96
   0  -4 -17    6.40    2.70   6
   0   4  18   20.00    3.50  97
   0  -4 -18   24.90    4.00   7
   0   4  19    1.10    2.40  97
   0  -4 -19   -4.30    2.30   7
   0   4  20    0.00    2.20  98
   0  -4 -20    2.60    2.60   8
   0   5 -19   -0.70    2.70 175
   0   5 -19    1.20    2.40 340
   0  -5  19    0.60    2.10  85
   0   5 -18    3.20    2.50 174
   0   5 -18   -1.50    2.10 339
   0  -5  18    0.40    1.90  84
   0   5 -17    0.90    2.40 173
   0   5 -17    0.10    2.70 337
   0  -5  17    1.70    2.20  83
   0  -5  17    3.00    2.40 147
   0   5 -16   15.40    3.50 172
   0   5 -16   10.90    2.50 336
   0  -5  16    8.90    3.00  82
   0  -5  16   13.40    3.20 147
   0  -5  16   11.50    2.20 279
   0   5 -15    3.00    2.60 170
   0  -5  15    6.70    2.40  80
   0  -5  15    5.50    3.00 147
   0  -5  15    4.90    1.60 281
   0   5 -14   -0.20    1.50 169
   0  -5  14    1.90    1.70  79
   0  -5  14    5.30    2.50 147
   0  -5  14    1.10    0.90 282
   0   5 -13    2.00    2.40  57
   0   5 -13    7.50    2.20 168
   0   5 -13    5.10    0.60 291
   0  -5  13    8.90    2.30  78
   0  -5  13    3.60    2.30 147
   0  -5  13    6.10    1.30 283
   0   5 -12   35.50    3.20  57
   0   5 -12   33.90    3.30 166
   0   5 -12   29.90    2.00 300
   0  -5  12   39.60    3.00  76
   0  -5  12   37.20    3.80 147
   0  -5  12   30.70    2.70 284
   0   5 -11   84.40    5.70  57
   0   5 -11   76.80    5.30 165
   0   5 -11   76.60    4.10 307
   0  -5  11   87.40    5.90  75
   0  -5  11   81.90    6.20 147
   0  -5  11   99.10    5.20 285
   0   5 -10   72.60    5.00  56
   0   5 -10   69.70    4.80 163
   0  -5  10   73.70    4.10  73
   0  -5  10   81.40    7.90 146
   0  -5  10   83.70    4.80 285
   0   5  -9   26.30    2.40  56
   0   5  -9   28.30    2.50 161
   0  -5   9   33.20    2.60  71
   0  -5   9   28.40    2.60 146
   0  -5   9   31.30    2.40 286
   0   5  -8   39.40    2.80  55
   0   5  -8   39.10    3.00 159
   0  -5   8   39.20    2.90  69
   0  -5   8   44.30    2.90 145
   0  -5   8   46.10    3.10 286
   0   5  -7   13.30    1.90  54
   0   5  -7   14.20    1.80 156
   0  -5   7   15.70    1.60  66
   0  -5   7   14.30    1.80 144
   0  -5   7   11.80    1.40 286
   0   5  -6  297.50   11.20  52
   0   5  -6  310.60   11.40 153
   0  -5   6  314.20   12.20  63
   0  -5   6  307.60   12.50 142
   0  -5   6  312.80   13.40 286
   0   5  -5  101.50    5.40  50
   0   5  -5  107.50    4.90 150
   0  -5   5  104.10    4.90  60
   0  -5   5   92.90    4.80 140
   0  -5   5   95.00    5.20 286
   0   5  -4   49.40    2.80  47
   0   5  -4   44.00    2.60 146
   0  -5   4   50.30    2.60  56
   0  -5   4   41.40    2.50 137
   0  -5   4   42.90    2.60 285
   0   5  -3    8.70    1.10  43
   0   5  -3   12.10    1.50 142
   0   5  -3   13.60    1.20 329
   0  -5   3    9.70    1.40  52
   0  -5   3   11.10    1.10 133
   0  -5   3   11.60    1.20 284
   0   5  -2   19.60    1.60  39
   0   5  -2   16.10    1.80 136
   0   5  -2   17.10    1.30 322
   0  -5   2   18.50    1.60  46
   0  -5   2   17.50    1.70 129
   0  -5   2   17.70    1.40 283
   0   5  -1  124.90    5.70  33
   0   5  -1  125.30    5.60 131
   0   5  -1  118.80    4.90 314
   0  -5   1  123.30    5.10  41
   0  -5   1  122.10    6.10 123
   0  -5   1  123.60    6.20 282
   0  -5   1  124.80    6.00 326
   0   5   0  355.20   12.40  28
   0   5   0  350.30   13.40 125
   0   5   0  359.00   12.50 196
   0   5   0  328.60   12.00 229
   0  -5   0  320.60   12.30  35
   0  -5   0  354.60   12.40 118
   0  -5   0  342.10   14.30 280
   0  -5   0  328.60   12.50 316
   0   5   1   -0.40    0.90  22
   0   5   1   -0.30    0.70 119
   0   5   1   -0.10    0.60 222
   0   5   1    0.90    0.90 285
   0  -5  -1    1.60    0.70  29
   0  -5  -1    1.90    1.00 112
   0  -5  -1    0.60    0.30 192
   0  -5  -1    0.90    0.80 231
   0  -5  -1    0.30    0.60 278
   0   5   2    7.30    1.10  17
   0   5   2    4.70    1.00 114
   0   5   2    8.30    1.00 215
   0   5   2    8.20    1.00 283
   0  -5  -2    8.10    1.10  24
   0  -5  -2    7.40    1.00 107
   0  -5  -2    9.40    1.10 224
   0  -5  -2    7.30    0.90 275
   0   5   3    0.10    0.70  13
   0   5   3    0.30    0.70 110
   0   5   3   -1.00    0.60 208
   0   5   3   -0.80    0.70 281
   0  -5  -3    1.30    0.80  20
   0  -5  -3    0.80    0.70 103
   0  -5  -3    1.20    0.80 218
   0  -5  -3    0.40    0.50 272
   0   5   4   96.90    4.70   9
   0   5   4   88.50    5.20 107
   0   5   4  101.50    4.60 202
   0   5   4  103.60    4.50 280
   0  -5  -4   99.60    4.90  17
   0  -5  -4  100.80    5.00  99
   0  -5  -4   97.00    5.00 213
   0  -5  -4  101.10    4.70 269
   0   5   5    2.50    1.20   5
   0   5   5    1.20    0.80 104
   0   5   5    1.40    0.50 279
   0  -5  -5    2.50    0.90  14
   0  -5  -5    3.40    1.20  95
   0  -5  -5    2.90    1.00 209
   0  -5  -5    1.90    0.70 265
   0   5   6   60.30    4.00   2
   0   5   6   56.50    3.80 102
   0   5   6   63.80    3.00 278
   0   5   6   61.70    3.30 354
   0  -5  -6   59.30    3.30  12
   0  -5  -6   64.90    4.20  92
   0  -5  -6   61.90    3.30 206
   0  -5  -6   61.00    3.40 261
   0   5   7   12.70    1.60 101
   0   5   7   14.70    1.70 180
   0   5   7   12.80    1.20 277
   0   5   7   14.10    1.30 350
   0  -5  -7   17.20    1.80  11
   0  -5  -7   18.20    1.90  90
   0  -5  -7   13.20    1.50 204
   0  -5  -7   15.50    1.20 256
   0   5   8   29.60    2.70 100
   0   5   8   25.80    2.30 178
   0   5   8   24.50    1.60 277
   0   5   8   27.70    2.10 346
   0  -5  -8   21.40    2.00  10
   0  -5  -8   25.10    2.20  88
   0  -5  -8   22.10    2.20 202
   0   5   9   51.40    3.50  99
   0   5   9   56.10    3.80 176
   0   5   9   49.60    2.90 277
   0   5   9   49.10    3.20 343
   0  -5  -9   45.70    3.10   9
   0  -5  -9   53.30    3.60  86
   0  -5  -9   48.70    3.30 201
   0   5  10    3.80    1.60  98
   0   5  10    1.40    1.10 174
   0   5  10    0.60    0.50 277
   0   5  10    2.90    1.20 341
   0  -5 -10    2.40    1.60   8
   0  -5 -10    1.10    1.20  84
   0  -5 -10    0.70    1.00 200
   0   5  11    0.30    1.10  98
   0   5  11    3.40    1.80 172
   0   5  11    0.40    0.50 278
   0   5  11    0.00    1.10 338
   0  -5 -11    1.50    1.30   8
   0  -5 -11    1.90    1.60  82
   0   5  12    1.70    1.20  98
   0   5  12    0.70    1.30 171
   0   5  12    1.30    0.50 279
   0   5  12    0.80    1.00 336
   0  -5 -12    3.50    1.40   8
   0  -5 -12    1.70    1.30  81
   0  -5 -12    4.00    1.20 199
   0   5  13    1.80    2.00 169
   0   5  13    0.40    0.50 281
   0  -5 -13    1.90    1.90   8
   0  -5 -13    2.60    2.10  79
   0  -5 -13    0.10    1.10 199
   0   5  14   26.50    3.00 168
   0   5  14   23.00    1.60 284
   0  -5 -14   24.10    3.60   8
   0  -5 -14   15.20    2.70  78
   0  -5 -14   25.90    2.80 199
   0   5  15   80.90    6.30  98
   0   5  15   76.90    6.20 167
   0   5  15   68.60    4.40 291
   0  -5 -15   73.60    6.40   8
   0  -5 -15   81.00    7.20 199
   0   5  16   32.30    4.00  98
   0   5  16   22.10    4.40 166
   0   5  16   22.80    1.90 297
   0  -5 -16   29.10    3.90   8
   0  -5 -16   29.10    3.50 199
   0   5  17    3.20    1.80  98
   0  -5 -17    3.00    2.10   8
   0  -5 -17   -1.50    2.20 199
   0   5  18    1.40    3.20  98
   0  -5 -18    1.10    3.00   8
   0   5  19    4.10    2.80  99
   0  -5 -19    4.90    2.80   9
   0  -5 -19    5.40    2.30 200
   0   5  20    6.60    3.30  99
   0  -5 -20   12.20    3.60   9
   0  -5 -20   10.50    4.00 200
   0   6 -19    2.60    2.60 174
   0   6 -19   -1.00    3.40 339
   0  -6  19    6.80    2.90  84
   0   6 -18    2.20    2.40 173
   0   6 -18    1.20    3.30 337
   0  -6  18    2.10    2.30  83
   0   6 -17    3.60    3.20 172
   0   6 -17    5.90    2.70 336
   0  -6  17    1.60    2.80  82
   0  -6  17    1.30    2.70 145
   0   6 -16   -1.90    2.80 170
   0  -6  16    4.10    2.70  80
   0  -6  16    0.40    1.90 145
   0  -6  16    2.30    1.50 279
   0   6 -15    6.10    2.20 169
   0  -6  15    4.80    1.90  79
   0  -6  15    4.40    2.30 145
   0  -6  15    6.70    1.60 280
   0   6 -14   10.80    2.90 168
   0   6 -14    7.10    0.70 292
   0  -6  14    4.70    2.50  78
   0  -6  14    6.40    2.30 145
   0  -6  14    8.90    1.60 281
   0   6 -13    3.60    1.90  55
   0   6 -13    2.40    1.60 166
   0   6 -13    0.50    0.60 301
   0  -6  13    0.20    1.40  76
   0  -6  13   -0.10    1.50 145
   0  -6  13   -0.30    0.90 282
   0   6 -12    1.20    1.40  55
   0   6 -12    0.50    2.00 165
   0   6 -12    0.40    0.80 307
   0  -6  12    0.40    2.00  75
   0  -6  12    0.70    1.40 145
   0  -6  12    2.50    1.10 283
   0   6 -11    3.00    2.00  54
   0   6 -11   -0.80    1.30 163
   0  -6  11    0.30    1.40  73
   0  -6  11    2.00    2.00 144
   0  -6  11    1.90    1.30 283
   0   6 -10    4.00    1.50  54
   0   6 -10    4.30    1.50 161
   0  -6  10    4.70    1.30  71
   0  -6  10    3.60    1.90 144
   0  -6  10    7.20    1.40 284
   0   6  -9    1.00    1.10  53
   0   6  -9    0.50    1.20 159
   0  -6   9    0.50    1.00  69
   0  -6   9   -2.00    1.10 143
   0  -6   9    0.10    1.00 284
   0   6  -8   81.40    4.20  52
   0   6  -8   66.60    4.60 157
   0  -6   8   63.40    4.20  67
   0  -6   8   67.00    4.00 142
   0  -6   8   66.00    3.80 285
   0   6  -7   65.30    3.90  50
   0   6  -7   58.40    3.80 154
   0  -6   7   56.40    3.60  64
   0  -6   7   65.20    3.80 140
   0  -6   7   67.30    3.80 285
   0   6  -6    9.20    1.80  49
   0   6  -6    5.10    1.30 151
   0  -6   6    6.40    1.20  61
   0  -6   6    6.10    1.60 139
   0  -6   6    7.90    1.40 285
   0   6  -5   20.70    2.00  46
   0   6  -5   23.80    2.00 148
   0   6  -5   21.40    1.80 334
   0  -6   5   22.60    2.00  58
   0  -6   5   18.80    1.80 136
   0  -6   5   21.50    2.10 284
   0   6  -4   90.40    4.40  43
   0   6  -4   81.70    4.20 144
   0   6  -4   90.70    3.80 330
   0  -6   4   81.40    3.70  54
   0  -6   4   75.20    4.80 133
   0  -6   4   82.10    4.80 284
   0   6  -3    6.00    1.00  40
   0   6  -3    4.90    1.00 140
   0   6  -3    5.70    1.00 325
   0  -6   3    4.90    1.10  50
   0  -6   3    6.20    1.00 130
   0  -6   3    3.70    1.00 283
   0   6  -2   96.40    4.50  36
   0   6  -2   92.30    4.70 135
   0   6  -2   96.30    4.80 318
   0  -6   2   86.10    4.40  45
   0  -6   2   98.70    4.50 126
   0  -6   2   83.80    3.60 237
   0  -6   2   91.90    4.80 282
   0  -6   2   85.90    3.80 333
   0   6  -1   26.10    1.80  32
   0   6  -1   27.40    2.30 130
   0   6  -1   30.00    1.80 311
   0  -6   1   29.90    2.20  40
   0  -6   1   29.30    2.00 122
   0  -6   1   29.50    2.30 281
   0  -6   1   29.60    1.70 325
   0   6   0 1006.80   34.60  27
   0   6   0 1006.00   39.60 126
   0   6   0 1085.70   35.10 228
   0  -6   0  973.10   37.60  36
   0  -6   0 1016.20   35.10 117
   0  -6   0  980.00   34.00 279
   0  -6   0  983.00   34.70 317
   0   6   1  110.50    5.20  23
   0   6   1  106.10    5.00 121
   0   6   1  103.40    5.70 222
   0   6   1  110.60    5.50 286
   0  -6  -1  107.30    5.10  31
   0  -6  -1  111.10    5.30 113
   0  -6  -1  115.50    4.90 184
   0  -6  -1  113.10    4.90 277
   0   6   2   15.40    1.50  18
   0   6   2   12.50    1.70 117
   0   6   2   16.50    1.60 217
   0   6   2   18.50    1.60 284
   0  -6  -2   17.30    1.90  27
   0  -6  -2   13.50    1.30 108
   0  -6  -2   16.60    1.40 227
   0  -6  -2   12.40    1.30 275
   0   6   3   90.80    4.30  14
   0   6   3   87.60    4.70 113
   0   6   3   90.80    4.90 211
   0   6   3   95.20    4.40 283
   0  -6  -3   84.10    4.40  23
   0  -6  -3   99.60    4.90 104
   0  -6  -3   95.50    4.50 222
   0  -6  -3   96.20    4.40 273
   0   6   4   -2.20    1.00  11
   0   6   4    0.60    0.80 110
   0   6   4   -0.20    0.60 205
   0   6   4   -0.40    0.50 282
   0  -6  -4    1.30    0.80  20
   0  -6  -4    2.80    1.10 101
   0  -6  -4   -0.30    0.60 218
   0  -6  -4   -0.50    0.50 270
   0   6   5   36.30    2.80   7
   0   6   5   33.10    2.60 107
   0   6   5   39.80    2.50 200
   0   6   5   38.50    2.40 281
   0  -6  -5   41.20    2.40  17
   0  -6  -5   37.50    2.70  97
   0  -6  -5   32.70    2.30 214
   0  -6  -5   39.40    2.20 267
   0   6   6  146.90    8.00   4
   0   6   6  134.70    7.70 105
   0   6   6  155.50    6.60 280
   0  -6  -6  138.80    7.40  15
   0  -6  -6  151.70    7.40  94
   0  -6  -6  159.80    8.00 211
   0   6   7   14.90    1.80   2
   0   6   7   17.30    2.10 104
   0   6   7   13.30    1.20 280
   0   6   7   13.90    1.40 353
   0  -6  -7   11.60    1.70  92
   0  -6  -7   15.30    1.60 208
   0  -6  -7   14.50    1.50 260
   0   6   8  119.90    6.80 102
   0   6   8  113.90    6.00 180
   0   6   8  114.00    6.80 350
   0  -6  -8  121.70    5.80  12
   0  -6  -8  110.70    5.90  90
   0  -6  -8  109.50    5.30 206
   0   6   9   13.60    2.20 101
   0   6   9   12.20    2.10 178
   0   6   9    5.60    1.50 346
   0  -6  -9   10.90    1.90  11
   0  -6  -9   12.10    2.00  88
   0  -6  -9   10.30    1.60 205
   0   6  10   23.40    2.40 101
   0   6  10   20.90    2.70 176
   0   6  10   19.90    1.90 280
   0   6  10   19.60    2.30 344
   0  -6 -10   22.20    2.40  11
   0  -6 -10   22.00    2.50  86
   0  -6 -10   23.00    2.40 204
   0   6  11   10.00    1.90 100
   0   6  11   11.50    2.00 174
   0   6  11    7.50    1.00 281
   0   6  11    6.90    1.30 341
   0  -6 -11    9.00    1.80  10
   0  -6 -11    7.80    1.60  84
   0  -6 -11    7.20    1.50 203
   0   6  12   13.20    2.10 100
   0   6  12   10.20    2.60 173
   0   6  12   11.50    1.30 282
   0   6  12    8.40    1.80 339
   0  -6 -12   13.20    2.20  10
   0  -6 -12   13.40    2.60  83
   0  -6 -12    6.60    1.40 202
   0   6  13    2.70    1.90 100
   0   6  13    0.20    1.50 171
   0   6  13   -0.10    0.50 283
   0   6  13    2.50    1.50 336
   0  -6 -13   -2.10    1.90  10
   0  -6 -13    3.30    1.70  81
   0  -6 -13   -0.70    1.10 202
   0   6  14   32.40    4.30 100
   0   6  14   36.50    4.20 170
   0   6  14   32.70    2.50 286
   0  -6 -14   30.80    3.90  10
   0  -6 -14   25.90    4.00  80
   0  -6 -14   27.80    3.50 201
   0   6  15   -1.50    2.40  99
   0   6  15   -4.80    2.80 168
   0  -6 -15   -0.30    2.50   9
   0  -6 -15    5.70    2.20 201
   0   6  16    0.10    2.60 100
   0   6  16    2.80    1.00 290
   0  -6 -16   -0.10    2.80  10
   0  -6 -16    9.80    2.40 201
   0   6  17    8.20    2.30 100
   0   6  17    5.80    1.00 295
   0  -6 -17   10.40    3.00  10
   0  -6 -17   14.40    2.90 201
   0   6  18    0.50    2.20 100
   0  -6 -18    4.10    2.60  10
   0  -6 -18    0.70    1.80 202
   0   6  19    8.30    3.00 100
   0  -6 -19   18.40    4.00  10
   0  -6 -19   11.40    2.70 202
   0   7 -19    0.20    3.10 173
   0   7 -19    5.70    4.30 337
   0  -7  19    1.90    2.90  83
   0   7 -18   13.80    3.40 172
   0   7 -18   10.10    2.90 336
   0  -7  18   20.40    3.60  82
   0   7 -17   -2.10    3.60 170
   0  -7  17    1.70    3.20  80
   0   7 -16    0.80    2.00 169
   0  -7  16    2.30    1.90  79
   0  -7  16    3.70    2.60 143
   0  -7  16    3.50    1.40 278
   0   7 -15    1.70    2.90 168
   0  -7  15   -1.80    1.40  78
   0  -7  15   -1.30    2.10 143
   0  -7  15    2.50    1.70 279
   0   7 -14    3.60    1.80 166
   0   7 -14    2.60    0.90 301
   0  -7  14    2.70    1.60  76
   0  -7  14    3.00    2.00 143
   0  -7  14    3.20    1.70 280
   0   7 -13    3.60    2.10 165
   0   7 -13    1.50    0.80 306
   0  -7  13   -2.60    1.90  75
   0  -7  13    0.80    1.70 143
   0  -7  13   -0.50    1.00 281
   0   7 -12    0.80    2.10  52
   0   7 -12    4.30    1.80 163
   0  -7  12    1.70    1.40  73
   0  -7  12   -1.20    2.00 142
   0  -7  12    1.00    1.10 282
   0   7 -11   16.10    2.20  52
   0   7 -11   18.10    2.40 161
   0  -7  11   18.80    2.20  71
   0  -7  11   14.30    2.20 142
   0  -7  11   15.70    2.30 282
   0   7 -10    2.00    1.30  51
   0   7 -10    0.60    1.30 159
   0  -7  10    4.00    1.60  69
   0  -7  10    0.80    1.30 141
   0  -7  10    3.30    1.20 283
   0   7  -9    3.80    1.60  50
   0   7  -9    2.40    1.60 157
   0  -7   9    3.30    1.40  67
   0  -7   9    4.70    1.40 140
   0  -7   9    3.40    1.70 283
   0   7  -8    7.20    1.50  49
   0   7  -8   10.50    1.90 155
   0  -7   8    9.30    1.70  65
   0  -7   8   13.10    2.00 139
   0  -7   8    6.80    1.60 283
   0   7  -7   75.60    5.20  47
   0   7  -7   73.10    4.30 152
   0  -7   7   66.80    3.60  62
   0  -7   7   76.20    4.90 137
   0  -7   7   80.90    4.60 283
   0   7  -6  118.10    6.20  46
   0   7  -6  115.90    6.40 149
   0   7  -6  120.80    5.60 333
   0  -7   6  117.10    5.90  59
   0  -7   6  114.50    6.00 136
   0  -7   6  118.80    6.10 283
   0   7  -5   -0.30    1.30  43
   0   7  -5   -1.10    0.90 146
   0   7  -5    0.60    0.90 330
   0  -7   5    0.50    1.00  56
   0  -7   5    0.90    1.30 133
   0  -7   5    0.40    0.90 283
   0   7  -4    2.30    1.00  41
   0   7  -4    3.20    1.50 143
   0   7  -4    3.60    1.00 326
   0  -7   4    3.50    1.40  53
   0  -7   4    4.30    1.10 131
   0  -7   4    6.60    1.40 283
   0   7  -3   14.40    1.80  38
   0   7  -3   10.50    1.40 139
   0   7  -3   11.20    1.10 321
   0  -7   3    9.80    1.30  49
   0  -7   3   10.40    1.60 128
   0  -7   3   10.90    0.90 234
   0  -7   3   11.20    1.50 282
   0   7  -2   32.30    2.20  34
   0   7  -2   33.80    2.40 135
   0   7  -2   33.30    1.90 315
   0  -7   2   31.20    2.30  45
   0  -7   2   38.20    2.50 124
   0  -7   2   36.70    2.70 281
   0  -7   2   30.90    1.80 332
   0   7  -1   50.60    3.30  30
   0   7  -1   52.90    3.50 130
   0   7  -1   54.70    2.50 184
   0  -7   1   54.20    3.60  40
   0  -7   1   55.90    3.90 120
   0  -7   1   57.50    3.50 280
   0  -7   1   54.30    2.70 325
   0   7   0  121.40    6.40  27
   0   7   0  120.80    5.40 126
   0   7   0  117.20    5.30 227
   0  -7   0  127.50    6.00  36
   0  -7   0  140.90    6.90 117
   0  -7   0  129.70    6.80 279
   0  -7   0  127.90    6.00 318
   0   7   1    3.60    1.20  23
   0   7   1    2.60    1.10 122
   0   7   1    2.30    1.10 222
   0   7   1    0.90    0.30 233
   0  -7  -1    3.60    1.00  32
   0  -7  -1    4.70    1.20 113
   0  -7  -1    0.80    0.70 277
   0  -7  -1    1.30    0.60 312
   0   7   2   45.00    2.70  19
   0   7   2   46.40    2.80 118
   0   7   2   41.80    2.80 217
   0   7   2   40.70    2.60 285
   0  -7  -2   41.00    2.70  28
   0  -7  -2   43.40    2.80 109
   0  -7  -2   45.60    2.20 195
   0  -7  -2   42.80    2.60 230
   0  -7  -2   37.10    2.30 275
   0   7   3    3.60    1.00  15
   0   7   3    4.70    1.10 115
   0   7   3    4.10    1.00 212
   0   7   3    4.20    1.10 284
   0  -7  -3    4.60    1.10  25
   0  -7  -3    5.00    1.10 105
   0  -7  -3    6.20    1.20 225
   0  -7  -3    5.60    1.10 273
   0   7   4  488.90   18.60  12
   0   7   4  468.90   19.40 112
   0   7   4  488.60   17.80 207
   0   7   4  512.10   19.90 283
   0  -7  -4  465.40   18.50  22
   0  -7  -4  482.90   18.60 102
   0  -7  -4  521.10   19.20 221
   0  -7  -4  488.10   18.50 271
   0   7   5   48.90    2.90   9
   0   7   5   54.50    3.30 110
   0   7   5   43.90    3.20 202
   0   7   5   42.70    2.60 283
   0  -7  -5   42.20    3.00  20
   0  -7  -5   48.30    3.00  99
   0  -7  -5   46.40    3.00 218
   0  -7  -5   46.00    3.10 268
   0   7   6    0.20    1.00   6
   0   7   6    0.10    0.90 108
   0   7   6    1.00    0.60 282
   0  -7  -6   -1.00    0.80  18
   0  -7  -6    2.60    1.20  96
   0  -7  -6    1.20    1.00 215
   0  -7  -6    0.10    0.60 265
   0   7   7    0.70    1.40   4
   0   7   7    0.50    0.90 106
   0   7   7    0.50    0.50 282
   0  -7  -7   -1.60    0.90  16
   0  -7  -7    0.60    1.30  94
   0  -7  -7   -0.50    0.70 212
   0  -7  -7    0.50    0.60 262
   0   7   8   86.00    4.80   1
   0   7   8   79.30    4.80 105
   0   7   8   81.00    5.10 181
   0   7   8   87.70    4.80 282
   0   7   8   76.80    4.60 352
   0  -7  -8   89.90    4.50  15
   0  -7  -8   83.10    5.30  91
   0  -7  -8   76.80    5.00 210
   0  -7  -8   87.20    4.40 258
   0   7   9   31.50    3.00 104
   0   7   9   37.50    3.10 179
   0   7   9   34.80    2.50 282
   0   7   9   29.60    2.70 349
   0  -7  -9   36.60    2.90  14
   0  -7  -9   34.70    3.60  89
   0  -7  -9   34.90    2.80 208
   0   7  10   44.20    4.00 103
   0   7  10   54.80    4.40 177
   0   7  10   45.60    3.40 282
   0   7  10   42.20    3.60 346
   0  -7 -10   50.30    3.70  13
   0  -7 -10   32.80    3.10 207
   0   7  11    1.30    1.30 102
   0   7  11    3.30    1.90 176
   0   7  11   -0.20    0.60 283
   0   7  11    2.50    1.50 343
   0  -7 -11    2.40    1.30  12
   0  -7 -11    0.10    1.60  86
   0  -7 -11   -0.20    0.90 206
   0   7  12   -0.50    1.20 102
   0   7  12   -0.50    1.40 174
   0   7  12    0.50    0.60 284
   0   7  12   -0.50    0.90 341
   0  -7 -12    2.20    1.50  12
   0  -7 -12    1.80    1.50  84
   0  -7 -12   -1.00    1.00 205
   0   7  13   -1.30    2.10 102
   0   7  13   -0.70    2.20 172
   0   7  13    0.90    0.60 285
   0   7  13   -0.30    1.50 339
   0  -7 -13   -1.00    2.00  12
   0  -7 -13   -1.20    2.10  82
   0  -7 -13   -0.70    1.50 204
   0   7  14    9.20    2.60 101
   0   7  14    3.20    2.00 171
   0   7  14    1.40    1.70 336
   0  -7 -14    3.10    1.80  11
   0  -7 -14    5.20    1.60 204
   0   7  15    6.20    2.10 101
   0  -7 -15    2.50    2.00  11
   0  -7 -15    6.40    1.90 204
   0   7  16    3.80    2.20 101
   0  -7 -16   -2.40    1.80  11
   0  -7 -16    2.90    1.70 204
   0   7  17    1.40    2.20 101
   0   7  17    0.60    0.90 290
   0  -7 -17   -3.80    1.90  11
   0  -7 -17   -0.10    1.60 204
   0   7  18   20.10    4.30 101
   0  -7 -18   41.60    5.60  11
   0  -7 -18   32.00    4.10 204
   0   7  19   11.40    3.40 102
   0  -7 -19   16.30    3.60  12
   0  -7 -19   14.10    3.00 204
   0   8 -18    7.00    3.20 171
   0   8 -18    5.40    3.10 335
   0  -8  18    5.50    2.70  81
   0   8 -17   14.90    4.30 169
   0  -8  17   19.30    4.20  79
   0   8 -16    2.00    2.60 168
   0  -8  16    4.40    2.40  78
   0  -8  16   11.30    3.00 141
   0  -8  16    3.50    2.20 278
   0   8 -15    9.00    3.00 167
   0  -8  15    9.20    2.80  77
   0  -8  15    8.30    2.90 141
   0  -8  15    5.70    2.00 279
   0   8 -14   12.10    2.50 165
   0   8 -14    7.70    1.20 305
   0  -8  14   12.30    2.40  75
   0  -8  14   11.60    2.70 141
   0  -8  14   12.80    2.40 280
   0   8 -13    2.80    2.40 163
   0   8 -13   -0.10    0.90 310
   0  -8  13    0.50    2.10  73
   0  -8  13    5.20    2.90 141
   0  -8  13   -1.00    1.20 280
   0   8 -12   12.20    2.30  50
   0   8 -12   12.80    2.80 162
   0  -8  12   17.00    2.90  72
   0  -8  12   12.10    2.60 140
   0  -8  12   14.80    1.90 281
   0   8 -11    4.50    2.30  49
   0   8 -11    8.60    1.90 160
   0  -8  11    4.90    1.80  70
   0  -8  11    6.40    2.50 139
   0  -8  11    6.20    1.90 281
   0   8 -10   27.50    3.40  49
   0   8 -10   25.10    3.10 158
   0  -8  10   30.10    3.00  68
   0  -8  10   31.00    3.30 139
   0  -8  10   28.70    2.80 282
   0   8  -9   19.20    2.70  48
   0   8  -9   24.00    2.90 156
   0  -8   9   20.60    2.60  66
   0  -8   9   20.40    2.70 138
   0  -8   9   18.70    2.10 282
   0   8  -8  211.50   10.20  46
   0   8  -8  208.90    9.00 153
   0   8  -8  203.60   10.20 334
   0  -8   8  204.20    8.60  63
   0  -8   8  207.00    9.80 136
   0  -8   8  201.00   11.00 282
   0   8  -7   38.40    3.00  45
   0   8  -7   39.00    2.90 151
   0   8  -7   40.70    2.90 332
   0  -8   7   45.50    3.00  61
   0  -8   7   39.10    3.00 135
   0  -8   7   41.50    3.40 282
   0   8  -6   37.80    3.00  43
   0   8  -6   33.10    2.80 148
   0   8  -6   30.40    2.40 329
   0  -8   6   29.30    2.50  58
   0  -8   6   35.40    2.80 133
   0  -8   6   35.30    2.90 282
   0   8  -5   26.30    2.30  41
   0   8  -5   26.50    2.50 145
   0   8  -5   31.90    2.10 326
   0  -8   5   20.70    2.10  55
   0  -8   5   29.80    2.40 131
   0  -8   5   25.70    2.30 282
   0   8  -4   40.50    3.10  38
   0   8  -4   49.90    3.30 142
   0   8  -4   43.70    2.90 322
   0  -8   4   41.20    3.20  52
   0  -8   4   51.80    3.50 128
   0  -8   4   45.60    2.50 234
   0  -8   4   44.50    3.10 281
   0   8  -3   43.80    3.10  36
   0   8  -3   47.50    2.70 138
   0   8  -3   47.30    2.90 318
   0  -8   3   48.30    2.80  48
   0  -8   3   42.20    3.10 126
   0  -8   3   41.10    1.90 241
   0  -8   3   44.40    3.20 281
   0   8  -2  148.70    7.60  33
   0   8  -2  143.40    7.10 134
   0   8  -2  159.00    7.70 313
   0  -8   2  154.70    6.60  44
   0  -8   2  147.20    7.40 123
   0  -8   2  156.00    7.50 280
   0  -8   2  147.90    7.40 332
   0   8  -1    2.80    1.10  29
   0   8  -1    5.00    1.50 131
   0   8  -1    3.70    0.50 189
   0   8  -1    4.20    1.10 230
   0  -8   1    4.60    1.20  41
   0  -8   1    4.90    1.10 119
   0  -8   1    3.60    0.90 279
   0  -8   1    3.60    0.90 325
   0   8   0   19.90    2.00  26
   0   8   0   20.00    2.00 127
   0   8   0   20.60    2.10 226
   0  -8   0   19.30    1.70  37
   0  -8   0   18.60    1.80 116
   0  -8   0   21.40    1.90 278
   0  -8   0   20.00    1.80 319
   0   8   1   23.50    2.10  22
   0   8   1   16.80    2.20 123
   0   8   1   23.60    2.10 222
   0   8   1   18.90    1.00 241
   0  -8  -1   18.80    1.90  33
   0  -8  -1   22.40    2.10 112
   0  -8  -1   25.60    2.30 277
   0  -8  -1   20.40    1.80 314
   0   8   2    5.30    1.20  19
   0   8   2    3.60    1.20 120
   0   8   2    3.20    0.90 218
   0  -8  -2    2.70    1.00  30
   0  -8  -2    4.60    1.00 109
   0  -8  -2    3.80    0.50 189
   0  -8  -2    3.40    0.80 275
   0   8   3    3.00    1.00  16
   0   8   3    0.40    0.90 117
   0   8   3    1.20    0.80 213
   0   8   3    1.50    1.00 285
   0  -8  -3    0.30    0.90  27
   0  -8  -3    1.70    1.00 106
   0  -8  -3   -0.10    0.70 228
   0  -8  -3    1.60    0.80 273
   0   8   4   90.60    5.00  13
   0   8   4   92.60    5.00 114
   0   8   4   95.70    5.40 209
   0   8   4   81.70    4.50 285
   0  -8  -4   82.50    4.30  24
   0  -8  -4   85.30    4.90 103
   0  -8  -4   89.60    4.60 224
   0  -8  -4   83.20    4.60 271
   0   8   5   33.60    2.40  10
   0   8   5   28.80    2.70 112
   0   8   5   31.30    2.30 204
   0   8   5   27.20    2.00 284
   0  -8  -5   30.70    2.30  22
   0  -8  -5   30.00    2.40 100
   0  -8  -5   22.60    2.00 221
   0  -8  -5   21.20    1.90 269
   0   8   6    3.00    1.30   7
   0   8   6    0.90    1.00 110
   0   8   6   -0.50    0.80 200
   0   8   6    0.40    0.60 284
   0  -8  -6    0.50    1.00  20
   0  -8  -6    0.30    0.90  97
   0  -8  -6    0.20    0.80 218
   0  -8  -6    1.10    0.70 266
   0   8   7   50.80    3.80   5
   0   8   7   54.70    3.70 108
   0   8   7   47.60    3.10 283
   0  -8  -7   54.40    3.70  18
   0  -8  -7   54.60    3.90  95
   0  -8  -7   50.20    3.60 215
   0   8   8   92.70    6.10   3
   0   8   8   86.70    6.10 107
   0   8   8   95.90    5.00 283
   0   8   8   88.80    5.40 354
   0  -8  -8   90.60    5.10  17
   0  -8  -8   95.60    5.70  93
   0  -8  -8   90.90    5.20 213
   0  -8  -8   82.40    5.10 260
   0   8   9    1.60    1.30 106
   0   8   9    2.50    1.60 181
   0   8   9    2.30    0.80 283
   0   8   9    1.80    1.00 351
   0  -8  -9    0.10    1.00  16
   0  -8  -9    1.10    1.50  91
   0  -8  -9    1.20    1.30 211
   0  -8  -9    1.90    0.70 257
   0   8  10    1.50    1.40 105
   0   8  10    2.30    1.30 179
   0   8  10    0.80    0.60 284
   0   8  10    0.90    0.90 348
   0  -8 -10    2.80    1.40  15
   0  -8 -10    1.60    1.40  89
   0  -8 -10    0.80    0.90 210
   0   8  11   40.10    3.80 104
   0   8  11   37.60    3.80 177
   0   8  11   38.10    2.50 284
   0   8  11   34.80    3.50 346
   0  -8 -11   32.40    3.80  14
   0  -8 -11   40.30    4.20  87
   0  -8 -11   38.00    3.40 209
   0   8  12    4.50    1.70 104
   0   8  12    0.50    1.50 175
   0   8  12    3.60    0.90 285
   0   8  12    2.20    1.20 343
   0  -8 -12    5.70    1.70  14
   0  -8 -12    3.10    1.60  85
   0  -8 -12    2.00    1.30 208
   0   8  13    4.10    2.40 103
   0   8  13    1.70    1.90 174
   0   8  13    2.30    1.80 341
   0  -8 -13    0.80    2.20  13
   0  -8 -13    1.20    1.80  84
   0  -8 -13   -0.20    1.20 207
   0   8  14    2.00    1.90 103
   0   8  14   -3.50    2.10 172
   0   8  14   -2.20    1.90 338
   0  -8 -14    2.40    1.80  13
   0  -8 -14    0.90    1.80 207
   0   8  15    0.20    1.90 103
   0   8  15    0.00    1.50 336
   0  -8 -15    0.60    1.70  13
   0  -8 -15   -0.90    1.30 206
   0   8  16    6.70    2.50 103
   0  -8 -16    6.00    2.50  13
   0  -8 -16    5.50    2.00 206
   0   8  17   -0.70    2.20 103
   0  -8 -17    0.90    2.40  13
   0  -8 -17   -0.10    1.70 206
   0   8  18    2.50    2.40 103
   0  -8 -18    2.40    2.80  13
   0  -8 -18    1.40    2.10 206
   0   8  19    2.30    2.90 103
   0  -8 -19    5.80    3.30  13
   0  -8 -19    7.70    2.50 206
   0   9 -18    1.50    3.00 170
   0  -9  18    6.70    3.50  80
   0   9 -17   17.30    4.50 168
   0  -9  17   21.20    4.30  78
   0   9 -16    3.10    2.60 167
   0  -9  16    7.10    2.50  77
   0   9 -15   18.30    4.10 166
   0  -9  15   21.40    3.60  76
   0  -9  15   14.60    3.30 139
   0  -9  15   16.80    2.70 278
   0   9 -14    7.20    2.40 164
   0  -9  14    6.20    2.10  74
   0  -9  14    4.60    2.30 139
   0  -9  14    4.70    2.30 279
   0   9 -13   17.50    2.80 162
   0  -9  13   18.70    2.70  72
   0  -9  13   20.70    3.60 138
   0  -9  13   26.70    3.30 279
   0   9 -12   12.20    3.10 160
   0  -9  12   11.10    2.50  70
   0  -9  12   11.50    2.50 138
   0  -9  12   14.50    2.30 280
   0   9 -11   81.60    6.60  47
   0   9 -11  117.30    7.50 159
   0  -9  11   77.40    6.30  69
   0  -9  11   99.60    7.00 137
   0  -9  11  118.60    7.30 280
   0   9 -10   27.80    3.30  46
   0   9 -10   28.20    3.40 157
   0   9 -10   35.60    3.20 334
   0  -9  10   29.80    3.70  67
   0  -9  10   32.20    3.90 136
   0  -9  10   26.20    2.70 281
   0   9  -9    4.20    1.70  45
   0   9  -9   -3.90    2.00 154
   0   9  -9   -1.50    1.50 332
   0  -9   9   -0.70    1.70  64
   0  -9   9   -0.60    1.40 135
   0  -9   9    1.70    1.30 281
   0   9  -8   51.00    3.80  44
   0   9  -8   42.40    3.40 152
   0   9  -8   44.10    3.60 331
   0  -9   8   41.00    3.10  62
   0  -9   8   45.40    4.10 134
   0  -9   8   44.30    3.60 281
   0   9  -7   20.30    2.50  42
   0   9  -7   16.60    2.60 150
   0   9  -7   22.70    2.20 328
   0  -9   7   16.70    2.30  60
   0  -9   7   25.00    2.90 132
   0  -9   7   22.60    2.20 281
   0   9  -6    5.90    1.40  41
   0   9  -6    7.00    1.50 147
   0   9  -6    5.60    1.30 326
   0  -9   6    6.00    1.50  57
   0  -9   6    8.00    1.50 131
   0  -9   6    9.40    1.60 281
   0   9  -5   59.20    4.00  39
   0   9  -5   60.30    3.80 144
   0   9  -5   63.10    3.70 323
   0  -9   5   51.50    3.30  54
   0  -9   5   60.50    4.20 129
   0  -9   5   60.90    3.30 234
   0  -9   5   62.20    3.90 281
   0   9  -4    7.50    1.70  36
   0   9  -4    9.20    1.50 141
   0   9  -4    8.30    1.10 319
   0  -9   4    6.70    1.40  51
   0  -9   4   12.80    2.00 126
   0  -9   4    7.00    0.70 239
   0  -9   4    9.10    1.80 280
   0   9  -3   64.70    4.00  34
   0   9  -3   67.80    3.90 138
   0   9  -3   67.90    3.50 315
   0  -9   3   59.70    3.70  48
   0  -9   3   61.70    3.80 124
   0  -9   3   70.90    4.40 280
   0   9  -2    9.50    1.50  31
   0   9  -2   11.10    2.00 134
   0  -9   2   11.30    1.80  44
   0  -9   2   11.70    1.60 121
   0  -9   2   10.90    1.50 279
   0  -9   2   13.80    1.40 331
   0   9  -1    3.10    1.10  28
   0   9  -1    4.80    1.30 131
   0   9  -1    4.80    0.50 195
   0   9  -1    4.10    1.10 229
   0  -9   1    5.70    1.20  41
   0  -9   1    3.90    1.10 118
   0  -9   1    5.40    1.20 278
   0  -9   1    3.80    1.10 326
   0   9   0    2.50    1.00  25
   0   9   0    4.90    1.50 128
   0   9   0    3.20    1.30 226
   0  -9   0    5.60    1.50  38
   0  -9   0    2.50    1.10 115
   0  -9   0    3.40    1.00 277
   0  -9   0    5.10    1.00 320
   0   9   1    1.30    1.00  22
   0   9   1   -0.80    1.40 124
   0   9   1    0.90    0.80 222
   0  -9  -1    2.00    1.40  34
   0  -9  -1   -0.30    0.70 112
   0  -9  -1    0.20    0.80 276
   0  -9  -1    1.70    1.00 315
   0   9   2   10.30    1.60  19
   0   9   2   12.60    2.00 121
   0   9   2   16.60    1.70 218
   0   9   2   11.70    0.90 233
   0  -9  -2   15.00    2.00  31
   0  -9  -2   10.20    1.60 109
   0  -9  -2   11.10    1.60 275
   0  -9  -2   16.00    1.50 311
   0   9   3    1.40    0.90  16
   0   9   3    1.00    1.40 119
   0   9   3   -0.50    0.70 214
   0  -9  -3    1.50    1.40  29
   0  -9  -3    0.90    1.10 106
   0  -9  -3    1.00    0.50 195
   0  -9  -3    1.10    0.80 230
   0  -9  -3    1.00    0.80 273
   0   9   4   93.80    5.20  13
   0   9   4   79.70    4.60 116
   0   9   4   83.00    4.70 210
   0   9   4   91.00    4.40 286
   0  -9  -4   82.70    4.90  26
   0  -9  -4   92.80    5.30 103
   0  -9  -4   81.30    4.30 227
   0  -9  -4   86.90    5.10 271
   0   9   5   79.40    4.40  11
   0   9   5   75.80    5.00 114
   0   9   5   78.40    4.70 206
   0   9   5   73.50    4.20 285
   0  -9  -5   75.00    4.60  24
   0  -9  -5   72.50    4.20 101
   0  -9  -5   76.30    4.60 224
   0  -9  -5   75.80    4.60 269
   0   9   6    0.90    1.10   8
   0   9   6   -0.90    0.90 112
   0   9   6    1.40    0.90 202
   0   9   6    1.80    0.80 285
   0  -9  -6   -0.10    1.00  22
   0  -9  -6   -0.70    1.00  98
   0  -9  -6    2.40    0.90 221
   0  -9  -6    0.50    0.80 267
   0   9   7    7.90    1.70   6
   0   9   7   16.10    2.40 110
   0   9   7   13.40    1.40 285
   0  -9  -7   10.80    2.00  20
   0  -9  -7   13.30    1.90  96
   0  -9  -7    9.90    1.80 219
   0  -9  -7   10.90    1.60 264
   0   9   8   83.70    5.70   4
   0   9   8   82.40    5.40 109
   0   9   8   72.70    4.60 285
   0  -9  -8   63.90    4.40  19
   0  -9  -8   71.00    5.20  94
   0  -9  -8   79.50    4.70 216
   0  -9  -8   87.30    4.60 262
   0   9   9   -0.40    1.30   2
   0   9   9   -0.20    1.20 108
   0   9   9   -0.20    0.60 285
   0   9   9   -0.20    1.00 353
   0  -9  -9   -1.30    1.20  18
   0  -9  -9   -0.40    1.40  92
   0  -9  -9   -0.80    1.30 214
   0  -9  -9    1.10    1.00 259
   0   9  10    3.30    1.50 107
   0   9  10    3.40    1.60 180
   0   9  10    4.60    1.20 285
   0   9  10    4.10    1.30 350
   0  -9 -10    1.40    1.30  17
   0  -9 -10    4.40    1.60  90
   0  -9 -10    5.50    1.30 213
   0   9  11    4.40    1.90 106
   0   9  11    1.00    1.50 178
   0   9  11    1.40    1.50 347
   0  -9 -11   -0.90    1.30  16
   0  -9 -11    1.70    1.60  88
   0  -9 -11    1.50    1.60 212
   0   9  12    7.10    1.80 106
   0   9  12   11.90    3.10 176
   0   9  12    6.90    1.90 345
   0  -9 -12    8.50    2.20  16
   0  -9 -12    6.50    2.60  86
   0  -9 -12    9.80    2.20 211
   0   9  13   11.50    2.50 105
   0   9  13    7.30    2.30 175
   0   9  13   17.50    2.60 342
   0  -9 -13   11.90    2.50  15
   0  -9 -13   10.80    2.20 210
   0   9  14    3.80    2.10 105
   0   9  14    1.20    1.60 340
   0  -9 -14    7.30    2.40  15
   0  -9 -14    2.50    1.70 209
   0   9  15   28.80    4.30 105
   0   9  15   13.20    2.60 338
   0  -9 -15   11.80    3.30  15
   0  -9 -15   23.10    3.00 209
   0   9  16    4.60    3.30 104
   0   9  16    5.90    2.70 336
   0  -9 -16   13.20    3.90  14
   0  -9 -16    7.70    2.80 208
   0   9  17    2.60    3.30 104
   0  -9 -17    1.90    3.40  14
   0  -9 -17   -4.40    1.80 208
   0   9  18    0.80    3.50 104
   0  -9 -18    5.80    3.70  14
   0  -9 -18   -0.80    2.00 208
   0  10 -17    1.00    4.30 168
   0 -10  17    4.70    3.70  78
   0 -10  17    7.70    2.50 232
   0  10 -16   32.00    4.00 166
   0 -10  16   32.00    4.40  76
   0  10 -15   15.60    3.80 165
   0 -10  15   13.40    3.60  75
   0 -10  15    7.60    3.20 137
   0 -10  15   13.70    2.60 277
   0  10 -14   40.80    4.70 163
   0  10 -14   28.70    3.80 334
   0 -10  14   32.50    3.70  73
   0 -10  14   24.60    3.80 137
   0 -10  14   27.30    3.80 278
   0  10 -13   -3.10    2.10 161
   0  10 -13    1.00    2.50 334
   0 -10  13    0.40    1.50  71
   0 -10  13   -1.90    2.60 136
   0 -10  13    4.00    2.20 279
   0  10 -12   22.70    3.70 159
   0  10 -12   16.90    2.80 333
   0 -10  12   18.50    3.30  69
   0 -10  12   18.40    3.10 136
   0 -10  12   23.90    3.30 279
   0  10 -11  131.30    8.70 158
   0  10 -11  132.20    7.80 332
   0 -10  11  126.50    8.50  68
   0 -10  11  126.20    9.30 135
   0 -10  11  114.90    8.10 280
   0  10 -10   17.40    2.90  44
   0  10 -10   15.50    2.90 156
   0  10 -10   16.60    2.10 331
   0 -10  10   12.80    2.70  66
   0 -10  10   19.80    2.60 134
   0 -10  10   10.70    1.80 280
   0  10  -9    0.40    1.50  43
   0  10  -9    1.50    2.10 153
   0  10  -9   -0.30    1.70 329
   0 -10   9    1.50    2.10  63
   0 -10   9    2.00    1.60 133
   0 -10   9    0.90    1.30 280
   0  10  -8   13.20    2.20  42
   0  10  -8   18.20    2.60 151
   0  10  -8   16.40    2.30 327
   0 -10   8   23.00    2.30  61
   0 -10   8   14.50    2.40 132
   0 -10   8   15.50    1.90 232
   0 -10   8   11.20    2.00 280
   0  10  -7  196.00   10.00  40
   0  10  -7  183.40    9.70 149
   0  10  -7  201.10    9.40 325
   0 -10   7  183.50    9.00  59
   0 -10   7  199.80    9.90 130
   0 -10   7  173.50   10.10 233
   0 -10   7  181.80    9.90 280
   0  10  -6   14.70    2.30  39
   0  10  -6   13.30    2.20 146
   0  10  -6   15.20    2.00 323
   0 -10   6   14.20    2.00  56
   0 -10   6   12.10    2.20 129
   0 -10   6   16.10    1.40 235
   0 -10   6   14.20    1.90 280
   0  10  -5   -2.00    1.00  37
   0  10  -5   -0.50    1.60 143
   0  10  -5   -2.00    1.10 319
   0 -10   5    0.70    1.10  53
   0 -10   5   -0.10    1.10 127
   0 -10   5    0.50    0.50 239
   0 -10   5   -2.10    0.90 280
   0  10  -4   23.50    2.60  35
   0  10  -4   24.10    2.90 140
   0  10  -4   24.80    2.00 316
   0 -10   4   29.80    2.70  50
   0 -10   4   24.70    4.00 125
   0 -10   4   21.90    1.20 247
   0 -10   4   20.40    2.70 279
   0  10  -3    0.90    1.10  32
   0  10  -3    0.90    1.50 137
   0  10  -3    1.60    0.80 312
   0 -10   3    0.30    1.50  47
   0 -10   3    2.20    1.20 122
   0 -10   3    1.70    1.10 279
   0  10  -2    3.50    1.20  30
   0  10  -2    5.50    1.70 134
   0  10  -2    3.80    0.60 187
   0  10  -2    3.00    1.50 231
   0 -10   2    3.60    1.70  44
   0 -10   2    4.90    1.30 120
   0 -10   2    5.80    1.30 278
   0 -10   2    6.30    1.30 332
   0  10  -1    1.80    1.10  27
   0  10  -1    1.10    1.60 131
   0  10  -1    4.80    1.30 228
   0 -10   1    1.80    1.50  41
   0 -10   1    2.70    1.30 117
   0 -10   1    3.20    1.40 278
   0 -10   1    1.40    0.90 326
   0  10   0    9.70    1.90  24
   0  10   0    8.00    1.80 128
   0  10   0    6.10    1.30 225
   0 -10   0    8.80    1.80  38
   0 -10   0    7.50    1.90 114
   0 -10   0    7.50    1.50 277
   0 -10   0    9.90    1.40 322
   0  10   1   36.20    2.80  22
   0  10   1   32.10    3.00 125
   0  10   1   36.00    3.00 221
   0 -10  -1   33.60    2.80  35
   0 -10  -1   27.70    2.70 112
   0 -10  -1   29.20    2.70 275
   0 -10  -1   37.90    2.40 317
   0  10   2    7.30    1.40  19
   0  10   2    6.90    1.30 123
   0  10   2    5.60    1.10 218
   0  10   2    6.40    0.60 239
   0 -10  -2    8.90    1.40  33
   0 -10  -2    9.90    1.70 109
   0 -10  -2    4.30    1.20 274
   0 -10  -2    4.50    1.00 313
   0  10   3   10.00    1.60  16
   0  10   3    8.10    1.40 120
   0  10   3   10.50    1.50 214
   0 -10  -3   12.10    1.70  30
   0 -10  -3   13.40    1.80 106
   0 -10  -3   12.30    1.00 188
   0 -10  -3   10.60    1.50 273
   0  10   4   12.30    1.80  14
   0  10   4   12.10    1.90 118
   0  10   4   13.60    1.90 210
   0 -10  -4   14.20    1.80  28
   0 -10  -4   14.20    2.20 104
   0 -10  -4   14.90    1.40 197
   0 -10  -4   12.40    1.70 229
   0 -10  -4   12.30    1.80 271
   0  10   5   63.50    4.30  11
   0  10   5   54.40    4.00 116
   0  10   5   60.40    4.30 207
   0 -10  -5   46.50    3.40  26
   0 -10  -5   60.80    4.00 101
   0 -10  -5   52.70    3.60 226
   0 -10  -5   53.80    3.70 269
   0  10   6    4.00    1.50   9
   0  10   6    4.60    1.40 114
   0  10   6    6.30    1.20 203
   0  10   6    2.30    1.00 286
   0 -10  -6    6.40    1.50  24
   0 -10  -6    5.60    1.50  99
   0 -10  -6    8.20    1.50 224
   0 -10  -6    3.10    1.10 267
   0  10   7   10.50    2.00   7
   0  10   7   17.10    2.50 112
   0  10   7   17.10    2.30 200
   0  10   7   10.00    1.50 286
   0 -10  -7   13.30    2.40  22
   0 -10  -7   16.70    2.50  97
   0 -10  -7   15.70    2.00 221
   0 -10  -7   11.40    1.80 265
   0  10   8   29.80    3.40   5
   0  10   8   32.90    3.50 111
   0  10   8   25.80    2.80 286
   0 -10  -8   26.00    2.80  21
   0 -10  -8   25.80    3.40  95
   0 -10  -8   29.20    2.50 219
   0 -10  -8   27.10    2.50 263
   0  10   9   86.50    6.80   3
   0  10   9   78.30    6.20 110
   0  10   9   85.90    5.50 286
   0  10   9   83.30    6.20 354
   0 -10  -9   90.20    6.20  20
   0 -10  -9   77.80    6.20  93
   0 -10  -9   92.00    5.80 217
   0 -10  -9   74.30    5.10 260
   0  10  10    1.50    1.60   1
   0  10  10   -0.90    1.50 109
   0  10  10    1.20    1.60 181
   0  10  10   -0.90    1.50 352
   0 -10 -10   -1.20    1.30  19
   0 -10 -10    0.40    1.30  91
   0 -10 -10   -0.30    1.00 216
   0 -10 -10    0.80    0.80 257
   0  10  11    7.00    2.00 108
   0  10  11    3.70    1.80 179
   0  10  11    3.50    1.40 349
   0 -10 -11    6.40    1.90  18
   0 -10 -11    4.40    1.90  89
   0 -10 -11    7.00    1.90 214
   0  10  12   -1.00    2.20 107
   0  10  12   -3.10    2.60 177
   0  10  12    2.30    1.90 347
   0 -10 -12    6.90    2.60  17
   0 -10 -12   -2.10    2.60  87
   0 -10 -12    0.30    1.80 213
   0  10  13    6.10    2.20 107
   0  10  13    3.30    1.70 344
   0 -10 -13    7.70    2.20  17
   0 -10 -13    3.70    1.90 212
   0  10  14    6.00    3.10 107
   0  10  14    4.00    2.40 342
   0 -10 -14    2.80    2.70  17
   0 -10 -14    2.10    1.50 212
   0  10  15    5.30    2.70 106
   0  10  15    9.10    3.00 339
   0 -10 -15   15.40    3.70  16
   0 -10 -15   11.00    2.60 211
   0  10  16    2.20    2.30 106
   0 -10 -16   -1.00    2.10  16
   0 -10 -16   -2.50    1.70 211
   0  10  17    1.40    2.50 106
   0 -10 -17    0.70    2.20  16
   0 -10 -17    5.50    3.10 210
   0  10  18   -0.40    2.50 106
   0 -10 -18   -1.60    2.50  16
   0 -10 -18    3.40    3.10 210
   0  11 -16   48.30    6.10 165
   0 -11  16   48.30    5.30  75
   0 -11  16   43.20    5.60 233
   0  11 -15    5.20    2.80 164
   0 -11  15    4.50    2.90  74
   0 -11  15    0.60    2.50 233
   0  11 -14   -4.20    1.90 162
   0  11 -14   -1.60    2.90 332
   0 -11  14    1.30    2.00  72
   0 -11  14    3.20    2.50 135
   0 -11  14    4.60    2.20 233
   0 -11  14   -2.00    2.00 277
   0  11 -13    3.50    3.10 160
   0  11 -13    0.80    1.80 331
   0 -11  13    4.60    3.20 134
   0 -11  13    3.50    1.90 232
   0 -11  13   -0.60    1.70 278
   0  11 -12   18.30    3.90 159
   0  11 -12   20.50    3.10 330
   0 -11  12   19.20    3.40  69
   0 -11  12   19.00    3.10 134
   0 -11  12   21.90    2.70 232
   0 -11  12   17.10    2.70 278
   0  11 -11   26.00    3.80 157
   0  11 -11   23.20    3.30 329
   0 -11  11   24.10    3.40  67
   0 -11  11   18.30    3.20 133
   0 -11  11   23.10    2.50 233
   0 -11  11   22.90    3.20 279
   0  11 -10   77.30    5.80 155
   0  11 -10   70.50    5.20 328
   0 -11  10   85.50    6.10  65
   0 -11  10   73.40    5.50 132
   0 -11  10   65.20    5.60 233
   0 -11  10   69.60    5.70 279
   0  11  -9   17.00    3.00  41
   0  11  -9    8.10    2.60 153
   0  11  -9   11.60    2.20 326
   0 -11   9   13.50    2.70  63
   0 -11   9    9.40    2.30 131
   0 -11   9   12.10    1.70 234
   0 -11   9    7.90    2.00 279
   0  11  -8   40.90    4.20  40
   0  11  -8   39.70    4.20 150
   0  11  -8   47.50    3.80 324
   0 -11   8   49.60    3.80  60
   0 -11   8   43.80    3.90 130
   0 -11   8   42.60    3.70 235
   0 -11   8   51.10    4.50 279
   0  11  -7  117.00    6.90  38
   0  11  -7   96.20    6.40 148
   0  11  -7  110.60    6.60 322
   0 -11   7  110.40    6.20  58
   0 -11   7   98.90    6.90 128
   0 -11   7   96.80    6.10 237
   0 -11   7  110.70    8.60 279
   0  11  -6   -0.90    1.30  37
   0  11  -6   -2.20    1.80 145
   0  11  -6    2.60    1.40 320
   0 -11   6   -2.10    1.90  55
   0 -11   6    0.90    1.50 127
   0 -11   6    1.30    0.60 240
   0 -11   6    0.70    1.20 279
   0  11  -5   15.40    2.20  35
   0  11  -5   22.10    2.50 143
   0  11  -5   19.70    2.20 316
   0 -11   5   14.70    1.80  53
   0 -11   5   16.10    2.30 125
   0 -11   5   14.80    1.10 246
   0 -11   5   11.90    2.10 279
   0  11  -4   39.10    3.50  33
   0  11  -4   30.70    2.90 140
   0  11  -4   41.90    2.60 313
   0 -11   4   35.10    2.80  50
   0 -11   4   36.00    3.20 123
   0 -11   4   41.40    3.50 279
   0  11  -3   40.50    3.10  31
   0  11  -3   44.40    3.50 137
   0  11  -3   37.20    2.60 182
   0 -11   3   35.60    3.00  47
   0 -11   3   32.90    3.20 121
   0 -11   3   40.10    3.20 278
   0  11  -2    5.50    1.90  29
   0  11  -2    8.00    2.10 135
   0  11  -2    7.00    1.50 229
   0 -11   2    7.20    1.80  45
   0 -11   2   28.20    5.20 119
   0 -11   2    4.20    1.70 277
   0 -11   2    4.70    1.20 332
   0  11  -1    0.10    1.00  26
   0  11  -1   -1.10    1.20 132
   0  11  -1    0.90    1.10 227
   0 -11   1    0.80    1.20  42
   0 -11   1    1.40    1.10 116
   0 -11   1    1.30    1.10 277
   0 -11   1    0.80    1.00 327
   0  11   0    1.80    1.50  24
   0  11   0    0.30    1.00 129
   0  11   0    0.30    1.00 224
   0 -11   0    1.20    1.10  39
   0 -11   0   -1.10    1.10 114
   0 -11   0   -0.10    1.00 276
   0 -11   0    0.70    1.00 323
   0  11   1   10.50    1.80  21
   0  11   1    8.60    2.10 126
   0  11   1    7.10    1.50 221
   0 -11  -1   13.30    1.90  36
   0 -11  -1    7.60    1.50 111
   0 -11  -1   12.00    1.70 275
   0 -11  -1    9.00    1.50 318
   0  11   2    1.90    1.30  19
   0  11   2    4.40    1.30 124
   0  11   2    9.60    1.70 218
   0  11   2    4.40    0.40 248
   0 -11  -2    4.50    1.30  34
   0 -11  -2    4.70    1.50 109
   0 -11  -2    4.00    1.20 274
   0 -11  -2    4.60    1.30 315
   0  11   3  254.60   13.30  16
   0  11   3  238.30   14.30 122
   0  11   3  270.50   14.80 214
   0  11   3  251.00   10.50 236
   0 -11  -3  239.40   12.60  32
   0 -11  -3  253.10   13.60 106
   0 -11  -3  260.00   12.50 311
   0  11   4   21.90    2.50  14
   0  11   4   28.40    2.80 119
   0  11   4   18.90    2.20 211
   0 -11  -4   19.10    2.30  29
   0 -11  -4   28.50    2.50 104
   0 -11  -4   19.80    1.90 231
   0 -11  -4   29.50    2.70 271
   0  11   5   -0.70    1.60  12
   0  11   5   -0.30    1.60 117
   0  11   5    0.50    1.00 207
   0 -11  -5    2.30    1.60  27
   0 -11  -5   -0.60    1.60 102
   0 -11  -5   -0.30    1.10 229
   0 -11  -5    1.00    0.90 269
   0  11   6   -1.20    1.80   9
   0  11   6   -0.50    1.20 116
   0  11   6    0.70    1.00 204
   0 -11  -6   -0.60    1.00  26
   0 -11  -6    1.30    1.80  99
   0 -11  -6    1.30    0.90 226
   0 -11  -6    3.70    1.40 267
   0  11   7    8.80    1.90   7
   0  11   7    8.50    1.90 114
   0  11   7    5.30    1.70 201
   0 -11  -7    8.80    1.90  24
   0 -11  -7    9.50    1.80  97
   0 -11  -7    9.80    1.50 224
   0 -11  -7    9.70    1.80 265
   0  11   8    1.10    1.50   5
   0  11   8    1.80    1.50 113
   0 -11  -8    0.00    1.20  23
   0 -11  -8   -2.90    1.30  95
   0 -11  -8    0.50    1.00 222
   0 -11  -8   -0.30    0.90 263
   0  11   9    6.90    2.30   3
   0  11   9    4.00    1.70 112
   0 -11  -9    5.50    1.70  22
   0 -11  -9    3.20    2.20  93
   0 -11  -9    1.30    1.10 220
   0 -11  -9    5.10    1.30 261
   0  11  10   18.00    3.60   2
   0  11  10   14.90    2.60 111
   0  11  10   14.10    2.40 353
   0 -11 -10   14.60    2.50  21
   0 -11 -10   11.90    3.00  92
   0 -11 -10   21.90    2.50 219
   0 -11 -10   11.10    2.00 258
   0  11  11   16.80    2.70 110
   0  11  11   13.40    3.10 180
   0  11  11   15.30    3.00 350
   0 -11 -11   19.10    2.70  20
   0 -11 -11   13.60    2.80  90
   0 -11 -11   22.10    2.60 217
   0  11  12    9.20    2.30 109
   0  11  12   12.20    2.20 348
   0 -11 -12    9.00    2.40  19
   0 -11 -12   14.20    2.10 216
   0  11  13   -1.20    2.40 109
   0  11  13    2.80    2.30 345
   0 -11 -13   -2.20    2.20  19
   0 -11 -13    1.10    1.30 215
   0  11  14    2.50    2.00 108
   0  11  14    5.20    2.00 343
   0 -11 -14    2.30    2.00  18
   0 -11 -14    5.20    1.90 214
   0  11  15   -1.50    2.30 108
   0  11  15   -1.00    2.00 341
   0 -11 -15    3.00    2.30  18
   0 -11 -15    1.90    2.30 214
   0  11  16    2.40    3.30 108
   0 -11 -16    5.60    3.60  18
   0 -11 -16    3.90    2.00 213
   0  11  17   -1.40    3.40 107
   0 -11 -17    2.80    3.90  17
   0 -11 -17    3.70    2.00 213
   0  12 -16    1.60    4.20 165
   0 -12  16    8.10    3.80  75
   0 -12  16    0.80    2.90 235
   0  12 -15   -1.50    2.50 163
   0 -12  15   -2.00    2.30  73
   0 -12  15   -0.70    2.30 234
   0  12 -14    8.90    3.60 161
   0 -12  14   -1.10    2.00  71
   0 -12  14    2.70    2.10 234
   0  12 -13   24.30    4.60 160
   0  12 -13   19.00    3.60 329
   0 -12  13   23.60    3.90  70
   0 -12  13   28.80    4.70 133
   0 -12  13   14.10    2.80 234
   0  12 -12   62.90    5.70 158
   0  12 -12   64.70    6.00 328
   0 -12  12   60.70    5.50  68
   0 -12  12   68.80    5.70 132
   0 -12  12   66.80    4.90 235
   0  12 -11   10.80    2.60 156
   0  12 -11   11.00    2.50 326
   0 -12  11   10.10    2.30  66
   0 -12  11   10.10    2.60 131
   0 -12  11    7.80    1.40 235
   0 -12  11    7.20    2.20 278
   0  12 -10    2.20    1.90 154
   0  12 -10    2.70    1.50 325
   0 -12  10    4.60    2.00  64
   0 -12  10    1.50    1.90 130
   0 -12  10    3.20    1.20 236
   0 -12  10    0.80    1.70 278
   0  12  -9    2.40    1.70 152
   0  12  -9   -0.10    1.80 323
   0 -12   9   -0.10    1.60  62
   0 -12   9    3.50    2.00 129
   0 -12   9    1.30    1.10 237
   0 -12   9    2.00    1.70 278
   0  12  -8  166.70    8.70  38
   0  12  -8  164.00    9.70 150
   0  12  -8  179.60   10.20 321
   0 -12   8  184.70    9.90  60
   0 -12   8  199.30   10.60 128
   0 -12   8  169.80    8.50 238
   0 -12   8  194.30   11.20 278
   0  12  -7  136.10    8.40  37
   0  12  -7  133.50    8.00 147
   0  12  -7  154.10    8.20 319
   0 -12   7  155.30    7.60  57
   0 -12   7  127.20    8.90 127
   0 -12   7  140.80    7.40 241
   0 -12   7  148.70    9.50 278
   0  12  -6  252.40   15.00  35
   0  12  -6  247.60   12.10 145
   0  12  -6  261.10   12.50 317
   0 -12   6  245.70   12.50  55
   0 -12   6  257.40   14.90 125
   0 -12   6  228.50    9.90 246
   0 -12   6  268.60   14.40 278
   0  12  -5    1.50    1.30  33
   0  12  -5    1.10    2.10 143
   0  12  -5    2.80    1.30 314
   0 -12   5   10.10    2.50  53
   0 -12   5    3.10    1.60 123
   0 -12   5    1.80    1.30 278
   0  12  -4   47.90    4.50  31
   0  12  -4   44.70    3.60 140
   0 -12   4   44.10    3.80  50
   0 -12   4   47.20    4.60 121
   0 -12   4   37.70    3.70 278
   0  12  -3   92.70    6.90  29
   0  12  -3   84.60    6.40 137
   0  12  -3   90.50    4.80 187
   0  12  -3  111.50    6.80 230
   0 -12   3   98.30    6.30  47
   0 -12   3  103.80    6.90 119
   0 -12   3   96.50    7.10 277
   0  12  -2  123.80    9.20  27
   0  12  -2  128.20    7.30 135
   0  12  -2  145.90    8.00 228
   0 -12   2  129.60    6.90  45
   0 -12   2  137.80    7.90 117
   0 -12   2  131.30    8.70 277
   0 -12   2  123.90    6.40 332
   0  12  -1   53.40    4.90  25
   0  12  -1   64.20    4.60 132
   0  12  -1   68.30    4.70 226
   0 -12   1   65.80    4.30  42
   0 -12   1   64.50    4.80 115
   0 -12   1   50.90    4.50 276
   0 -12   1   58.80    3.60 328
   0  12   0    6.00    1.70  23
   0  12   0    7.30    1.80 130
   0  12   0    7.70    1.70 223
   0 -12   0    6.50    1.60  40
   0 -12   0    7.20    1.80 113
   0 -12   0    5.10    1.40 275
   0 -12   0    9.00    1.60 324
   0  12   1   81.90    6.20  21
   0  12   1   87.00    4.90 127
   0  12   1   76.90    5.70 220
   0 -12  -1   81.10    5.10  37
   0 -12  -1   83.70    6.50 111
   0 -12  -1   69.60    5.40 274
   0 -12  -1   82.30    5.00 320
   0  12   2   26.70    3.00  18
   0  12   2   19.90    2.50 125
   0  12   2   21.70    2.80 217
   0 -12  -2   26.00    2.50  35
   0 -12  -2   28.30    3.20 108
   0 -12  -2   21.00    2.40 273
   0 -12  -2   20.00    2.00 316
   0  12   3   37.50    3.50  16
   0  12   3   45.30    3.50 123
   0  12   3   40.10    3.70 214
   0  12   3   37.20    2.20 241
   0 -12  -3   43.80    3.70  33
   0 -12  -3   43.30    3.80 106
   0 -12  -3   42.00    3.40 272
   0 -12  -3   39.20    3.10 313
   0  12   4   68.10    5.80  14
   0  12   4   58.40    4.40 121
   0  12   4   62.60    4.40 211
   0  12   4   53.10    3.30 235
   0 -12  -4   61.90    4.20  31
   0 -12  -4   53.00    4.30 104
   0 -12  -4   61.50    3.10 186
   0 -12  -4   55.60    4.70 271
   0  12   5   82.10    5.90  12
   0  12   5   85.60    5.80 119
   0  12   5  105.00    6.60 208
   0 -12  -5   87.90    6.30  29
   0 -12  -5   95.40    7.00 102
   0 -12  -5  101.70    5.60 194
   0 -12  -5  104.90    6.30 231
   0 -12  -5  100.50    7.10 269
   0  12   6   92.00    6.70  10
   0  12   6   88.00    6.40 117
   0  12   6   94.00    6.40 204
   0 -12  -6   95.10    6.00  27
   0 -12  -6  108.00    7.40 100
   0 -12  -6   85.40    5.70 228
   0 -12  -6   97.30    6.10 267
   0  12   7   16.20    2.60   8
   0  12   7   15.80    2.60 116
   0  12   7   16.30    2.50 201
   0 -12  -7   13.10    2.20  26
   0 -12  -7   17.80    3.00  98
   0 -12  -7   10.90    2.00 226
   0 -12  -7   13.30    2.10 266
   0  12   8   24.20    3.20   6
   0  12   8   23.00    3.70 114
   0 -12  -8   28.60    3.70  24
   0 -12  -8   29.10    3.60  96
   0 -12  -8   32.70    3.00 224
   0 -12  -8   18.40    2.70 264
   0  12   9   25.60    3.50   4
   0  12   9   24.40    3.60 113
   0 -12  -9   32.40    3.90  23
   0 -12  -9   24.50    3.60  94
   0 -12  -9   27.80    3.30 223
   0 -12  -9   30.80    3.40 261
   0  12  10   12.90    2.90 112
   0  12  10   11.90    2.40 354
   0 -12 -10   13.00    2.70  22
   0 -12 -10    9.90    2.50  92
   0 -12 -10   11.20    2.20 221
   0 -12 -10   10.70    1.90 259
   0  12  11   12.90    3.20 112
   0  12  11    8.00    2.40 351
   0 -12 -11   13.40    2.90  22
   0 -12 -11   10.60    2.00 220
   0 -12 -11    8.80    2.00 257
   0  12  12    0.40    1.80 111
   0  12  12    1.20    1.90 349
   0 -12 -12   -0.10    1.50  21
   0 -12 -12    0.30    1.80 219
   0  12  13    2.80    2.00 110
   0  12  13    1.30    2.40 347
   0 -12 -13    0.70    2.00  20
   0 -12 -13   -1.60    1.90 218
   0  12  14    8.80    2.90 110
   0  12  14    5.50    2.90 344
   0 -12 -14    7.50    2.70  20
   0 -12 -14   10.90    2.90 217
   0  12  15    1.40    3.40 109
   0 -12 -15    0.60    3.00  19
   0 -12 -15   -1.10    1.60 216
   0  12  16   -0.40    2.40 109
   0 -12 -16   -2.30    2.40  19
   0 -12 -16    6.10    2.70 215
   0  12  17   -6.30    2.70 109
   0 -12 -17    0.00    2.50  19
   0 -12 -17   -2.60    1.80 215
   0  13 -15    0.70    4.10 162
   0 -13  15    0.00    2.30 236
   0  13 -14   11.90    4.20 161
   0 -13  14   13.30    3.90  71
   0 -13  14    7.10    2.20 236
   0  13 -13   13.70    3.80 159
   0 -13  13   13.50    3.10  69
   0 -13  13   16.60    2.60 236
   0  13 -12    0.80    2.60 157
   0  13 -12    0.00    1.60 325
   0 -13  12   -1.80    1.80  67
   0 -13  12   -3.20    2.40 130
   0 -13  12   -0.20    1.00 237
   0  13 -11   10.10    3.50 155
   0  13 -11   12.90    2.80 324
   0 -13  11   13.40    2.70  65
   0 -13  11   14.40    2.90 129
   0 -13  11   10.30    1.90 238
   0  13 -10   -3.40    2.90 153
   0  13 -10    2.20    2.10 322
   0 -13  10    6.30    2.80  63
   0 -13  10    7.60    3.20 128
   0 -13  10    5.10    1.30 239
   0  13  -9    7.50    3.20 151
   0  13  -9    8.20    2.10 321
   0 -13   9    7.30    2.70  61
   0 -13   9    4.90    3.10 127
   0 -13   9    9.00    1.50 240
   0  13  -8   10.00    2.60 149
   0  13  -8    7.60    2.00 319
   0 -13   8    8.00    2.10  59
   0 -13   8    6.70    2.20 126
   0 -13   8    8.20    1.10 243
   0 -13   8    1.60    2.70 278
   0  13  -7    0.40    1.50 147
   0  13  -7   -0.20    1.60 316
   0 -13   7    0.20    1.50  57
   0 -13   7    1.10    1.60 125
   0 -13   7    1.00    0.60 247
   0 -13   7    2.30    2.50 277
   0  13  -6    6.80    2.80  33
   0  13  -6   15.00    2.70 145
   0  13  -6   10.70    1.50 314
   0 -13   6   21.00    2.60  55
   0 -13   6    7.90    2.80 123
   0 -13   6   12.30    3.10 277
   0  13  -5   -0.30    1.40  32
   0  13  -5    2.40    2.40 142
   0  13  -5    0.60    0.90 311
   0 -13   5   -3.10    2.00  52
   0 -13   5    3.40    1.70 122
   0 -13   5    0.30    1.50 277
   0  13  -4  200.80   12.40  30
   0  13  -4  189.40   10.80 140
   0  13  -4  192.70    9.60 185
   0  13  -4  189.50   12.00 231
   0 -13   4  183.90   10.20  50
   0 -13   4  216.30   12.60 120
   0 -13   4  197.10   11.50 277
   0  13  -3   94.10    7.70  28
   0  13  -3  111.30    7.50 138
   0  13  -3  110.80    7.80 229
   0 -13   3  104.50    6.70  48
   0 -13   3   85.20    6.50 118
   0 -13   3   97.20    6.80 276
   0  13  -2  285.60   17.80  26
   0  13  -2  274.10   14.80 135
   0  13  -2  321.30   16.50 227
   0 -13   2  299.20   13.40  45
   0 -13   2  279.40   15.90 116
   0 -13   2  283.00   16.30 276
   0 -13   2  264.40   12.90 333
   0  13  -1   26.10    2.90  24
   0  13  -1   28.50    3.10 133
   0  13  -1   23.40    2.90 225
   0 -13   1   33.00    3.10  43
   0 -13   1   31.80    3.50 114
   0 -13   1   27.80    3.50 275
   0 -13   1   26.10    2.40 329
   0  13   0   21.20    2.70  22
   0  13   0   18.00    2.80 131
   0  13   0   18.10    2.50 222
   0 -13   0   17.20    2.70  41
   0 -13   0   17.20    2.90 112
   0 -13   0   19.90    2.90 275
   0 -13   0   18.50    2.00 325
   0  13   1  146.30    9.30  20
   0  13   1  135.90    8.10 128
   0  13   1  138.80    9.20 220
   0 -13  -1  140.40    7.40  38
   0 -13  -1  129.20    9.30 110
   0 -13  -1  123.50    7.40 274
   0 -13  -1  140.20    7.90 321
   0  13   2  159.10    9.60  18
   0  13   2  150.50    8.70 126
   0  13   2  140.10    9.50 217
   0 -13  -2  142.20    8.10  36
   0 -13  -2  165.80   10.10 108
   0 -13  -2  141.80    7.40 273
   0 -13  -2  147.30    8.10 318
   0  13   3   26.70    3.30  16
   0  13   3   32.30    3.20 124
   0  13   3   24.80    2.80 214
   0  13   3   31.90    1.60 251
   0 -13  -3   35.60    3.30  34
   0 -13  -3   27.90    3.80 106
   0 -13  -3   28.10    3.10 272
   0 -13  -3   25.90    2.60 315
   0  13   4   16.80    2.80  14
   0  13   4   26.20    2.90 122
   0  13   4   20.80    2.80 211
   0  13   4   20.20    1.60 239
   0 -13  -4   20.50    2.70  32
   0 -13  -4   20.80    2.80 104
   0 -13  -4   16.40    2.40 270
   0 -13  -4   18.70    2.40 312
   0  13   5  163.00   11.30  12
   0  13   5  180.70   10.30 120
   0  13   5  180.70   11.20 208
   0  13   5  184.70    9.60 235
   0 -13  -5  169.30    9.40  30
   0 -13  -5  171.50   10.80 102
   0 -13  -5  183.70    8.60 188
   0 -13  -5  162.90   10.40 269
   0  13   6   15.40    2.80  10
   0  13   6   13.20    2.60 119
   0  13   6   12.30    2.10 205
   0  13   6   13.50    1.80 233
   0 -13  -6   11.50    2.40  29
   0 -13  -6   19.40    2.90 100
   0 -13  -6   18.30    1.80 194
   0 -13  -6   11.50    2.20 230
   0 -13  -6   10.50    2.20 267
   0  13   7   -0.20    1.60   8
   0  13   7   -1.50    2.00 117
   0  13   7    1.60    1.20 202
   0 -13  -7    4.10    2.20  27
   0 -13  -7    3.00    1.70  98
   0 -13  -7    1.00    1.50 229
   0 -13  -7    1.00    1.70 266
   0  13   8   -1.50    2.20   6
   0  13   8    3.90    1.90 116
   0  13   8    3.20    1.50 199
   0 -13  -8    3.70    1.80  26
   0 -13  -8    3.60    1.90  96
   0 -13  -8    0.30    1.70 227
   0 -13  -8    2.20    1.50 264
   0  13   9    1.30    1.60 115
   0 -13  -9    3.50    1.80  25
   0 -13  -9   -2.60    2.50  94
   0 -13  -9   -0.20    1.10 225
   0 -13  -9   -1.00    1.10 262
   0  13  10   -0.10    1.50 114
   0 -13 -10   -0.40    1.50  24
   0 -13 -10    3.80    1.90 224
   0 -13 -10   -1.60    1.60 260
   0  13  11    0.20    1.70 113
   0  13  11    1.50    2.60 352
   0 -13 -11   -2.40    1.50  23
   0 -13 -11    0.80    1.20 222
   0 -13 -11    2.70    1.80 257
   0  13  12    1.20    2.90 112
   0  13  12    1.80    2.10 350
   0 -13 -12   -0.60    2.40  22
   0 -13 -12   -1.20    1.40 221
   0  13  13    3.40    2.30 112
   0  13  13   -2.90    2.80 348
   0 -13 -13    0.00    1.90  22
   0 -13 -13   -1.20    1.30 220
   0  13  14    0.80    2.30 111
   0 -13 -14    3.20    2.60  21
   0 -13 -14    2.50    1.70 219
   0  13  15    0.80    2.50 111
   0 -13 -15   -0.10    2.50  21
   0 -13 -15   -0.40    2.40 218
   0  13  16    2.60    4.00 111
   0 -13 -16    0.70    3.70  21
   0 -13 -16    1.40    1.80 218
   0  14 -14    0.80    2.50 160
   0 -14  14   -1.30    2.20  70
   0  14 -13   -4.40    3.60 158
   0 -14  13   -2.00    3.40  68
   0  14 -12    3.00    3.70 157
   0 -14  12    4.00    3.20  67
   0 -14  12    1.20    1.50 240
   0  14 -11    1.30    2.40 155
   0 -14  11   -0.10    2.00  65
   0 -14  11    3.30    3.40 128
   0 -14  11    0.50    1.30 241
   0  14 -10   -0.30    2.20 153
   0  14 -10    3.50    2.10 319
   0 -14  10    1.20    1.80  63
   0 -14  10    1.90    3.10 127
   0 -14  10    1.40    1.10 242
   0  14  -9   -2.00    2.10 151
   0  14  -9   -0.30    1.80 318
   0 -14   9    0.30    1.60  61
   0 -14   9   -1.90    3.00 126
   0 -14   9   -0.70    0.80 245
   0  14  -8    0.70    2.10 149
   0  14  -8    2.70    1.30 316
   0 -14   8    0.90    1.70  59
   0 -14   8   -1.50    2.70 124
   0 -14   8    1.40    0.70 249
   0  14  -7    3.10    2.00 147
   0  14  -7   -2.00    1.70 314
   0 -14   7    1.50    1.70  57
   0 -14   7    2.00    1.80 123
   0  14  -6   46.80    4.70 145
   0  14  -6   36.40    3.60 311
   0 -14   6   42.80    4.20  55
   0 -14   6   36.60    3.70 122
   0  14  -5   14.00    2.90 142
   0  14  -5   11.90    1.60 184
   0  14  -5   14.80    2.80 231
   0 -14   5    9.80    2.60  52
   0 -14   5   11.90    2.90 120
   0 -14   5    8.80    2.20 276
   0  14  -4   17.60    2.80  29
   0  14  -4   26.70    3.30 140
   0  14  -4   21.30    1.60 190
   0  14  -4   17.90    3.40 229
   0 -14   4   22.70    2.70  50
   0 -14   4   20.70    3.00 119
   0 -14   4   15.30    2.60 276
   0  14  -3   -1.40    1.70  27
   0  14  -3    4.00    1.90 138
   0  14  -3    2.40    1.70 228
   0 -14   3    0.60    1.50  48
   0 -14   3    1.00    1.60 117
   0 -14   3   -0.70    2.30 276
   0  14  -2  259.60   15.00  25
   0  14  -2  269.70   15.80 136
   0  14  -2  281.80   15.90 226
   0 -14   2  234.80   12.10  46
   0 -14   2  265.70   17.30 115
   0 -14   2  253.00   13.80 275
   0 -14   2  269.80   14.10 334
   0  14  -1    6.10    2.40  23
   0  14  -1    6.10    2.40 133
   0  14  -1    3.90    1.70 224
   0 -14   1    5.60    2.30  43
   0 -14   1    3.00    2.20 113
   0 -14   1    2.00    2.40 275
   0 -14   1    4.90    1.10 330
   0  14   0   34.70    3.80  22
   0  14   0   26.20    3.00 131
   0  14   0   37.80    4.30 221
   0 -14   0   35.20    3.00  41
   0 -14   0   31.50    3.60 112
   0 -14   0   41.30    3.70 274
   0 -14   0   28.80    2.90 326
   0  14   1   29.60    3.60  20
   0  14   1   33.90    3.30 129
   0  14   1   36.10    3.60 219
   0 -14  -1   36.80    3.70  39
   0 -14  -1   31.10    3.70 110
   0 -14  -1   35.40    3.50 273
   0 -14  -1   28.40    2.90 323
   0  14   2  230.80   13.90  18
   0  14   2  249.90   14.40 127
   0  14   2  271.30   15.30 216
   0 -14  -2  246.10   12.60  37
   0 -14  -2  222.20   14.20 108
   0 -14  -2  230.60   12.60 272
   0 -14  -2  249.30   13.20 319
   0  14   3    6.70    2.10  16
   0  14   3    3.40    1.60 125
   0  14   3    1.30    2.00 214
   0 -14  -3    7.10    1.90  35
   0 -14  -3    7.70    2.00 106
   0 -14  -3    4.80    1.70 271
   0 -14  -3    5.90    1.60 316
   0  14   4   29.70    4.00  14
   0  14   4   34.20    4.10 123
   0  14   4   39.30    4.20 211
   0  14   4   34.20    2.20 245
   0 -14  -4   46.60    4.20  33
   0 -14  -4   35.90    4.10 104
   0 -14  -4   32.40    4.00 270
   0 -14  -4   35.60    3.70 314
   0  14   5   13.00    2.70  12
   0  14   5   19.10    2.70 122
   0  14   5   19.00    2.70 208
   0  14   5   17.40    1.70 239
   0 -14  -5   15.10    2.70  32
   0 -14  -5   24.10    3.30 102
   0 -14  -5   12.30    2.60 269
   0 -14  -5   22.60    3.10 312
   0  14   6   72.00    6.00 120
   0  14   6   64.60    5.90 205
   0  14   6   73.50    4.40 235
   0 -14  -6   74.70    6.10  30
   0 -14  -6   67.90    5.90 100
   0 -14  -6   82.40    5.20 189
   0 -14  -6   72.20    5.90 267
   0  14   7   -0.20    1.60 119
   0  14   7    0.20    1.40 202
   0  14   7   -0.60    0.90 233
   0 -14  -7    2.90    2.00  29
   0 -14  -7    0.20    1.90  98
   0 -14  -7    0.10    0.70 195
   0 -14  -7    1.00    1.70 231
   0 -14  -7    3.10    2.20 266
   0  14   8   14.70    3.40 118
   0  14   8   13.50    2.70 199
   0  14   8   10.50    1.80 232
   0 -14  -8    6.20    2.60  28
   0 -14  -8    9.50    3.40  96
   0 -14  -8   13.20    2.10 229
   0 -14  -8   11.30    2.20 264
   0  14   9   19.20    3.60 116
   0 -14  -9   26.50    4.10  26
   0 -14  -9   21.90    3.00 227
   0 -14  -9   16.10    2.70 262
   0  14  10    0.40    2.50 115
   0  14  10   -1.50    1.80 355
   0 -14 -10    1.50    2.40  25
   0 -14 -10   -0.20    1.30 226
   0 -14 -10    0.60    1.60 260
   0  14  11    7.80    3.40 115
   0  14  11    0.90    2.20 353
   0 -14 -11   13.70    3.50  25
   0 -14 -11    9.50    2.30 225
   0 -14 -11    7.10    1.70 258
   0  14  12    2.60    2.40 114
   0 -14 -12    1.20    2.00  24
   0 -14 -12    1.40    2.10 223
   0  14  13    2.10    2.50 113
   0 -14 -13    1.10    2.10  23
   0 -14 -13   -1.90    2.20 222
   0  14  14    6.30    3.10 113
   0 -14 -14    9.70    3.10  23
   0 -14 -14    9.30    2.70 221
   0  14  15    6.80    4.10 112
   0 -14 -15   -1.80    3.30  22
   0 -14 -15    1.00    2.50 221
   0  15 -13    4.00    3.20 158
   0 -15  13   -1.60    2.60  68
   0  15 -12   -0.40    3.90 156
   0 -15  12    0.30    2.20  66
   0  15 -11   -3.00    3.50 154
   0 -15  11   -1.90    3.00  64
   0  15 -10    4.20    3.20 153
   0 -15  10    7.90    3.20  63
   0  15  -9    5.10    3.50 151
   0  15  -9    0.60    1.50 315
   0 -15   9    2.30    2.70  61
   0 -15   9   -1.10    2.10 124
   0  15  -8    8.40    2.60 149
   0  15  -8    6.60    1.80 313
   0 -15   8   12.50    2.60  59
   0 -15   8    2.60    2.30 123
   0  15  -7    3.10    2.90 147
   0  15  -7    1.50    1.20 311
   0 -15   7   -0.80    1.60  57
   0 -15   7    7.00    2.60 122
   0  15  -6    4.90    3.00 145
   0  15  -6    3.20    1.20 183
   0 -15   6    8.10    2.70  55
   0 -15   6    3.40    3.00 120
   0  15  -5   -1.60    2.70 143
   0  15  -5    1.00    0.70 189
   0  15  -5   -6.10    3.20 230
   0 -15   5    1.50    2.40  53
   0 -15   5    0.20    1.90 119
   0  15  -4   -1.00    2.60 140
   0  15  -4    4.30    2.30 228
   0 -15   4    3.80    2.50  50
   0 -15   4    5.10    2.90 118
   0  15  -3    3.00    1.90 138
   0  15  -3    5.10    2.70 227
   0 -15   3    3.20    1.70  48
   0 -15   3    3.80    2.00 116
   0  15  -2    2.20    1.90 136
   0  15  -2    0.70    2.00 225
   0 -15   2   -0.60    1.40  46
   0 -15   2    3.20    2.10 114
   0  15  -1   -3.40    1.60 134
   0  15  -1    0.10    1.50 223
   0 -15   1    0.60    1.50  44
   0 -15   1    3.80    2.50 113
   0 -15   1   -0.70    0.90 331
   0  15   0   13.60    2.40 132
   0  15   0   13.70    3.10 221
   0 -15   0    8.60    2.10  42
   0 -15   0   11.20    2.60 111
   0 -15   0    9.30    2.70 273
   0 -15   0    9.00    1.60 327
   0  15   1    7.10    2.40 130
   0  15   1    9.90    2.80 218
   0 -15  -1    8.50    2.10  40
   0 -15  -1    8.40    2.10 109
   0 -15  -1    8.20    1.40 324
   0  15   2   48.00    4.30 128
   0  15   2   52.90    5.10 216
   0 -15  -2   42.30    4.10  38
   0 -15  -2   49.10    4.90 107
   0 -15  -2   32.90    4.30 271
   0 -15  -2   39.50    3.80 321
   0  15   3    5.60    2.00 126
   0  15   3    4.40    2.10 213
   0 -15  -3    4.40    1.90  36
   0 -15  -3    7.10    2.70 105
   0 -15  -3   -1.20    2.30 271
   0 -15  -3    5.80    1.40 318
   0  15   4    7.90    2.70 125
   0  15   4    2.50    2.30 211
   0 -15  -4    2.50    2.30  35
   0 -15  -4    3.80    2.80 104
   0 -15  -4    3.50    2.30 269
   0 -15  -4    1.80    1.50 316
   0  15   5    7.10    2.40 123
   0  15   5    6.80    2.00 208
   0  15   5    8.60    1.10 244
   0 -15  -5    8.40    2.00  33
   0 -15  -5    6.20    2.10 102
   0 -15  -5    4.80    1.80 268
   0 -15  -5    8.50    2.20 313
   0  15   6   26.80    4.40 122
   0  15   6   31.30    3.60 205
   0  15   6   33.40    2.50 239
   0 -15  -6   41.80    5.00  32
   0 -15  -6   29.00    3.80 100
   0 -15  -6   30.60    3.60 267
   0 -15  -6   33.50    4.00 311
   0  15   7    1.60    1.90 120
   0  15   7    1.90    2.20 202
   0  15   7    1.10    1.00 236
   0 -15  -7    2.70    2.00  30
   0 -15  -7   -4.00    2.30  98
   0 -15  -7   -0.20    0.70 189
   0 -15  -7    0.60    2.10 265
   0  15   8    6.20    2.40 119
   0  15   8    7.80    2.20 200
   0  15   8    8.30    1.70 235
   0 -15  -8    8.30    2.30  29
   0 -15  -8    8.30    1.40 194
   0 -15  -8    4.40    1.80 231
   0 -15  -8    5.80    2.10 264
   0  15   9    4.10    2.30 118
   0  15   9    1.90    1.50 233
   0 -15  -9   -2.60    1.50  28
   0 -15  -9    0.70    1.10 197
   0 -15  -9    0.30    1.70 229
   0 -15  -9    0.70    1.60 262
   0  15  10    5.80    2.60 117
   0  15  10    6.70    2.00 233
   0 -15 -10    8.60    2.50  27
   0 -15 -10   11.80    2.40 228
   0 -15 -10   10.70    2.20 260
   0  15  11   24.60    4.30 116
   0  15  11   20.50    3.40 232
   0 -15 -11   25.40    4.50  26
   0 -15 -11   20.60    3.00 227
   0 -15 -11   12.60    2.50 258
   0  15  12   10.90    3.90 115
   0  15  12   11.00    2.40 232
   0 -15 -12    3.30    3.40  25
   0 -15 -12   11.50    2.90 226
   0  15  13    2.60    2.60 115
   0  15  13   -0.90    1.50 232
   0 -15 -13   -0.50    2.20  25
   0 -15 -13    2.60    2.40 225
   0  15  14    4.00    3.20 114
   0  15  14    3.00    2.20 232
   0 -15 -14    1.80    3.00  24
   0 -15 -14    2.00    2.60 224
   0 -16  12    2.40    2.50  66
   0  16 -11    2.90    2.60 154
   0 -16  11    0.20    2.10  64
   0  16 -10    0.00    3.60 152
   0 -16  10    0.00    3.00  62
   0  16  -9    7.40    3.50 151
   0 -16   9    5.00    3.40  61
   0  16  -8    3.20    3.30 149
   0 -16   8    0.90    2.80  59
   0 -16   8   -2.10    3.10 121
   0  16  -7    5.70    3.30 147
   0 -16   7    7.20    3.00  57
   0 -16   7    1.20    2.40 120
   0  16  -6   11.40    3.50 145
   0 -16   6   11.30    3.20  55
   0 -16   6   10.60    2.80 119
   0  16  -5    4.40    3.00 143
   0 -16   5    4.50    2.60  53
   0 -16   5    4.70    2.40 118
   0  16  -4   -0.10    2.80 141
   0 -16   4   -1.30    2.60  51
   0 -16   4    1.00    2.90 116
   0  16  -3   31.10    4.40 139
   0  16  -3   28.20    3.90 225
   0 -16   3   33.20    4.20  49
   0 -16   3   35.30    3.80 115
   0  16  -2   14.20    3.10 137
   0  16  -2   10.60    3.30 224
   0 -16   2    7.70    2.90  47
   0 -16   2   12.00    3.40 113
   0  16  -1   -1.90    2.60 135
   0  16  -1   -0.40    2.00 222
   0 -16   1   -2.90    2.30  45
   0 -16   1    2.70    2.10 112
   0 -16   1   -0.30    1.00 332
   0  16   0    0.70    1.80 133
   0  16   0    8.50    2.50 220
   0 -16   0    6.30    2.10  43
   0 -16   0    9.00    2.40 110
   0 -16   0    3.10    1.60 329
   0  16   1    0.20    1.70 131
   0  16   1    2.00    2.60 218
   0 -16  -1    1.00    1.70  41
   0 -16  -1    3.50    2.80 108
   0 -16  -1    2.30    1.50 325
   0  16   2   -2.00    1.80 129
   0  16   2    2.60    2.00 215
   0 -16  -2   -0.70    1.50  39
   0 -16  -2    1.00    2.10 107
   0 -16  -2   -0.50    1.40 322
   0  16   3    9.20    3.30 127
   0  16   3    6.70    2.30 213
   0 -16  -3    8.20    2.60  37
   0 -16  -3    6.40    2.20 105
   0 -16  -3    7.20    2.00 320
   0  16   4    2.30    2.00 126
   0  16   4    1.50    2.60 210
   0 -16  -4    1.00    1.70  36
   0 -16  -4   -0.40    1.90 103
   0 -16  -4   -0.10    1.20 317
   0  16   5    0.70    2.10 124
   0  16   5    0.90    2.10 208
   0 -16  -5    3.20    2.10  34
   0 -16  -5    0.50    3.00 102
   0 -16  -5    3.20    1.50 315
   0  16   6   23.80    3.20 123
   0  16   6   24.50    3.20 205
   0  16   6   20.90    2.00 244
   0 -16  -6   26.40    3.90  33
   0 -16  -6   27.80    3.40 313
   0  16   7    8.70    3.40 122
   0  16   7   15.10    3.30 203
   0  16   7    9.70    1.60 240
   0 -16  -7   18.80    3.70  32
   0 -16  -7   15.80    3.00 311
   0  16   8    9.50    3.60 120
   0  16   8    4.70    2.00 200
   0  16   8    4.50    1.30 237
   0 -16  -8    5.30    3.10  30
   0  16   9    1.90    2.20 119
   0  16   9    3.00    1.50 236
   0 -16  -9    6.30    2.30  29
   0  16  10   12.50    4.00 118
   0  16  10   14.20    2.40 235
   0 -16 -10   13.90    3.70  28
   0 -16 -10   11.90    2.50 230
   0  16  11   -1.10    3.60 118
   0  16  11    0.60    1.40 234
   0 -16 -11    0.80    3.20  28
   0 -16 -11   -0.20    1.40 229
   0  16  12   -4.40    2.90 117
   0 -16 -12    4.60    2.90  27
   0 -16 -12    1.50    1.60 228
   0  16  13    1.90    3.20 116
   0 -16 -13    3.70    2.70  26
   0 -16 -13    7.20    2.40 227
   0  17 -10    0.20    3.90 152
   0 -17  10    8.20    2.70  62
   0  17  -9    2.50    4.10 150
   0 -17   9   -0.30    3.00  60
   0  17  -8    0.60    3.50 149
   0 -17   8    4.40    3.30  59
   0  17  -7    1.70    2.40 147
   0 -17   7   -1.30    2.20  57
   0  17  -6    3.00    2.50 145
   0 -17   6    3.50    2.50  55
   0  17  -5    3.40    2.40 143
   0 -17   5   -1.70    1.90  53
   0 -17   5   -3.20    3.30 116
   0  17  -4   -1.20    2.20 141
   0 -17   4   -0.30    1.90  51
   0 -17   4   -0.40    2.30 115
   0  17  -3    2.80    2.60 139
   0 -17   3    6.40    2.20  49
   0 -17   3    3.20    2.50 114
   0  17  -2    1.80    2.20 137
   0 -17   2   -1.20    1.70  47
   0 -17   2   -5.00    3.10 112
   0  17  -1    7.10    3.10 135
   0  17  -1    1.10    2.40 221
   0 -17   1    5.00    5.30  45
   0 -17   1    4.00    2.40 111
   0 -17   1    1.90    1.20 333
   0  17   0    7.60    3.30 133
   0  17   0    6.40    2.50 219
   0 -17   0    2.60    2.20 109
   0 -17   0    7.20    1.50 330
   0  17   1   -0.50    1.80 132
   0  17   1   -1.20    2.10 217
   0 -17  -1    0.50    1.70  42
   0 -17  -1    2.30    2.30 108
   0 -17  -1    1.40    1.10 327
   0  17   2    3.00    2.40 130
   0  17   2    4.90    3.10 215
   0 -17  -2    7.70    2.30  40
   0 -17  -2   -0.80    2.00 106
   0 -17  -2    5.70    1.50 324
   0  17   3    8.50    3.30 128
   0  17   3    5.00    2.60 212
   0 -17  -3    8.60    2.80  38
   0 -17  -3   -4.00    3.20 105
   0 -17  -3    5.80    2.00 321
   0  17   4    4.80    2.30 127
   0  17   4    2.80    2.20 210
   0 -17  -4    0.70    1.80  37
   0 -17  -4    2.80    1.40 319
   0  17   5   -3.30    3.00 125
   0  17   5    1.90    2.90 207
   0 -17  -5   -1.50    2.60  35
   0 -17  -5    0.90    1.30 317
   0  17   6   -1.50    2.00 124
   0  17   6   -0.80    1.90 205
   0 -17  -6    0.30    2.30  34
   0 -17  -6   -0.70    1.30 315
   0  17   7   14.50    3.50 123
   0  17   7   13.70    3.40 203
   0 -17  -7   12.40    3.10  33
   0 -17  -7   15.00    2.70 313
   0  17   8    4.60    2.50 122
   0  17   8    2.20    2.20 200
   0 -17  -8    6.20    2.40  32
   0 -17  -8    7.90    2.70 312
   0  17   9    0.20    2.50 121
   0 -17  -9    8.10    3.50  31
   0  17  10   33.00    5.10 120
   0 -17 -10   32.20    4.80  30
   0  17  11   10.00    3.50 119
   0 -17 -11    8.60    2.80  29
   0 -17 -11    6.80    2.10 231
   0  17  12   11.90    3.80 118
   0 -17 -12   11.10    3.30  28
   0  18  -8    7.80    3.00 149
   0 -18   8   10.70    3.90  59
   0  18  -7    9.40    3.20 147
   0 -18   7   12.30    3.10  57
   0  18  -6    1.40    2.50 145
   0 -18   6    2.90    2.10  55
   0  18  -5    2.00    2.50 143
   0 -18   5    7.60    3.10  53
   0  18  -4    0.60    3.40 141
   0 -18   4   -0.70    2.70  51
   0  18  -3    1.70    3.60 140
   0 -18   3    0.70    3.20  50
   0  18  -2    0.50    2.50 138
   0 -18   2   -1.70    1.70  48
   0  18  -1    2.30    2.60 136
   0 -18   1    5.50    2.20  46
   0  18   0    2.90    2.40 134
   0 -18   0    5.30    2.30  44
   0 -18   0    0.80    1.70 331
   0  18   1    2.20    3.10 133
   0 -18  -1    1.70    3.00  43
   0 -18  -1    2.70    1.80 328
   0  18   2    3.30    2.60 131
   0  18   2    1.80    3.00 214
   0 -18  -2    0.80    2.00  41
   0 -18  -2    2.10    1.80 326
   0  18   3    3.90    3.20 129
   0  18   3   -5.30    2.40 212
   0 -18  -3   -2.90    2.80  39
   0 -18  -3    0.20    1.20 323
   0  18   4    3.50    2.60 128
   0  18   4   -0.20    3.20 209
   0 -18  -4    4.00    2.30  38
   0 -18  -4    0.90    2.00 321
   0  18   5   -1.20    3.30 127
   0 -18  -5    7.20    3.40  37
   0 -18  -5    2.20    2.10 318
   0  18   6    2.90    2.30 125
   0 -18  -6    6.80    2.50  35
   0 -18  -6    0.20    1.80 317
   0  18   7    2.40    2.70 124
   0 -18  -7   -1.60    2.20  34
   0 -18  -7    2.10    1.50 315
   0  18   8    0.20    2.50 123
   0 -18  -8   -0.20    2.20  33
   0 -18  -8    1.00    2.20 313
   0  18   9   13.70    3.80 122
   0 -18  -9   11.20    3.30  32
   0 -18  -9    2.70    1.90 312
   0  18  10    2.10    2.60 121
   0 -18 -10    0.00    2.30  31
   0 -18 -10   -1.00    1.70 311
   0  19  -6   -1.20    3.60 145
   0 -19   6    1.60    3.40  55
   0  19  -5   -0.20    3.60 144
   0 -19   5    3.10    3.10  54
   0  19  -4    0.50    2.40 142
   0 -19   4    3.00    2.40  52
   0  19  -3    6.40    3.00 140
   0 -19   3    9.20    2.90  50
   0  19  -2    3.30    3.60 138
   0 -19   2    1.70    3.00  48
   0  19  -1    5.90    4.00 137
   0 -19   1    9.50    3.30  47
   0  19   0   -0.30    2.50 135
   0 -19   0    2.00    2.10  45
   0  19   1    1.00    3.50 133
   0 -19  -1   -0.70    3.10  43
   0 -19  -1    3.20    1.90 330
   0  19   2   -0.10    2.50 132
   0 -19  -2    2.10    2.40  42
   0 -19  -2    0.60    1.40 327
   0  19   3    7.80    3.70 130
   0 -19  -3    2.10    3.40  40
   0 -19  -3    6.60    2.20 325
   0  19   4    5.60    2.60 129
   0 -19  -4    5.50    2.50  39
   0 -19  -4    1.00    2.10 322
   0  19   5    2.30    2.40 128
   0 -19  -5    5.10    2.60  38
   0 -19  -5    6.20    1.80 320
   0  19   6    5.10    4.10 126
   0 -19  -6   14.10    3.90  36
   0 -19  -6    1.30    2.20 318
   0  19   7   -1.10    2.50 125
   0 -19  -7    0.20    2.20  35
   0 -19  -7    0.20    2.20 317
   0  19   8    0.30    2.60 124
   0 -19  -8   -3.00    2.40  34
   0 -19  -8    0.10    1.60 315
   0  20  -2   13.60    4.00 139
   0 -20   2   11.90    3.10  49
   0  20  -1    3.60    4.00 137
   0 -20   1   -1.00    3.00  47
   0  20   0    1.60    2.80 136
   0 -20   0    5.80    2.80  46
   0  20   1    0.80    3.70 134
   0 -20  -1    3.30    2.50  44
   0  20   2   -1.90    2.20 133
   0 -20  -2    0.30    2.10  43
   0  20   3    0.60    3.80 131
   0 -20  -3   -0.10    3.10  41
   0  20   4    1.30    2.80 130
   0 -20  -4    6.80    2.80  40
   1 -20  -2   -2.00    2.30  43
  -1  20   2    4.60    3.10 133
   1 -20  -1   -2.00    3.30  44
  -1  20   1   -1.50    4.00 134
   1 -20   0    9.50    2.80  46
  -1  20   0    6.20    3.60 136
   1 -20   1    3.00    2.30  47
  -1  20  -1    1.70    4.20 137
   1 -19  -7   -2.70    2.30  36
  -1  19   7   -5.20    2.80 126
   1 -19  -6    7.60    2.90  37
  -1  19   6    5.80    2.80 127
   1 -19  -5    7.70    2.80  38
  -1  19   5    1.60    2.60 128
   1 -19  -4    6.80    3.40  39
  -1  19   4    3.20    3.70 129
   1 -19  -3   -0.80    2.30  41
  -1  19   3    1.00    2.40 131
   1 -19  -2    7.10    2.90  42
  -1  19   2    3.10    2.80 132
   1 -19  -1    3.70    3.60  44
  -1  19   1   -3.70    3.40 134
   1 -19   0   12.80    3.20  45
  -1  19   0   13.30    3.50 135
   1 -19   1    1.50    3.20  47
  -1  19  -1    9.10    4.20 137
   1 -19   2   -1.00    2.20  48
  -1  19  -2    1.40    2.60 138
   1 -19   3    6.20    2.80  50
  -1  19  -3    5.50    2.90 140
   1 -19   4    2.20    3.40  51
  -1  19  -4   -2.40    3.80 141
   1 -19   5    3.20    2.70  53
  -1  19  -5   -1.30    2.70 143
   1 -19   6    6.30    3.20  55
  -1  19  -6    0.20    3.20 145
   1 -18  -9    0.00    2.60  33
   1 -18  -9    2.70    2.00 311
  -1  18   9    2.40    3.00 123
   1 -18  -8   -1.20    2.50  34
   1 -18  -8    2.80    1.90 312
  -1  18   8    2.40    2.70 124
   1 -18  -7    2.10    2.30  35
   1 -18  -7    2.50    2.10 314
  -1  18   7    4.00    2.60 125
   1 -18  -6   12.40    3.10  36
   1 -18  -6    8.40    2.30 315
  -1  18   6    6.00    2.70 126
   1 -18  -5    2.00    2.10  37
   1 -18  -5    3.50    1.90 317
  -1  18   5    1.40    2.50 127
   1 -18  -4    1.60    3.20  38
   1 -18  -4    0.60    1.80 320
  -1  18   4    3.60    3.40 128
   1 -18  -3    2.60    2.20  40
   1 -18  -3    0.90    1.60 322
  -1  18   3   -2.40    2.40 130
  -1  18   3   -3.80    2.80 211
   1 -18  -2   12.10    3.00  41
   1 -18  -2   18.00    2.70 325
  -1  18   2   17.90    3.40 131
  -1  18   2    9.70    3.00 213
   1 -18  -1    1.50    2.30  43
   1 -18  -1   -1.80    1.40 328
  -1  18   1    0.50    2.50 133
  -1  18   1    0.50    3.00 215
   1 -18   0   -0.10    2.20  44
  -1  18   0    5.60    3.60 134
  -1  18   0   -5.00    3.20 218
   1 -18   1    4.90    2.40  46
  -1  18  -1   -2.90    2.60 136
   1 -18   2    3.70    3.10  48
  -1  18  -2    0.90    3.50 138
   1 -18   3   -0.70    2.10  49
  -1  18  -3    7.10    3.90 139
   1 -18   4    4.60    2.60  51
  -1  18  -4    0.50    2.70 141
   1 -18   5    9.60    2.80  53
  -1  18  -5   14.10    3.50 143
   1 -18   6    3.40    3.50  54
  -1  18  -6   -1.00    3.80 144
   1 -18   7    2.50    2.70  56
  -1  18  -7    5.60    2.90 146
   1 -18   8    2.00    2.60  58
  -1  18  -8    2.80    2.80 148
   1 -17 -11    9.00    3.10  30
  -1  17  11    2.80    3.10 120
   1 -17 -10   -2.30    2.40  31
  -1  17  10   -6.80    2.60 121
   1 -17  -9   -1.40    3.10  32
  -1  17   9    3.00    3.70 122
   1 -17  -8   -1.30    3.00  33
  -1  17   8   -1.70    3.50 123
   1 -17  -7    0.10    3.00  34
   1 -17  -7    1.00    1.30 312
  -1  17   7    1.90    3.40 124
   1 -17  -6    3.50    2.30  35
   1 -17  -6    3.80    1.90 313
  -1  17   6    6.10    2.70 125
  -1  17   6    5.10    1.90 203
   1 -17  -5    9.10    2.70  36
   1 -17  -5    8.90    2.30 315
  -1  17   5    9.10    2.70 126
  -1  17   5    7.00    2.10 206
   1 -17  -4   12.10    3.50  37
   1 -17  -4    7.00    1.60 318
  -1  17   4    7.00    3.80 127
  -1  17   4    6.20    2.70 209
   1 -17  -3   10.10    2.60  39
   1 -17  -3   12.40    2.20 320
  -1  17   3    7.60    2.80 129
  -1  17   3   14.00    2.80 211
   1 -17  -2    0.80    1.90  40
   1 -17  -2    0.90    1.50 323
  -1  17   2   -0.40    2.90 130
  -1  17   2    2.10    1.90 214
   1 -17  -1    1.80    2.00  42
   1 -17  -1    2.40    1.50 327
  -1  17   1    3.40    2.30 132
  -1  17   1    0.90    1.90 216
   1 -17   0   20.00    3.60  44
   1 -17   0    9.30    1.90 330
  -1  17   0    9.20    3.40 134
  -1  17   0    9.10    3.30 219
   1 -17   1    0.50    2.00  45
   1 -17   1    2.80    1.10 334
  -1  17  -1    2.30    3.20 135
  -1  17  -1    2.20    3.00 221
   1 -17   2    3.60    1.90  47
  -1  17  -2    9.30    2.70 137
  -1  17  -2    1.40    3.10 223
   1 -17   3    2.40    2.10  49
  -1  17  -3    0.70    2.20 139
   1 -17   4    9.20    3.40  51
  -1  17  -4   18.20    4.10 141
   1 -17   5    2.90    3.10  52
  -1  17  -5   -4.20    3.30 142
   1 -17   6    0.40    1.90  54
  -1  17  -6    5.50    2.70 144
   1 -17   7    0.70    2.30  56
  -1  17  -7   -1.40    2.40 146
   1 -17   8    4.00    2.40  58
  -1  17  -8    1.00    2.70 148
   1 -17   9    7.90    3.80  60
  -1  17  -9    8.10    4.20 150
   1 -17  10    6.20    3.60  61
  -1  17 -10    2.90    3.90 151
   1 -16 -12   16.30    4.00  28
  -1  16  12   15.40    3.90 118
   1 -16 -11    0.90    3.40  29
  -1  16  11    1.90    3.70 119
   1 -16 -10    1.90    3.40  29
  -1  16  10   -0.60    3.40 119
   1 -16  -9    3.00    2.20  30
  -1  16   9    8.00    3.00 120
   1 -16  -8    3.40    2.30  31
  -1  16   8    1.10    2.20 121
   1 -16  -7    0.90    2.90  32
  -1  16   7    2.40    3.30 122
  -1  16   7    4.10    2.30 200
  -1  16   7   -0.80    0.90 245
   1 -16  -6    3.50    2.80  34
   1 -16  -6    2.30    1.80 312
  -1  16   6    1.60    2.90 124
  -1  16   6    2.00    2.30 203
   1 -16  -5    1.50    1.70  35
   1 -16  -5   -0.90    1.50 314
  -1  16   5   -2.00    1.80 125
  -1  16   5   -0.10    1.50 206
   1 -16  -4    0.00    1.70  36
   1 -16  -4    0.10    1.10 316
  -1  16   4   -1.60    3.00 126
  -1  16   4    1.40    1.70 209
   1 -16  -3    0.40    1.50  38
   1 -16  -3   -0.30    1.50 319
  -1  16   3    1.10    1.90 128
  -1  16   3   -2.50    1.50 212
   1 -16  -2    2.80    2.50  39
   1 -16  -2   -3.50    2.20 107
   1 -16  -2    0.20    1.30 322
  -1  16   2    1.70    2.60 129
  -1  16   2    0.00    2.40 214
   1 -16  -1    4.40    1.90  41
   1 -16  -1    2.00    2.40 109
   1 -16  -1    7.30    1.50 325
  -1  16   1    3.50    2.10 131
  -1  16   1    8.00    2.10 217
   1 -16   0    0.70    1.80  43
   1 -16   0    3.50    3.00 111
   1 -16   0    0.20    1.20 329
  -1  16   0   -0.40    1.70 133
  -1  16   0   -5.10    2.50 219
   1 -16   1    9.30    2.90  45
   1 -16   1    3.80    2.40 112
   1 -16   1    3.90    1.40 333
  -1  16  -1   10.60    3.30 135
  -1  16  -1    8.00    3.00 222
   1 -16   2    1.20    2.40  46
   1 -16   2    5.60    3.30 114
  -1  16  -2   -1.30    2.70 136
  -1  16  -2   -0.70    1.90 224
   1 -16   3   -0.40    2.60  48
   1 -16   3    1.00    2.20 115
  -1  16  -3    1.00    3.00 138
  -1  16  -3   -0.70    2.70 226
   1 -16   4    6.10    2.20  50
   1 -16   4    1.10    3.30 117
  -1  16  -4    5.40    2.50 140
  -1  16  -4    1.90    3.00 227
   1 -16   5    4.50    2.20  52
   1 -16   5    0.90    2.20 118
  -1  16  -5    5.90    2.50 142
   1 -16   6    2.80    2.10  54
   1 -16   6   -5.20    2.40 119
  -1  16  -6    4.20    2.50 144
   1 -16   7    0.80    2.20  56
  -1  16  -7    6.00    2.50 146
   1 -16   8   -0.60    2.00  58
  -1  16  -8   -0.60    2.20 148
   1 -16   9    1.30    3.10  60
  -1  16  -9    5.40    3.80 150
   1 -16  10   -6.00    3.20  61
  -1  16 -10   -0.60    3.70 151
   1 -16  11   -1.80    2.30  63
  -1  16 -11   -0.60    3.00 153
   1 -15 -13   -1.50    2.30  26
  -1  15  13   -3.10    2.50 116
  -1  15  13   -2.00    2.30 235
   1 -15 -12   -5.30    3.40  27
   1 -15 -12   -2.40    1.90 228
  -1  15  12    0.40    3.50 117
  -1  15  12   -0.10    1.40 236
   1 -15 -11    2.70    2.20  27
   1 -15 -11   -0.30    1.70 229
  -1  15  11   -1.90    2.10 117
  -1  15  11   -1.60    1.90 236
   1 -15 -10    3.20    2.20  28
   1 -15 -10    0.70    1.20 230
   1 -15 -10    0.60    1.60 262
  -1  15  10   -1.30    2.10 118
  -1  15  10    2.40    1.30 237
   1 -15  -9    4.00    2.20  29
   1 -15  -9    2.90    1.70 264
  -1  15   9    2.80    2.30 119
  -1  15   9    5.10    1.40 238
   1 -15  -8    2.10    2.10  30
   1 -15  -8    2.70    1.00 197
   1 -15  -8    8.30    2.40 266
  -1  15   8    6.30    2.50 120
  -1  15   8    0.80    1.20 240
   1 -15  -7    5.60    2.30  31
   1 -15  -7   13.90    1.40 191
   1 -15  -7    8.90    2.80 268
  -1  15   7    9.50    2.70 121
  -1  15   7    6.80    2.50 200
  -1  15   7    8.00    1.60 242
   1 -15  -6   -0.60    2.50  32
   1 -15  -6   -0.20    1.60 269
  -1  15   6    1.50    2.70 122
  -1  15   6    0.70    1.40 203
  -1  15   6    1.10    0.80 245
   1 -15  -5    2.00    1.70  34
   1 -15  -5    2.70    2.40 270
   1 -15  -5    2.40    1.60 312
  -1  15   5    6.10    2.00 124
  -1  15   5    1.50    1.60 206
  -1  15   5    2.40    0.90 250
   1 -15  -4   -2.30    1.40  35
   1 -15  -4    0.60    2.00 104
   1 -15  -4   -0.70    1.70 272
   1 -15  -4   -0.30    0.90 314
  -1  15   4   -0.50    1.80 125
  -1  15   4    0.20    2.00 209
   1 -15  -3    7.20    2.10  37
   1 -15  -3    9.20    2.50 106
   1 -15  -3    2.00    1.70 273
   1 -15  -3    6.20    1.70 317
  -1  15   3    2.00    2.00 127
  -1  15   3    5.40    1.70 212
   1 -15  -2    0.00    2.20  39
   1 -15  -2   -2.60    1.80 108
   1 -15  -2   -1.20    1.80 274
   1 -15  -2    2.80    1.50 320
  -1  15   2    0.80    2.50 129
  -1  15   2    2.20    1.70 215
   1 -15  -1   -2.10    1.60  40
   1 -15  -1   -2.80    2.50 110
   1 -15  -1    2.20    2.30 275
   1 -15  -1    0.50    1.20 323
  -1  15   1    3.30    1.90 130
  -1  15   1    1.70    1.60 218
   1 -15   0   10.50    2.40  42
   1 -15   0    7.80    2.60 111
   1 -15   0    5.60    1.50 327
  -1  15   0   13.10    2.50 132
  -1  15   0    9.40    2.60 220
   1 -15   1    5.70    1.90  44
   1 -15   1    1.00    2.00 113
   1 -15   1    2.70    1.30 331
  -1  15  -1    5.40    2.00 134
  -1  15  -1    4.70    1.90 223
   1 -15   2    1.50    1.60  46
   1 -15   2    1.30    2.80 115
  -1  15  -2    1.40    2.00 136
  -1  15  -2    3.60    1.90 225
   1 -15   3   46.00    4.30  48
   1 -15   3   41.00    4.40 116
  -1  15  -3   41.20    4.40 138
  -1  15  -3   54.50    4.50 227
   1 -15   4   10.40    2.40  50
   1 -15   4    9.60    2.80 118
  -1  15  -4   12.50    2.80 140
  -1  15  -4   15.70    3.10 229
   1 -15   5    1.90    1.70  52
   1 -15   5   -0.70    2.00 119
  -1  15  -5    0.40    2.00 142
  -1  15  -5   -0.30    2.00 230
   1 -15   6   -0.50    1.70  54
   1 -15   6    2.80    3.00 121
  -1  15  -6    0.30    2.00 144
  -1  15  -6    1.60    0.70 185
   1 -15   7   10.50    6.00  56
   1 -15   7   -0.20    2.20 122
  -1  15  -7    3.70    2.10 146
   1 -15   8    5.60    2.30  58
   1 -15   8    5.30    2.80 123
  -1  15  -8    2.00    2.50 148
   1 -15   9    1.30    2.20  60
   1 -15   9   -6.70    2.60 124
  -1  15  -9    0.10    2.30 150
   1 -15  10    0.60    2.90  62
  -1  15 -10    5.00    3.50 152
   1 -15  11    8.80    3.70  63
  -1  15 -11   -3.10    3.70 153
   1 -15  12    3.80    2.70  65
  -1  15 -12    5.10    3.00 155
   1 -15  13    1.90    2.80  67
  -1  15 -13    3.50    3.00 157
   1 -14 -14    8.10    3.00  24
  -1  14  14    8.90    3.20 114
  -1  14  14    7.20    2.30 234
   1 -14 -13   -1.40    3.20  25
   1 -14 -13    5.00    1.90 224
  -1  14  13    4.90    3.60 115
  -1  14  13    3.90    1.90 234
   1 -14 -12    8.40    2.60  25
   1 -14 -12    6.50    1.70 225
  -1  14  12   13.30    3.60 115
  -1  14  12    7.60    2.50 234
   1 -14 -11    7.60    2.40  26
   1 -14 -11    1.40    1.90 226
   1 -14 -11    3.40    2.30 260
  -1  14  11    4.40    2.40 116
  -1  14  11    5.50    2.10 235
   1 -14 -10    3.50    2.30  27
   1 -14 -10    2.70    1.70 228
   1 -14 -10    0.60    1.30 262
  -1  14  10   -0.60    2.80 117
  -1  14  10    1.00    1.60 235
   1 -14  -9    7.70    2.90  28
   1 -14  -9   10.10    2.10 229
   1 -14  -9   14.10    2.20 264
  -1  14   9   15.90    3.60 118
  -1  14   9   14.10    2.10 236
   1 -14  -8   15.30    3.10  29
   1 -14  -8   12.50    2.00 231
   1 -14  -8   15.50    2.60 266
  -1  14   8   16.20    3.40 119
  -1  14   8   14.90    2.00 237
   1 -14  -7   39.70    4.30  30
   1 -14  -7   32.40    3.90 268
  -1  14   7   36.10    4.30 120
  -1  14   7   38.80    4.10 200
  -1  14   7   35.60    3.10 239
   1 -14  -6    0.20    1.60  31
   1 -14  -6   -1.80    1.80 101
   1 -14  -6    0.20    0.50 191
   1 -14  -6    4.30    2.10 270
  -1  14   6    2.70    2.00 121
  -1  14   6    1.20    1.30 203
  -1  14   6    2.60    1.00 242
   1 -14  -5    3.20    2.50  33
   1 -14  -5    9.10    2.90 103
   1 -14  -5    5.00    1.70 271
  -1  14   5    8.50    2.60 123
  -1  14   5    9.40    1.90 206
  -1  14   5    5.80    1.00 245
   1 -14  -4   -1.80    1.40  34
   1 -14  -4    3.10    2.50 104
   1 -14  -4    1.20    1.00 312
  -1  14   4   -1.50    2.80  14
  -1  14   4   -0.50    1.40 124
  -1  14   4    1.90    1.70 209
  -1  14   4    0.10    0.50 251
   1 -14  -3   11.80    2.50  36
   1 -14  -3   13.30    2.80 106
   1 -14  -3   13.50    2.80 274
   1 -14  -3   14.20    2.20 315
  -1  14   3    9.90    2.70  16
  -1  14   3   17.30    2.60 126
  -1  14   3   15.30    2.60 213
   1 -14  -2   18.30    3.50  38
   1 -14  -2   12.40    2.70 108
   1 -14  -2   14.30    3.00 275
   1 -14  -2   18.50    2.00 318
  -1  14   2   11.10    2.40  18
  -1  14   2   23.40    3.50 128
  -1  14   2   17.50    2.60 216
   1 -14  -1   28.30    3.50  39
   1 -14  -1   22.40    3.00 110
   1 -14  -1   27.70    3.70 276
   1 -14  -1   27.10    2.50 321
  -1  14   1   23.00    3.00  20
  -1  14   1   21.10    3.60 129
  -1  14   1   25.90    2.90 219
   1 -14   0    2.40    2.20  41
   1 -14   0   -1.30    1.50 112
   1 -14   0    2.60    2.30 276
   1 -14   0    0.10    1.00 326
  -1  14   0    0.70    1.80  22
  -1  14   0    2.40    2.20 131
  -1  14   0    1.90    2.00 221
   1 -14   1    7.80    2.50  43
   1 -14   1   10.90    2.50 114
   1 -14   1   12.20    2.20 277
   1 -14   1    8.30    1.30 330
  -1  14  -1    3.70    1.90  24
  -1  14  -1   10.70    2.80 133
  -1  14  -1    4.80    1.70 224
   1 -14   2    2.40    2.20  46
   1 -14   2    1.10    2.50 116
   1 -14   2    4.00    1.80 278
  -1  14  -2   -0.40    2.90  26
  -1  14  -2    2.70    2.50 136
  -1  14  -2    3.20    1.60 226
   1 -14   3    3.30    2.30  48
   1 -14   3    0.70    2.50 117
   1 -14   3   -2.00    1.60 278
  -1  14  -3    3.60    2.40 138
  -1  14  -3    2.00    1.50 228
   1 -14   4   -1.50    1.50  50
   1 -14   4    2.10    2.00 119
   1 -14   4   -2.00    1.90 279
  -1  14  -4    1.70    1.90 140
  -1  14  -4    2.10    1.80 230
   1 -14   5    1.50    1.60  52
   1 -14   5   -0.90    2.50 121
  -1  14  -5    6.00    2.30 142
  -1  14  -5    2.50    0.60 187
   1 -14   6    4.00    2.00  54
   1 -14   6    6.60    2.50 122
  -1  14  -6    8.80    2.50 144
   1 -14   7   -1.40    2.00  56
   1 -14   7   -1.10    3.00 123
  -1  14  -7    4.00    2.20 146
   1 -14   8    9.30    2.30  58
   1 -14   8    2.70    2.90 125
   1 -14   8    6.00    0.70 245
  -1  14  -8    6.10    2.40 148
  -1  14  -8   12.90    1.70 312
   1 -14   9   13.00    6.20  60
   1 -14   9    1.50    3.20 126
   1 -14   9   -0.20    0.70 241
  -1  14  -9    3.90    2.40 150
  -1  14  -9    1.40    1.40 315
   1 -14  10    9.50    2.60  62
   1 -14  10    2.40    3.30 127
   1 -14  10    1.50    1.00 238
  -1  14 -10   -3.20    2.20 152
  -1  14 -10    1.80    1.20 317
   1 -14  11    4.40    3.10  64
   1 -14  11    2.40    1.50 237
  -1  14 -11   12.10    3.70 154
   1 -14  12   12.20    3.70  65
   1 -14  12    6.80    1.70 236
  -1  14 -12    9.80    4.00 155
   1 -14  13   -3.00    2.30  67
  -1  14 -13    5.10    2.80 157
   1 -14  14    0.90    2.50  69
  -1  14 -14    5.50    3.00 159
   1 -13 -15   -1.90    2.50  22
  -1  13  15    3.20    2.70 112
  -1  13  15    0.10    1.80 233
   1 -13 -14    1.70    3.20  23
   1 -13 -14    4.70    2.20 220
  -1  13  14    9.40    4.00 113
  -1  13  14    5.30    1.80 233
   1 -13 -13   -2.50    1.80  23
   1 -13 -13    4.30    2.00 221
  -1  13  13    0.10    2.10 113
  -1  13  13    0.30    1.50 233
   1 -13 -12    8.70    2.60  24
   1 -13 -12   12.00    2.50 223
  -1  13  12   12.70    3.10 114
  -1  13  12    9.10    2.00 233
   1 -13 -11    2.50    2.80  24
   1 -13 -11    0.20    1.70 224
   1 -13 -11   -1.60    1.20 259
  -1  13  11    1.00    2.90 114
  -1  13  11    0.30    1.90 233
   1 -13 -10    1.90    1.70  25
   1 -13 -10    1.90    1.60 225
   1 -13 -10    1.20    1.70 262
  -1  13  10    1.20    2.10 115
  -1  13  10    2.60    1.70 234
  -1  13  10    0.90    2.00 353
   1 -13  -9    0.60    1.60  26
   1 -13  -9    0.90    1.20 227
   1 -13  -9    1.20    1.40 264
  -1  13   9   -0.60    1.50 116
  -1  13   9    3.20    1.50 234
  -1  13   9    0.30    1.90 355
   1 -13  -8   11.40    2.50  27
   1 -13  -8    2.10    2.20  97
   1 -13  -8    9.80    2.10 229
   1 -13  -8    7.10    1.80 266
  -1  13   8   11.80    2.40 117
  -1  13   8    9.50    1.80 235
   1 -13  -7   -3.20    2.00  28
   1 -13  -7    5.90    2.00  99
   1 -13  -7    0.50    1.50 231
   1 -13  -7   -0.70    1.10 268
  -1  13   7   -0.40    1.80   9
  -1  13   7    2.70    2.40 118
  -1  13   7    1.60    1.50 199
  -1  13   7    1.00    1.00 237
   1 -13  -6   -1.50    1.40  30
   1 -13  -6    3.90    1.90 101
   1 -13  -6    1.70    1.30 270
  -1  13   6    3.50    2.00  11
  -1  13   6    7.90    2.20 120
  -1  13   6    3.10    1.70 203
  -1  13   6    1.70    0.90 239
   1 -13  -5   53.80    5.00  31
   1 -13  -5   48.50    5.10 103
   1 -13  -5   53.10    2.80 190
   1 -13  -5   48.30    4.20 272
  -1  13   5   43.10    5.10  13
  -1  13   5   47.60    4.30 121
  -1  13   5   46.50    4.00 206
  -1  13   5   50.10    3.90 242
   1 -13  -4   18.20    2.80  33
   1 -13  -4   22.40    3.30 105
   1 -13  -4   17.90    2.50 273
  -1  13   4   20.40    3.00  15
  -1  13   4   18.70    2.60 123
  -1  13   4   21.30    2.50 209
  -1  13   4   17.90    1.80 246
   1 -13  -3    7.80    2.30  35
   1 -13  -3    4.30    1.50 274
   1 -13  -3    5.00    1.30 313
  -1  13   3    7.10    2.50  17
  -1  13   3    7.00    1.90 125
  -1  13   3    2.80    1.30 213
   1 -13  -2   -0.20    1.80  37
   1 -13  -2    1.20    1.60 109
   1 -13  -2    1.80    1.80 275
   1 -13  -2    0.40    0.80 316
  -1  13   2    0.00    1.40  19
  -1  13   2   -0.60    2.10 127
  -1  13   2    0.80    1.10 216
   1 -13  -1   11.10    2.40  39
   1 -13  -1    7.00    2.00 111
   1 -13  -1    8.30    2.30 276
   1 -13  -1    5.20    1.40 320
  -1  13   1    4.80    1.70  21
  -1  13   1    5.30    2.30 129
  -1  13   1    7.00    1.90 219
   1 -13   0    4.20    1.50  41
   1 -13   0    7.20    1.80 113
   1 -13   0    8.40    2.00 277
   1 -13   0    5.60    1.10 324
  -1  13   0    9.10    1.90  23
  -1  13   0    5.20    1.80 131
  -1  13   0    5.00    1.80 222
   1 -13   1   -1.20    1.30  43
   1 -13   1   -1.90    1.20 115
   1 -13   1    0.00    1.20 278
   1 -13   1    1.50    1.00 329
  -1  13  -1   -0.90    1.20  25
  -1  13  -1   -0.30    1.30 133
  -1  13  -1    1.80    1.30 225
   1 -13   2    9.30    2.20  45
   1 -13   2    4.90    2.10 117
   1 -13   2    6.50    1.90 279
   1 -13   2    9.50    1.40 334
  -1  13  -2    9.40    2.70  27
  -1  13  -2   10.70    2.20 135
  -1  13  -2    6.50    2.10 227
   1 -13   3   17.30    2.60  47
   1 -13   3    4.10    2.30 119
   1 -13   3    7.10    2.00 279
  -1  13  -3    5.80    2.60  29
  -1  13  -3   11.10    2.80 137
  -1  13  -3   12.30    2.40 230
   1 -13   4    2.50    2.10  50
   1 -13   4    3.70    1.80 120
   1 -13   4    4.40    1.70 280
  -1  13  -4    5.80    2.20  30
  -1  13  -4    8.10    2.50 140
   1 -13   5   29.40    3.40  52
   1 -13   5   39.30    4.20 122
   1 -13   5   31.60    3.30 280
  -1  13  -5   34.80    4.00  32
  -1  13  -5   45.30    3.70 142
   1 -13   6    9.30    2.20  54
   1 -13   6    2.10    2.50 123
   1 -13   6    4.80    1.90 280
  -1  13  -6   -1.80    3.00  33
  -1  13  -6    1.70    1.70 144
   1 -13   7    0.90    1.90  56
   1 -13   7    0.90    2.00 125
   1 -13   7    0.90    0.50 242
   1 -13   7   -3.20    1.70 280
  -1  13  -7    4.30    2.10 146
  -1  13  -7    0.30    1.20 312
   1 -13   8    3.50    2.00  58
   1 -13   8    2.60    2.20 126
   1 -13   8    2.00    0.70 238
  -1  13  -8   -3.80    1.90 148
  -1  13  -8    3.60    1.40 315
   1 -13   9    8.40    2.00  60
   1 -13   9    9.60    2.70 127
   1 -13   9    9.20    1.20 235
  -1  13  -9    8.10    2.30 150
  -1  13  -9    4.50    1.40 318
   1 -13  10    3.40    2.00  62
   1 -13  10   -3.00    2.20 128
   1 -13  10    2.90    1.20 234
  -1  13 -10    1.10    2.40 152
  -1  13 -10    3.90    1.80 320
   1 -13  11    0.90    1.70  64
   1 -13  11    1.60    2.30 129
   1 -13  11    1.30    1.30 234
  -1  13 -11   -0.80    2.30 154
  -1  13 -11   -0.10    1.60 322
   1 -13  12    1.10    2.10  66
   1 -13  12   -3.90    2.60 130
   1 -13  12    0.50    1.40 233
  -1  13 -12    2.10    2.50 156
   1 -13  13    0.80    3.20  68
   1 -13  13    1.60    1.20 233
  -1  13 -13    0.50    3.60 158
   1 -13  14    4.80    4.10  69
   1 -13  14    0.20    1.20 233
  -1  13 -14    3.70    4.00 159
   1 -13  15    4.40    3.00  71
   1 -13  15    2.20    2.40 233
  -1  13 -15    1.70    3.10 161
   1 -12 -16    2.90    3.70  20
   1 -12 -16   -1.30    2.20 216
  -1  12  16    1.00    3.80 110
  -1  12  16   -1.10    2.30 232
   1 -12 -15    9.60    3.00  21
   1 -12 -15    3.40    1.90 217
  -1  12  15    0.80    2.60 111
  -1  12  15    6.40    2.40 232
   1 -12 -14    2.50    2.40  21
   1 -12 -14    1.40    1.40 218
  -1  12  14    2.60    2.40 111
  -1  12  14    2.20    1.90 232
   1 -12 -13   -0.20    2.00  22
   1 -12 -13    3.00    2.00 219
  -1  12  13    0.10    2.90 112
  -1  12  13    3.20    1.80 232
   1 -12 -12    1.30    1.70  22
   1 -12 -12    1.50    1.30 220
  -1  12  12   -0.70    1.80 112
  -1  12  12    0.40    1.30 232
  -1  12  12   -2.60    2.10 348
   1 -12 -11    4.50    1.90  23
   1 -12 -11    2.90    1.40 221
   1 -12 -11    3.70    1.60 259
  -1  12  11    0.90    1.90 113
  -1  12  11    4.50    1.60 232
  -1  12  11    1.60    2.00 350
   1 -12 -10   -0.50    1.60  24
   1 -12 -10    1.80    1.40 223
   1 -12 -10    0.40    1.40 261
  -1  12  10    3.80    1.80 114
  -1  12  10   -0.20    1.40 232
  -1  12  10   -1.20    2.40 352
   1 -12  -9    3.90    1.90  25
   1 -12  -9   -1.20    1.80  95
   1 -12  -9    3.00    1.50 224
   1 -12  -9    1.20    1.00 264
  -1  12   9   -1.20    1.70   5
  -1  12   9    2.90    1.90 115
  -1  12   9    1.90    1.00 233
  -1  12   9    3.20    2.30 355
   1 -12  -8    1.80    1.60  26
   1 -12  -8    1.20    2.50  97
   1 -12  -8    5.10    1.70 226
   1 -12  -8    3.40    1.20 266
  -1  12   8    5.00    2.70   7
  -1  12   8    1.60    1.40 116
  -1  12   8    2.70    1.40 234
   1 -12  -7    4.20    1.70  27
   1 -12  -7    3.80    2.20  99
   1 -12  -7    6.80    1.60 228
   1 -12  -7    4.10    1.70 268
  -1  12   7    6.20    2.50   9
  -1  12   7    4.90    1.80 117
  -1  12   7    2.10    1.10 235
   1 -12  -6   21.90    2.90  28
   1 -12  -6   17.20    2.90 101
   1 -12  -6   15.90    2.20 231
   1 -12  -6   11.00    1.80 270
  -1  12   6   17.50    2.90  11
  -1  12   6   13.30    2.80 118
  -1  12   6   10.00    1.80 202
  -1  12   6   17.50    1.90 236
   1 -12  -5   63.70    4.70  30
   1 -12  -5   63.70    5.20 103
   1 -12  -5   53.20    4.20 272
  -1  12   5   68.30    5.60  13
  -1  12   5   76.40    5.60 120
  -1  12   5   67.90    4.70 206
  -1  12   5   70.20    4.00 239
   1 -12  -4   18.30    2.30  32
   1 -12  -4   11.70    2.20 105
   1 -12  -4   18.30    0.90 186
   1 -12  -4   19.70    2.60 274
  -1  12   4   12.70    2.20  15
  -1  12   4   15.70    2.40 122
  -1  12   4   14.60    2.10 209
  -1  12   4   13.70    1.40 243
   1 -12  -3  109.20    7.40  34
   1 -12  -3  124.00    8.30 107
   1 -12  -3  113.20    7.90 275
  -1  12   3  113.80    6.70  17
  -1  12   3  125.60    7.20 124
  -1  12   3  130.20    7.50 213
  -1  12   3  115.80    6.00 249
   1 -12  -2    1.20    1.80  36
   1 -12  -2    2.40    1.40 109
   1 -12  -2    0.30    1.00 276
   1 -12  -2   -1.30    0.70 314
  -1  12   2    0.30    1.50  19
  -1  12   2    1.70    1.80 126
  -1  12   2    1.00    1.30 217
   1 -12  -1    1.90    1.30  38
   1 -12  -1    2.30    1.40 111
   1 -12  -1    0.70    1.00 277
   1 -12  -1   -0.60    0.60 318
  -1  12   1   -0.80    1.20  21
  -1  12   1    1.10    1.50 128
  -1  12   1    0.00    1.00 220
   1 -12   0   61.60    4.50  40
   1 -12   0   72.90    5.40 113
   1 -12   0   53.50    5.00 278
   1 -12   0   64.50    4.00 322
  -1  12   0   53.20    5.20  23
  -1  12   0   67.20    4.90 130
  -1  12   0   64.40    4.70 223
   1 -12   1   21.50    3.00  42
   1 -12   1   27.90    3.10 116
   1 -12   1   27.10    2.90 279
   1 -12   1   23.00    2.00 328
  -1  12  -1   20.70    3.20  26
  -1  12  -1   25.20    3.00 132
  -1  12  -1   21.20    2.30 226
   1 -12   2    3.80    1.50  45
   1 -12   2    5.80    1.60 118
   1 -12   2    5.30    1.60 280
   1 -12   2    3.20    1.00 333
  -1  12  -2    1.00    1.30  28
  -1  12  -2   -0.20    1.40 135
  -1  12  -2    6.60    1.50 229
   1 -12   3   71.30    4.50  47
   1 -12   3   62.70    5.70 120
   1 -12   3   69.90    5.60 280
  -1  12  -3   56.60    4.60  30
  -1  12  -3   67.10    5.00 137
  -1  12  -3   65.90    4.80 231
   1 -12   4    2.00    1.80  50
   1 -12   4    3.10    2.10 122
   1 -12   4    1.50    1.40 281
  -1  12  -4    0.60    1.90  32
  -1  12  -4    0.90    2.00 140
   1 -12   5    6.50    2.00  52
   1 -12   5    9.30    2.50 123
   1 -12   5    8.70    2.00 281
  -1  12  -5    5.80    2.50  33
  -1  12  -5    5.20    1.70 142
   1 -12   6   23.00    2.80  54
   1 -12   6   15.40    2.70 125
   1 -12   6   25.80    1.60 239
   1 -12   6   19.50    2.80 281
  -1  12  -6   17.10    2.60  35
  -1  12  -6   24.40    3.00 144
  -1  12  -6   29.00    2.40 312
   1 -12   7    4.60    2.40  56
   1 -12   7    3.70    2.60 126
   1 -12   7    3.20    0.80 235
   1 -12   7    5.30    2.30 281
  -1  12  -7    2.90    2.60  36
  -1  12  -7    2.70    2.40 146
  -1  12  -7    3.40    1.00 316
   1 -12   8   36.00    3.80  59
   1 -12   8   38.80    4.10 128
   1 -12   8   35.00    2.90 233
   1 -12   8   40.60    3.90 281
  -1  12  -8   44.10    6.10  38
  -1  12  -8   27.40    4.50 149
  -1  12  -8   42.40    3.10 319
   1 -12   9    7.20    2.60  61
   1 -12   9   11.60    2.60 129
   1 -12   9   10.60    2.80 281
  -1  12  -9    7.10    2.90 151
  -1  12  -9   10.90    2.00 321
   1 -12  10    7.20    2.60  63
   1 -12  10    2.10    2.40 130
   1 -12  10    2.10    2.00 281
  -1  12 -10    3.80    3.00 153
  -1  12 -10    4.70    1.80 324
   1 -12  11    3.30    2.70  65
   1 -12  11    7.80    2.40 131
  -1  12 -11    7.10    3.30 155
  -1  12 -11    7.20    2.20 325
   1 -12  12    1.90    2.70  66
   1 -12  12    3.40    3.40 132
  -1  12 -12    2.20    3.00 156
  -1  12 -12    2.30    1.90 327
   1 -12  13    5.60    2.50  68
   1 -12  13   -5.10    4.00 132
  -1  12 -13    6.40    2.80 158
  -1  12 -13    7.10    1.90 328
   1 -12  14    3.00    2.50  70
  -1  12 -14    3.20    2.90 160
   1 -12  15    7.40    3.70  72
  -1  12 -15   12.40    4.30 162
   1 -12  16    5.00    2.90  73
  -1  12 -16    6.50    3.50 163
   1 -11 -17    5.90    3.30  19
   1 -11 -17    6.80    2.80 214
  -1  11  17    6.40    3.20 109
   1 -11 -16    0.60    2.30  19
   1 -11 -16    1.00    1.80 214
  -1  11  16    1.30    2.40 109
   1 -11 -15    1.10    3.00  19
   1 -11 -15   -1.90    2.00 214
  -1  11  15    2.80    2.30 109
   1 -11 -14    0.70    1.90  20
   1 -11 -14   -0.50    1.20 215
  -1  11  14    2.00    2.00 110
   1 -11 -13    6.40    2.50  20
   1 -11 -13   15.10    2.20 216
  -1  11  13    7.30    2.40 110
  -1  11  13   11.60    2.40 345
   1 -11 -12   -0.80    1.60  21
   1 -11 -12   -0.40    1.10 217
  -1  11  12    1.80    1.80 111
  -1  11  12    1.10    1.80 347
   1 -11 -11   20.90    3.40  21
   1 -11 -11   21.30    2.80 218
   1 -11 -11   19.70    2.30 258
  -1  11  11   21.20    3.20   1
  -1  11  11   18.70    3.10 111
  -1  11  11   15.30    4.10 181
  -1  11  11   19.10    3.00 349
   1 -11 -10    7.80    2.00  22
   1 -11 -10    5.60    3.00  92
   1 -11 -10    9.80    1.60 220
   1 -11 -10    6.10    1.70 261
  -1  11  10    3.90    2.60   2
  -1  11  10   10.90    2.30 112
  -1  11  10    7.60    2.40 351
   1 -11  -9   14.70    2.30  23
   1 -11  -9   11.60    2.30  94
   1 -11  -9   12.00    1.90 222
   1 -11  -9   14.20    2.10 264
  -1  11   9    5.60    1.90   4
  -1  11   9   13.70    2.50 113
  -1  11   9   11.00    2.20 354
   1 -11  -8    1.10    1.30  24
   1 -11  -8    2.20    1.50  96
   1 -11  -8    3.30    1.40 224
   1 -11  -8    2.40    1.00 266
  -1  11   8    1.00    1.60   6
  -1  11   8    2.00    1.50 114
  -1  11   8    0.40    0.90 232
   1 -11  -7   24.10    2.90  26
   1 -11  -7   19.00    2.60  98
   1 -11  -7   20.60    2.20 226
   1 -11  -7   13.70    2.10 268
  -1  11   7   25.20    3.10   8
  -1  11   7   13.50    2.60 116
  -1  11   7   18.70    1.80 233
   1 -11  -6    0.40    1.30  27
   1 -11  -6    0.70    1.20 100
   1 -11  -6    1.80    1.30 228
   1 -11  -6   -1.30    1.20 271
  -1  11   6   -1.90    1.30  10
  -1  11   6   -0.20    1.40 117
  -1  11   6    0.50    1.30 201
  -1  11   6    1.20    0.90 234
   1 -11  -5   10.60    2.20  29
   1 -11  -5   16.60    2.60 102
   1 -11  -5   11.70    1.50 231
   1 -11  -5   13.80    2.10 272
  -1  11   5    7.70    2.20  12
  -1  11   5   13.10    2.40 119
  -1  11   5   10.20    1.60 205
  -1  11   5   12.20    1.60 237
   1 -11  -4   39.30    3.50  30
   1 -11  -4   40.50    3.70 105
   1 -11  -4   38.90    4.00 274
  -1  11   4   32.50    3.10  15
  -1  11   4   36.00    3.60 120
  -1  11   4   34.40    2.90 209
  -1  11   4   40.40    2.70 240
   1 -11  -3    2.70    1.70  32
   1 -11  -3    3.80    1.40 107
   1 -11  -3    1.10    1.00 276
  -1  11   3    1.40    1.20  17
  -1  11   3   -2.00    1.70 122
  -1  11   3    0.80    0.70 213
  -1  11   3    0.10    0.50 245
   1 -11  -2   20.60    2.40  35
   1 -11  -2   20.50    2.60 109
   1 -11  -2   21.20    2.30 277
   1 -11  -2   16.60    1.80 312
  -1  11   2   20.70    2.60  19
  -1  11   2   17.00    2.80 125
  -1  11   2   18.30    2.10 217
  -1  11   2   21.40    1.40 254
   1 -11  -1   -1.90    1.30  37
   1 -11  -1    0.10    1.10 112
   1 -11  -1   -0.90    0.90 278
   1 -11  -1    0.30    0.60 316
  -1  11   1    0.20    1.00  22
  -1  11   1   -0.90    1.10 127
  -1  11   1    0.50    1.20 221
   1 -11   0   17.20    2.30  39
   1 -11   0   15.40    2.10 114
   1 -11   0   19.20    2.00 279
   1 -11   0   18.90    1.80 321
  -1  11   0   17.40    2.20  24
  -1  11   0   20.70    2.60 129
  -1  11   0   19.60    3.10 224
   1 -11   1    4.90    1.40  42
   1 -11   1    8.80    2.10 117
   1 -11   1    4.60    1.40 280
   1 -11   1    5.10    1.00 326
  -1  11  -1    5.00    2.00  27
  -1  11  -1    3.50    1.50 132
  -1  11  -1    7.20    3.90 227
   1 -11   2    0.40    1.70  44
   1 -11   2    3.40    1.50 119
   1 -11   2    2.10    1.20 281
   1 -11   2    0.20    0.70 332
  -1  11  -2   -0.60    1.20  29
  -1  11  -2   -0.20    1.80 134
  -1  11  -2    0.20    1.00 230
   1 -11   3   22.60    2.30  47
   1 -11   3   15.30    2.30 121
   1 -11   3   18.80    2.40 281
  -1  11  -3   17.10    2.30  31
  -1  11  -3   19.20    2.50 137
  -1  11  -3   17.50    1.10 186
   1 -11   4   85.60    5.80  50
   1 -11   4   90.60    5.90 123
   1 -11   4   85.50    6.10 282
  -1  11  -4   75.30    5.40  33
  -1  11  -4   68.40    5.40 140
   1 -11   5   91.40    5.30  52
   1 -11   5   99.40    6.60 125
   1 -11   5   88.10    4.00 237
   1 -11   5   84.50    6.50 282
  -1  11  -5   97.60    7.70  35
  -1  11  -5  108.20    6.20 142
  -1  11  -5  106.60    5.20 312
   1 -11   6    0.40    2.20  55
   1 -11   6    4.30    2.10 127
   1 -11   6    1.50    1.80 282
  -1  11  -6    3.30    2.00  37
  -1  11  -6   -2.40    2.10 145
  -1  11  -6    1.70    1.00 316
   1 -11   7   -0.90    1.30  57
   1 -11   7    1.10    1.50 128
   1 -11   7   -1.00    1.70 283
  -1  11  -7    1.60    1.50  38
  -1  11  -7    1.80    1.50 147
  -1  11  -7    1.20    1.10 319
   1 -11   8    6.30    2.10  59
   1 -11   8    9.00    2.50 130
   1 -11   8   13.10    2.60 283
  -1  11  -8    6.10    2.80  40
  -1  11  -8    8.50    2.00 149
  -1  11  -8    8.20    1.70 322
   1 -11   9   42.40    3.70  61
   1 -11   9   50.80    4.20 131
   1 -11   9   54.00    5.20 282
  -1  11  -9   49.90    4.60  41
  -1  11  -9   45.20    3.90 151
  -1  11  -9   57.00    3.80 325
   1 -11  10   49.90    4.40  63
   1 -11  10   39.80    4.60 132
   1 -11  10   42.20    4.50 282
  -1  11 -10   44.00    4.00 153
  -1  11 -10   47.10    3.60 327
   1 -11  11   15.00    2.70  65
   1 -11  11   21.20    3.30 133
   1 -11  11   12.30    2.40 282
  -1  11 -11   14.90    2.90 155
  -1  11 -11   20.50    2.90 329
   1 -11  12   16.70    3.00  67
   1 -11  12   19.80    3.80 134
   1 -11  12   18.60    3.70 282
  -1  11 -12   16.40    3.60 157
  -1  11 -12   19.30    2.30 330
   1 -11  13   -1.00    1.90  69
   1 -11  13   -0.50    2.20 134
   1 -11  13    7.50    3.90 281
  -1  11 -13    0.70    2.10 159
  -1  11 -13    0.40    1.50 331
   1 -11  14   39.90    5.00  71
  -1  11 -14   30.70    5.00 161
  -1  11 -14   31.60    4.20 332
   1 -11  15   12.50    2.90  72
  -1  11 -15   23.20    3.90 162
   1 -11  16    2.90    2.40  74
  -1  11 -16   -3.40    2.80 164
   1 -10 -17    5.00    3.70  17
   1 -10 -17    1.10    1.80 211
  -1  10  17    5.20    3.70 107
   1 -10 -16    1.20    3.00  18
   1 -10 -16   -0.40    2.30 211
  -1  10  16   -3.20    3.20 108
   1 -10 -15    0.50    2.10  18
   1 -10 -15    1.40    1.40 212
  -1  10  15   -1.60    2.10 108
   1 -10 -14   15.00    2.80  18
   1 -10 -14   18.30    2.80 212
  -1  10  14   14.00    2.80 108
  -1  10  14   10.50    3.20 342
   1 -10 -13    8.60    2.90  19
   1 -10 -13    5.40    1.60 213
  -1  10  13    1.80    2.40 109
  -1  10  13    6.90    2.80 344
   1 -10 -12   23.70    3.40  19
   1 -10 -12   28.80    3.10 214
  -1  10  12   22.70    3.10 109
  -1  10  12   20.60    3.40 178
  -1  10  12   18.90    2.80 346
   1 -10 -11    0.50    1.40  20
   1 -10 -11   -0.50    1.90  90
   1 -10 -11    2.30    1.40 215
   1 -10 -11    0.50    1.10 256
  -1  10  11    0.90    1.60 110
  -1  10  11    1.00    1.80 180
  -1  10  11   -1.50    1.30 348
   1 -10 -10    2.00    2.10  21
   1 -10 -10   -0.10    1.50  92
   1 -10 -10    1.30    0.90 217
   1 -10 -10   -0.80    1.00 260
  -1  10  10    3.10    1.80   2
  -1  10  10    0.10    1.90 111
  -1  10  10   -0.20    1.90 350
   1 -10  -9    3.40    2.10  22
   1 -10  -9    0.90    2.10  94
   1 -10  -9   -1.50    1.10 219
   1 -10  -9   -0.10    0.80 263
  -1  10   9   -5.00    1.90   4
  -1  10   9    3.10    2.00 112
  -1  10   9   -0.90    1.30 353
   1 -10  -8   32.60    3.40  23
   1 -10  -8   30.80    3.90  96
   1 -10  -8   35.50    3.10 221
   1 -10  -8   36.80    2.90 266
  -1  10   8   29.60    3.60   6
  -1  10   8   33.20    4.10 113
  -1  10   8   32.40    3.40 355
   1 -10  -7   -0.10    1.20  24
   1 -10  -7    0.80    1.40  98
   1 -10  -7    0.00    0.70 223
   1 -10  -7    0.80    1.10 268
  -1  10   7    1.50    1.40   8
  -1  10   7    0.00    1.30 114
   1 -10  -6   18.90    2.50  25
   1 -10  -6   18.40    2.40 100
   1 -10  -6   11.00    1.70 226
   1 -10  -6   17.90    2.00 271
  -1  10   6   11.20    2.00  10
  -1  10   6   12.40    2.30 115
  -1  10   6   14.70    1.70 200
  -1  10   6   12.50    1.70 233
   1 -10  -5   18.30    2.30  27
   1 -10  -5   12.20    2.00 102
   1 -10  -5    8.30    1.40 229
   1 -10  -5    9.50    1.30 273
  -1  10   5   15.50    2.10  12
  -1  10   5    9.70    1.80 117
  -1  10   5   10.90    1.50 204
  -1  10   5   12.90    1.50 234
   1 -10  -4    4.60    1.40  29
   1 -10  -4    6.10    1.90 105
   1 -10  -4    7.30    1.40 275
  -1  10   4    6.80    2.00  15
  -1  10   4    3.40    1.40 119
  -1  10   4    5.60    1.30 208
  -1  10   4    6.10    0.90 237
   1 -10  -3   12.10    1.90  31
   1 -10  -3   10.30    1.70 107
   1 -10  -3   12.20    0.80 194
   1 -10  -3   14.40    2.00 276
  -1  10   3   11.00    1.90  17
  -1  10   3   13.50    1.60 121
  -1  10   3   10.20    1.40 213
  -1  10   3   11.90    1.30 241
   1 -10  -2   70.80    4.30  34
   1 -10  -2   58.30    4.60 110
   1 -10  -2   67.60    4.60 278
  -1  10   2   80.50    5.70  20
  -1  10   2   60.40    5.00 124
  -1  10   2   67.30    4.40 217
  -1  10   2   64.80    3.60 249
   1 -10  -1   61.40    3.90  36
   1 -10  -1   60.10    4.50 112
   1 -10  -1   61.60    4.00 279
   1 -10  -1   63.00    3.50 314
  -1  10   1   65.90    3.90  22
  -1  10   1   56.40    4.10 126
  -1  10   1   63.30    4.10 221
   1 -10   0   10.10    1.60  39
   1 -10   0   10.90    1.70 115
   1 -10   0   11.50    1.70 280
   1 -10   0   10.50    1.30 319
  -1  10   0   12.90    1.80  25
  -1  10   0    7.40    1.60 129
  -1  10   0    9.70    1.40 225
   1 -10   1   21.70    2.50  41
   1 -10   1   26.00    2.80 118
   1 -10   1   21.50    2.40 281
   1 -10   1   19.60    1.60 325
  -1  10  -1   25.70    2.60  28
  -1  10  -1   29.20    2.80 131
  -1  10  -1   27.00    2.30 229
   1 -10   2   -1.40    1.20  44
   1 -10   2   -0.10    1.10 120
   1 -10   2   -0.20    0.90 282
   1 -10   2    0.10    0.70 332
  -1  10  -2    0.20    1.10  30
  -1  10  -2   -0.40    1.00 134
   1 -10   3   39.20    2.80  47
   1 -10   3   35.60    3.20 122
   1 -10   3   36.20    3.10 283
  -1  10  -3   41.60    3.50  32
  -1  10  -3   36.40    2.80 137
   1 -10   4    5.50    1.50  50
   1 -10   4    3.60    1.70 125
   1 -10   4    4.00    0.40 235
   1 -10   4    4.20    1.40 283
  -1  10  -4    2.70    1.80  35
  -1  10  -4    4.40    1.50 140
   1 -10   5    4.40    2.00  52
   1 -10   5    0.80    1.70 127
   1 -10   5    1.10    1.60 283
  -1  10  -5   -1.50    1.70  37
  -1  10  -5   -1.10    1.80 142
  -1  10  -5    2.30    0.90 315
   1 -10   6   -0.80    1.20  55
   1 -10   6    3.20    2.10 128
   1 -10   6    0.20    1.10 284
  -1  10  -6    2.60    1.90  38
  -1  10  -6    0.70    1.30 145
  -1  10  -6    1.10    0.90 320
   1 -10   7  238.70   10.40  57
   1 -10   7  233.30   12.60 130
   1 -10   7  237.00   14.00 284
  -1  10  -7  228.70   12.70  40
  -1  10  -7  231.10   10.80 147
  -1  10  -7  226.70   10.80 323
   1 -10   8   46.40    3.40  60
   1 -10   8   45.50    4.20 131
   1 -10   8   44.20    4.10 284
  -1  10  -8   38.40    4.20  41
  -1  10  -8   53.70    4.30 150
  -1  10  -8   41.80    3.20 326
   1 -10   9    0.60    1.40  62
   1 -10   9    1.10    1.60 133
   1 -10   9    1.00    1.40 284
  -1  10  -9    3.00    1.70  43
  -1  10  -9   -1.90    1.40 152
  -1  10  -9    0.20    1.20 329
   1 -10  10    0.90    1.60  64
   1 -10  10    3.20    1.90 134
   1 -10  10   -0.30    1.90 283
  -1  10 -10    1.50    1.90  44
  -1  10 -10    0.40    1.70 154
  -1  10 -10    3.20    1.70 330
   1 -10  11   38.10    4.00  66
   1 -10  11   33.10    4.50 135
   1 -10  11   41.20    4.40 283
  -1  10 -11   41.20    4.20 156
  -1  10 -11   41.40    3.30 332
   1 -10  12   18.30    2.90  68
   1 -10  12   10.00    3.20 135
   1 -10  12    8.70    2.20 283
  -1  10 -12   11.50    2.40 158
  -1  10 -12   13.50    2.20 333
   1 -10  13    8.30    3.10  70
   1 -10  13    7.50    2.40 136
   1 -10  13    6.20    2.10 282
  -1  10 -13    9.50    3.40 160
  -1  10 -13   11.10    2.10 334
   1 -10  14   -2.90    3.10 137
   1 -10  14    2.90    2.50 282
  -1  10 -14    3.30    3.10 161
   1 -10  15    6.00    2.60  73
   1 -10  15   -0.50    1.80 281
  -1  10 -15    2.50    2.70 163
   1 -10  16   19.20    4.30  75
  -1  10 -16   30.90    5.40 165
   1 -10  17   -0.80    2.40  76
  -1  10 -17    3.00    3.00 166
   1  -9 -18    0.80    2.70  16
   1  -9 -18    5.70    3.00 208
  -1   9  18    0.90    2.80 106
   1  -9 -17   -0.60    2.30  16
   1  -9 -17   -1.00    2.40 209
  -1   9  17   -1.20    2.50 106
   1  -9 -16    5.50    3.00  16
   1  -9 -16    8.50    2.30 209
  -1   9  16   12.40    2.90 106
   1  -9 -15    5.80    2.50  16
   1  -9 -15    4.00    1.70 209
  -1   9  15    4.00    2.20 106
  -1   9  15    1.90    2.20 338
   1  -9 -14    0.70    2.40  17
   1  -9 -14    2.10    2.10 210
  -1   9  14   -2.90    2.40 107
  -1   9  14   -0.50    1.60 340
   1  -9 -13   22.00    3.40  17
   1  -9 -13   25.70    3.60 210
  -1   9  13   19.30    3.50 107
  -1   9  13   28.10    4.20 176
  -1   9  13   22.80    3.30 342
   1  -9 -12   53.80    5.10  17
   1  -9 -12   65.20    5.20 211
  -1   9  12   70.80    6.20 107
  -1   9  12   62.40    5.90 177
  -1   9  12   51.00    5.40 344
   1  -9 -11   36.90    3.60  18
   1  -9 -11   32.80    4.00  89
   1  -9 -11   36.70    3.40 212
  -1   9  11   29.40    3.40 108
  -1   9  11   36.80    4.00 179
  -1   9  11   31.40    3.50 347
   1  -9 -10    0.70    1.50  19
   1  -9 -10   -1.30    1.30  91
   1  -9 -10    1.80    1.30 214
   1  -9 -10   -0.80    0.80 258
  -1   9  10    0.90    1.60   1
  -1   9  10    0.10    1.30 109
  -1   9  10   -0.70    1.30 181
  -1   9  10   -1.30    1.10 349
   1  -9  -9   16.20    2.40  20
   1  -9  -9   18.90    2.50  93
   1  -9  -9   19.50    2.20 215
   1  -9  -9   18.70    1.70 262
  -1   9   9   19.30    2.60   3
  -1   9   9   22.40    2.60 110
  -1   9   9   14.20    2.40 351
   1  -9  -8   28.40    3.00  21
   1  -9  -8   25.40    3.10  95
   1  -9  -8   29.30    2.50 217
   1  -9  -8   22.10    1.90 265
  -1   9   8   33.30    3.30   5
  -1   9   8   25.60    2.80 111
  -1   9   8   26.70    2.70 354
   1  -9  -7   -1.00    1.00  22
   1  -9  -7    1.10    1.30  97
   1  -9  -7    0.70    0.70 220
   1  -9  -7    0.40    0.70 268
  -1   9   7    0.70    1.20   7
  -1   9   7    1.10    1.20 112
   1  -9  -6   30.20    2.80  24
   1  -9  -6   34.40    3.20  99
   1  -9  -6   40.40    2.90 223
   1  -9  -6   35.80    2.80 271
  -1   9   6   36.90    3.30   9
  -1   9   6   35.40    3.10 114
   1  -9  -5   42.20    3.30  26
   1  -9  -5   39.20    3.60 102
   1  -9  -5   40.70    2.60 226
   1  -9  -5   38.00    2.80 273
  -1   9   5   36.70    2.90  12
  -1   9   5   40.40    3.60 116
  -1   9   5   41.80    2.50 203
  -1   9   5   42.30    2.80 233
   1  -9  -4   -0.70    1.40  28
   1  -9  -4    0.40    1.50 104
   1  -9  -4   -0.20    0.80 229
   1  -9  -4    0.20    0.70 275
  -1   9   4    1.30    1.40  14
  -1   9   4    0.00    1.50 118
  -1   9   4    1.30    1.00 208
  -1   9   4   -0.40    0.50 235
   1  -9  -3   -1.30    0.90  30
   1  -9  -3    0.20    1.10 107
   1  -9  -3   -0.70    0.70 277
  -1   9   3   -1.00    1.00  17
  -1   9   3    0.90    1.20 120
  -1   9   3    0.40    1.00 212
  -1   9   3    0.20    0.60 239
   1  -9  -2   18.90    2.30  32
   1  -9  -2   15.30    1.80 110
   1  -9  -2   19.90    2.10 279
  -1   9   2   13.60    1.90  20
  -1   9   2   15.60    2.10 122
  -1   9   2   18.20    1.90 217
  -1   9   2   17.60    1.20 245
   1  -9  -1    2.70    1.20  35
   1  -9  -1    2.20    1.20 113
   1  -9  -1    3.50    1.10 280
   1  -9  -1    5.90    1.00 312
  -1   9   1    3.50    1.30  23
  -1   9   1    2.70    1.20 125
  -1   9   1    3.90    0.90 222
   1  -9   0   16.40    1.80  38
   1  -9   0   10.20    1.70 116
   1  -9   0    9.20    1.70 281
   1  -9   0   14.20    1.40 317
  -1   9   0   13.60    2.00  26
  -1   9   0   12.60    1.70 128
  -1   9   0   11.10    1.50 226
   1  -9   1   11.80    1.60  41
   1  -9   1    7.90    1.70 119
   1  -9   1   11.20    1.90 282
   1  -9   1    8.60    1.00 324
  -1   9  -1   12.20    2.10  29
  -1   9  -1   13.30    1.80 131
  -1   9  -1    8.70    1.50 230
   1  -9   2    0.60    1.10  44
   1  -9   2    1.10    1.10 121
   1  -9   2    1.40    1.00 283
   1  -9   2    1.90    0.70 332
  -1   9  -2    3.20    1.20  31
  -1   9  -2    1.20    1.10 134
  -1   9  -2    2.20    0.30 186
   1  -9   3   43.50    2.90  47
   1  -9   3   31.90    2.90 124
   1  -9   3   46.60    1.90 249
   1  -9   3   49.60    3.40 284
  -1   9  -3   39.70    3.00  34
  -1   9  -3   46.80    3.20 137
   1  -9   4   31.30    2.50  50
   1  -9   4   27.90    2.70 126
   1  -9   4   21.30    2.40 284
  -1   9  -4   34.10    3.20  36
  -1   9  -4   24.90    2.70 140
  -1   9  -4   31.30    1.80 314
   1  -9   5    1.60    1.30  53
   1  -9   5    3.70    1.90 128
   1  -9   5    4.00    1.30 285
  -1   9  -5    3.50    1.80  38
  -1   9  -5    4.40    1.60 143
  -1   9  -5    1.50    0.80 319
   1  -9   6   40.80    3.20  56
   1  -9   6   45.60    3.50 130
   1  -9   6   50.40    3.80 285
  -1   9  -6   32.70    3.20  40
  -1   9  -6   36.00    3.40 146
  -1   9  -6   34.10    2.60 324
   1  -9   7    3.10    1.40  58
   1  -9   7   -1.60    1.30 132
   1  -9   7    1.10    1.00 285
  -1   9  -7   -2.40    1.20  42
  -1   9  -7    0.40    1.30 148
  -1   9  -7    0.60    0.90 327
   1  -9   8   23.40    2.90  61
   1  -9   8   26.00    3.00 134
   1  -9   8   23.50    2.60 285
  -1   9  -8   28.60    3.30  44
  -1   9  -8   26.00    3.10 151
  -1   9  -8   31.40    2.30 330
   1  -9   9   43.80    3.40  63
   1  -9   9   40.40    3.60 135
   1  -9   9   40.20    4.10 285
  -1   9  -9   46.00    3.80  45
  -1   9  -9   43.20    3.80 153
  -1   9  -9   41.60    3.50 332
   1  -9  10   22.90    2.80  65
   1  -9  10   23.90    3.20 136
   1  -9  10   16.40    2.50 285
  -1   9 -10   21.00    2.90  46
  -1   9 -10   21.70    2.70 155
  -1   9 -10   21.90    2.30 334
   1  -9  11    2.90    1.80  67
   1  -9  11    2.50    2.50 137
   1  -9  11   -0.60    1.10 284
  -1   9 -11   -1.60    1.90  47
  -1   9 -11    1.10    1.90 157
   1  -9  12   -1.40    1.70  69
   1  -9  12    1.90    2.60 137
   1  -9  12    0.70    1.50 284
  -1   9 -12    2.20    1.80 159
   1  -9  13   10.70    3.10  71
   1  -9  13    4.40    2.30 138
   1  -9  13    8.10    2.10 283
  -1   9 -13    6.30    3.00 161
   1  -9  14   20.60    3.20  72
   1  -9  14   22.10    4.40 138
   1  -9  14   13.90    3.50 283
  -1   9 -14   16.70    3.10 162
   1  -9  15    0.40    1.70  74
   1  -9  15    3.00    1.80 282
  -1   9 -15    2.00    2.10 164
   1  -9  16   -0.60    3.10  75
   1  -9  16    0.60    1.90 281
  -1   9 -16    0.80    3.30 165
   1  -9  17    3.10    2.50  77
  -1   9 -17   -0.10    2.70 167
   1  -9  18   11.60    3.30  78
  -1   9 -18    7.50    3.60 168
   1  -8 -18    3.50    3.50  15
   1  -8 -18   -1.40    1.80 206
  -1   8  18    1.80    3.50 105
   1  -8 -17    0.60    3.20  15
   1  -8 -17    6.40    2.10 206
  -1   8  17    5.60    3.50 105
  -1   8  17    7.00    1.90 289
   1  -8 -16   -4.30    2.70  15
   1  -8 -16   -0.30    1.50 206
  -1   8  16   -3.30    2.90 105
  -1   8  16   -1.60    2.30 335
   1  -8 -15    3.30    2.00  15
   1  -8 -15   -0.20    1.60 206
  -1   8  15    2.40    2.00 105
  -1   8  15   -4.40    2.80 337
   1  -8 -14    4.10    2.20  15
   1  -8 -14    1.70    1.30 207
  -1   8  14    7.60    2.10 105
  -1   8  14    1.00    2.40 173
  -1   8  14    3.70    2.40 339
   1  -8 -13    3.20    1.70  15
   1  -8 -13    5.10    1.80 207
  -1   8  13    3.10    1.60 105
  -1   8  13    3.90    2.60 175
  -1   8  13   -0.20    2.10 341
   1  -8 -12    2.40    1.60  16
   1  -8 -12   -0.30    1.60  86
   1  -8 -12    3.20    1.20 208
  -1   8  12    4.30    1.70 106
  -1   8  12    0.90    1.70 176
  -1   8  12    4.60    1.60 343
   1  -8 -11   11.80    2.20  16
   1  -8 -11   12.60    2.60  88
   1  -8 -11   10.70    1.80 209
  -1   8  11   12.20    1.90 106
  -1   8  11   10.10    2.20 178
  -1   8  11    8.80    1.90 345
   1  -8 -10   -1.10    1.30  17
   1  -8 -10   -1.40    1.20  90
   1  -8 -10    0.30    1.10 210
   1  -8 -10    0.70    0.80 256
  -1   8  10    1.00    1.40 107
  -1   8  10    2.20    1.30 180
  -1   8  10    0.80    1.60 347
   1  -8  -9    9.70    1.80  18
   1  -8  -9   14.10    2.40  92
   1  -8  -9   16.00    1.80 212
   1  -8  -9   13.90    1.60 260
  -1   8   9   11.10    2.00   2
  -1   8   9   17.60    2.30 108
  -1   8   9    9.00    1.90 350
   1  -8  -8   99.00    6.50  19
   1  -8  -8  109.60    7.20  94
   1  -8  -8  104.00    5.70 214
   1  -8  -8  105.60    5.40 264
  -1   8   8  117.80    7.90   4
  -1   8   8  108.80    6.50 109
  -1   8   8  100.30    6.10 352
   1  -8  -7    0.90    1.50  20
   1  -8  -7    3.00    1.30  96
   1  -8  -7    0.60    1.00 216
   1  -8  -7    4.20    1.10 268
  -1   8   7    1.60    1.20   6
  -1   8   7    0.80    1.40 110
  -1   8   7    4.00    1.30 355
   1  -8  -6   17.00    2.00  22
   1  -8  -6   16.00    2.40  99
   1  -8  -6   17.40    1.80 219
   1  -8  -6   17.10    1.80 271
  -1   8   6   18.80    2.30   9
  -1   8   6   15.30    1.90 112
   1  -8  -5    0.60    1.10  24
   1  -8  -5    1.70    1.10 101
   1  -8  -5    2.00    1.00 223
  -1   8   5    1.00    1.10  11
  -1   8   5    0.90    1.00 114
  -1   8   5    2.30    0.80 201
   1  -8  -4   45.80    3.20  26
   1  -8  -4   40.20    3.30 104
   1  -8  -4   38.90    2.60 227
   1  -8  -4   39.40    2.80 276
  -1   8   4   42.90    3.10  14
  -1   8   4   41.00    2.80 116
  -1   8   4   50.20    2.70 206
  -1   8   4   39.20    2.60 233
   1  -8  -3   42.20    3.30  28
   1  -8  -3   36.30    2.80 107
   1  -8  -3   33.90    2.30 231
   1  -8  -3   45.20    2.70 278
  -1   8   3   38.00    2.90  17
  -1   8   3   36.50    3.00 118
  -1   8   3   42.00    2.90 211
  -1   8   3   35.90    2.20 236
   1  -8  -2   39.90    2.80  31
   1  -8  -2   50.10    3.40 110
   1  -8  -2   40.70    2.70 280
  -1   8   2   43.70    3.40  20
  -1   8   2   49.30    3.20 121
  -1   8   2   43.30    2.60 217
  -1   8   2   43.70    2.60 242
   1  -8  -1   30.00    2.40  34
   1  -8  -1   27.00    2.20 113
   1  -8  -1   28.60    2.20 281
  -1   8   1   26.80    2.30  23
  -1   8   1   27.10    2.40 124
  -1   8   1   24.00    2.20 222
  -1   8   1   27.20    1.50 252
   1  -8   0   14.20    1.80  37
   1  -8   0   18.50    2.30 116
   1  -8   0   14.50    1.70 283
   1  -8   0   16.00    1.50 315
  -1   8   0    9.60    1.80  26
  -1   8   0   16.00    2.10 127
  -1   8   0   13.50    1.30 227
   1  -8   1  208.50    8.40  41
   1  -8   1  207.40   10.40 120
   1  -8   1  230.50   10.10 284
   1  -8   1  196.10    8.20 323
  -1   8  -1  208.40    9.20  30
  -1   8  -1  217.60    9.30 131
   1  -8   2    2.70    1.20  44
   1  -8   2    1.80    1.40 123
   1  -8   2    1.60    1.20 285
   1  -8   2    2.40    0.60 332
  -1   8  -2   -1.10    1.30  33
  -1   8  -2    2.50    1.10 134
   1  -8   3   73.20    4.30  47
   1  -8   3   71.70    4.90 126
   1  -8   3   72.50    4.40 285
  -1   8  -3   67.90    4.40  36
  -1   8  -3   74.70    4.80 137
  -1   8  -3   71.80    3.30 311
   1  -8   4   15.70    2.10  51
   1  -8   4   20.10    2.10 128
   1  -8   4   15.80    1.80 286
  -1   8  -4   15.70    1.90  38
  -1   8  -4   18.90    2.20 141
  -1   8  -4   17.10    1.40 318
   1  -8   5    0.40    1.00  54
   1  -8   5   -0.30    1.60 130
   1  -8   5    1.70    1.10 286
  -1   8  -5    1.10    1.50  40
  -1   8  -5    0.30    1.60 144
  -1   8  -5    2.30    0.80 323
   1  -8   6    9.00    1.90  57
   1  -8   6   11.10    2.10 132
  -1   8  -6   10.90    2.20  42
  -1   8  -6    5.70    1.90 147
  -1   8  -6   11.10    1.20 328
   1  -8   7   28.30    2.50  59
   1  -8   7   31.40    2.90 134
  -1   8  -7   27.90    2.50  44
  -1   8  -7   29.40    2.80 149
  -1   8  -7   30.90    2.70 331
   1  -8   8   14.90    2.20  62
   1  -8   8   16.50    2.20 136
  -1   8  -8   13.60    2.00  46
  -1   8  -8   17.50    2.90 152
  -1   8  -8   20.40    1.70 334
   1  -8   9   53.00    4.00  64
   1  -8   9   48.20    3.90 137
   1  -8   9   46.70    4.50 286
  -1   8  -9   53.50    4.00  47
  -1   8  -9   54.70    4.20 154
   1  -8  10    2.70    1.40  66
   1  -8  10    5.70    2.00 138
   1  -8  10    4.30    1.30 286
  -1   8 -10    4.40    1.60  48
  -1   8 -10    3.10    1.50 156
   1  -8  11   53.10    4.00  68
   1  -8  11   48.50    4.40 139
   1  -8  11   49.40    4.40 286
  -1   8 -11   40.90    3.70  49
  -1   8 -11   43.20    3.90 158
   1  -8  12    5.90    2.00  70
   1  -8  12    7.80    2.70 139
   1  -8  12    6.80    1.70 285
  -1   8 -12   -1.40    2.60  49
  -1   8 -12    5.70    2.00 160
   1  -8  13   19.30    3.30  72
   1  -8  13   18.30    3.30 140
   1  -8  13   21.90    3.10 284
  -1   8 -13   21.90    3.90 162
   1  -8  14   10.20    2.30  73
   1  -8  14    9.80    3.20 140
   1  -8  14    7.30    1.90 284
  -1   8 -14    8.10    3.00 163
   1  -8  15   21.40    6.00  75
   1  -8  15    5.30    3.70 141
   1  -8  15    5.40    1.90 283
  -1   8 -15    1.40    2.10 165
   1  -8  16    1.80    2.20  76
   1  -8  16    3.30    1.70 282
  -1   8 -16    0.40    3.20 166
   1  -8  17    4.80    2.60  78
  -1   8 -17    9.30    3.30 168
   1  -8  18   -0.80    2.40  79
  -1   8 -18   -2.50    2.80 169
   1  -7 -19   -3.00    3.50  13
   1  -7 -19    2.10    2.20 204
  -1   7  19    0.80    2.70 103
   1  -7 -18    5.00    2.50  13
   1  -7 -18    3.30    2.10 204
  -1   7  18    5.00    2.70 103
   1  -7 -17    6.70    2.50  13
   1  -7 -17    7.50    2.80 204
  -1   7  17    7.50    2.60 103
  -1   7  17    5.80    1.40 293
   1  -7 -16    4.00    2.10  13
   1  -7 -16    0.70    2.00 204
  -1   7  16   -0.50    2.00 103
  -1   7  16    0.40    1.40 289
   1  -7 -15    2.20    1.90  13
   1  -7 -15    1.10    1.40 204
  -1   7  15    1.70    2.00 103
  -1   7  15   -8.20    3.60 170
  -1   7  15    0.90    1.70 335
   1  -7 -14    2.50    1.80  13
   1  -7 -14   -0.70    1.00 204
  -1   7  14    0.10    1.50 103
  -1   7  14    1.60    1.90 172
  -1   7  14    0.50    1.60 337
   1  -7 -13   49.90    4.70  13
   1  -7 -13   48.40    4.30 204
  -1   7  13   39.10    4.70 103
  -1   7  13   37.90    4.50 173
  -1   7  13   40.10    4.30 339
   1  -7 -12    3.00    1.60  14
   1  -7 -12    1.10    1.50  85
   1  -7 -12    1.30    1.10 205
  -1   7  12    3.30    1.60 104
  -1   7  12    2.20    1.70 175
  -1   7  12    1.10    1.20 341
   1  -7 -11   18.30    2.70  14
   1  -7 -11    6.20    1.80  87
   1  -7 -11   10.40    1.80 206
  -1   7  11   11.60    2.30 104
  -1   7  11   11.70    2.20 177
  -1   7  11    8.60    1.70 343
   1  -7 -10    0.20    1.20  15
   1  -7 -10    0.40    1.60  89
   1  -7 -10    2.20    1.20 207
  -1   7  10    0.70    1.20 105
  -1   7  10    0.90    1.70 179
  -1   7  10   -0.80    1.40 346
   1  -7  -9    1.40    1.10  16
   1  -7  -9    4.20    1.80  91
   1  -7  -9    1.60    0.90 208
   1  -7  -9    3.70    0.90 258
  -1   7   9    2.50    1.30 106
  -1   7   9    5.40    1.90 181
  -1   7   9    3.10    1.30 348
   1  -7  -8   35.70    2.90  17
   1  -7  -8   33.70    3.30  93
   1  -7  -8   34.40    2.50 210
   1  -7  -8   35.00    2.40 263
  -1   7   8   40.80    3.30   3
  -1   7   8   33.40    3.10 107
  -1   7   8   27.30    2.80 351
   1  -7  -7   21.80    2.20  18
   1  -7  -7   25.60    2.40  95
   1  -7  -7   22.10    1.90 212
   1  -7  -7   22.40    1.80 267
  -1   7   7   20.60    2.40   5
  -1   7   7   26.70    2.40 108
  -1   7   7   24.40    2.20 353
   1  -7  -6   -0.50    0.90  20
   1  -7  -6   -1.00    1.30  97
   1  -7  -6    0.40    0.90 215
   1  -7  -6   -0.30    0.50 270
  -1   7   6    0.30    1.30   7
  -1   7   6    1.00    1.00 110
   1  -7  -5   49.20    3.10  22
   1  -7  -5   40.40    3.40 100
   1  -7  -5   44.60    2.80 219
   1  -7  -5   46.20    2.60 273
  -1   7   5   40.10    3.00  10
  -1   7   5   45.70    3.00 112
  -1   7   5   40.80    2.50 199
   1  -7  -4   87.80    4.50  24
   1  -7  -4   90.80    4.80 103
   1  -7  -4   92.40    4.20 223
   1  -7  -4   98.10    5.00 276
  -1   7   4   97.10    5.00  13
  -1   7   4   95.60    4.70 114
  -1   7   4   98.20    4.60 204
   1  -7  -3   -0.10    0.90  27
   1  -7  -3    1.00    1.20 106
   1  -7  -3    0.40    0.50 228
   1  -7  -3    1.20    0.80 279
  -1   7   3    0.00    1.10  16
  -1   7   3    1.50    1.10 117
  -1   7   3    0.80    0.60 210
  -1   7   3    0.20    0.70 234
   1  -7  -2   10.00    1.40  30
   1  -7  -2    6.90    1.20 110
   1  -7  -2   11.70    1.40 281
  -1   7   2   10.80    1.50  20
  -1   7   2    7.90    1.30 120
  -1   7   2    9.70    1.30 216
  -1   7   2   12.70    1.00 239
   1  -7  -1   10.80    1.50  33
   1  -7  -1    9.20    1.70 114
   1  -7  -1    7.70    1.40 282
  -1   7   1   10.10    1.70  24
  -1   7   1    8.30    1.30 123
  -1   7   1    8.30    1.20 223
  -1   7   1    9.20    0.80 248
   1  -7   0   -1.70    0.90  37
   1  -7   0   -0.10    0.70 117
   1  -7   0    0.00    0.60 284
   1  -7   0   -0.30    0.60 313
  -1   7   0    0.70    0.80  27
  -1   7   0   -0.80    0.80 127
  -1   7   0   -1.40    0.80 228
   1  -7   1   52.10    3.50  41
   1  -7   1   60.20    3.50 121
   1  -7   1   63.40    4.10 285
   1  -7   1   59.30    3.00 322
  -1   7  -1   53.00    3.60  31
  -1   7  -1   63.40    4.00 131
   1  -7   2   34.80    2.80  44
   1  -7   2   31.80    2.70 124
   1  -7   2   34.70    1.60 252
   1  -7   2   36.00    2.70 286
   1  -7   2   34.00    2.10 332
  -1   7  -2   30.50    2.30  34
  -1   7  -2   29.00    2.50 134
   1  -7   3   37.00    2.80  48
   1  -7   3   41.90    3.00 127
  -1   7  -3   40.40    2.70  37
  -1   7  -3   36.00    2.60 138
  -1   7  -3   31.50    1.80 315
   1  -7   4    4.10    1.50  51
   1  -7   4    7.90    1.50 130
  -1   7  -4    5.20    1.30  40
  -1   7  -4    7.40    1.70 141
  -1   7  -4    6.30    0.90 322
   1  -7   5    0.70    1.00  55
   1  -7   5    1.00    1.50 133
  -1   7  -5    2.70    1.20  43
  -1   7  -5   -1.10    1.00 145
  -1   7  -5    1.40    0.80 328
   1  -7   6   16.20    2.10  58
   1  -7   6   20.00    2.20 135
  -1   7  -6   17.10    1.80  45
  -1   7  -6   19.00    2.60 148
  -1   7  -6   19.30    1.70 333
   1  -7   7   46.90    3.70  60
   1  -7   7   53.30    3.70 137
  -1   7  -7   47.40    3.80  47
  -1   7  -7   55.80    4.30 150
   1  -7   8   43.20    3.10  63
   1  -7   8   47.50    3.90 138
  -1   7  -8   39.20    2.90  48
  -1   7  -8   42.60    3.30 153
   1  -7   9   43.60    3.30  65
   1  -7   9   46.90    4.00 139
  -1   7  -9   46.90    3.60  49
  -1   7  -9   31.40    2.90 155
   1  -7  10   16.30    2.60  67
   1  -7  10   14.10    2.50 140
  -1   7 -10   13.50    2.40  50
  -1   7 -10   11.00    2.40 157
   1  -7  11    1.80    2.10  69
   1  -7  11    1.50    1.60 141
  -1   7 -11    4.70    1.70  51
  -1   7 -11    5.80    2.20 159
   1  -7  12    5.20    1.70  71
   1  -7  12    8.20    2.80 142
  -1   7 -12    4.90    2.60  52
  -1   7 -12    6.90    2.10 161
   1  -7  13    1.90    1.50  73
   1  -7  13    2.90    2.00 142
   1  -7  13    0.70    1.80 286
  -1   7 -13    3.20    2.10 163
   1  -7  14    0.10    2.20  74
   1  -7  14    3.00    2.80 142
   1  -7  14   -0.60    1.20 285
  -1   7 -14    0.90    2.50 164
  -1   7 -14    1.20    0.70 308
   1  -7  15   15.70    2.90  76
   1  -7  15   21.30    4.00 143
   1  -7  15   10.50    2.40 284
  -1   7 -15   18.90    3.20 166
   1  -7  16   12.70    3.50  77
   1  -7  16   -2.20    3.70 143
   1  -7  16    7.60    2.10 283
  -1   7 -16    5.40    3.40 167
   1  -7  17   10.40    2.60  79
  -1   7 -17    5.70    2.80 169
   1  -7  18    3.60    2.60  80
  -1   7 -18   -2.40    2.70 170
   1  -7  19    0.10    4.00  81
  -1   7 -19    1.20    4.20 171
  -1   7 -19   -2.80    2.50 336
   1  -6 -19    2.50    2.70  12
   1  -6 -19    3.20    2.30 202
  -1   6  19    2.00    2.40 102
   1  -6 -18    4.90    2.30  12
   1  -6 -18    6.90    2.90 202
  -1   6  18    4.20    2.70 102
   1  -6 -17   -5.20    2.90  12
   1  -6 -17   -1.60    2.30 201
  -1   6  17    3.70    2.70 102
   1  -6 -16    2.90    2.60  11
   1  -6 -16    0.80    1.50 201
  -1   6  16    1.80    2.60 101
  -1   6  16    3.10    1.10 293
   1  -6 -15   12.50    3.10  11
   1  -6 -15    7.60    1.90 201
  -1   6  15   21.10    3.40 101
  -1   6  15   11.90    3.10 169
  -1   6  15    9.60    1.80 289
   1  -6 -14    0.80    2.10  11
   1  -6 -14    3.00    1.50 201
  -1   6  14    1.40    2.30 101
  -1   6  14    2.20    2.50 171
  -1   6  14    3.00    1.50 335
   1  -6 -13   18.30    2.50  12
   1  -6 -13   10.70    2.60  82
   1  -6 -13   10.30    2.20 201
  -1   6  13   13.40    2.20 102
  -1   6  13   11.50    2.50 172
  -1   6  13   11.20    2.10 337
   1  -6 -12   -1.30    1.30  12
   1  -6 -12    3.60    2.10  84
   1  -6 -12    1.20    1.10 202
  -1   6  12    1.40    1.40 102
  -1   6  12    1.10    2.10 174
  -1   6  12   -0.30    1.00 339
   1  -6 -11    5.00    1.80  12
   1  -6 -11    1.40    1.30  85
   1  -6 -11    3.30    1.50 202
  -1   6  11    6.70    2.10 102
  -1   6  11    0.80    1.30 175
  -1   6  11    2.30    1.40 341
   1  -6 -10    5.80    1.60  13
   1  -6 -10    6.10    1.50  87
   1  -6 -10    7.80    1.20 203
  -1   6  10    6.00    1.60 103
  -1   6  10    7.60    1.70 177
  -1   6  10    8.60    1.90 343
   1  -6  -9    1.30    1.10  14
   1  -6  -9    1.40    1.20  89
   1  -6  -9    1.10    0.80 204
  -1   6   9    2.70    1.20 104
  -1   6   9    5.20    1.50 179
  -1   6   9    2.80    1.00 346
   1  -6  -8    5.00    1.20  15
   1  -6  -8    7.70    1.50  91
   1  -6  -8    7.50    1.10 206
   1  -6  -8   10.30    0.90 260
  -1   6   8   10.70    1.60   1
  -1   6   8   10.30    1.50 105
  -1   6   8    9.80    1.60 181
  -1   6   8   12.00    1.80 348
   1  -6  -7   21.00    2.20  16
   1  -6  -7   28.50    2.70  94
   1  -6  -7   21.20    1.70 208
   1  -6  -7   14.80    1.20 265
  -1   6   7   22.50    2.50   4
  -1   6   7   15.20    2.00 106
  -1   6   7   20.20    1.70 351
   1  -6  -6   59.90    3.60  18
   1  -6  -6   58.40    3.60  96
   1  -6  -6   57.80    3.20 211
   1  -6  -6   61.90    3.40 269
  -1   6   6   56.60    3.80   6
  -1   6   6   59.60    3.60 108
  -1   6   6   49.70    3.40 354
   1  -6  -5   60.20    3.60  20
   1  -6  -5   75.70    3.80  99
   1  -6  -5   71.00    4.10 215
   1  -6  -5   67.90    3.20 273
  -1   6   5   70.40    3.60   9
  -1   6   5   59.30    3.80 110
   1  -6  -4   84.90    4.50  22
   1  -6  -4  100.20    4.90 102
   1  -6  -4   88.10    4.40 219
   1  -6  -4   89.50    4.40 276
  -1   6   4   92.00    4.30  12
  -1   6   4   96.00    5.10 112
  -1   6   4   92.00    4.40 201
   1  -6  -3    2.00    0.90  25
   1  -6  -3    1.00    0.90 106
   1  -6  -3    3.90    0.80 225
   1  -6  -3    3.50    0.80 279
  -1   6   3    3.10    1.00  16
  -1   6   3    3.70    1.10 115
  -1   6   3    4.10    0.80 208
  -1   6   3    4.90    0.90 233
   1  -6  -2   54.00    3.20  28
   1  -6  -2   56.40    3.30 110
   1  -6  -2   56.50    2.90 231
   1  -6  -2   52.40    3.10 282
  -1   6   2   55.30    3.20 118
  -1   6   2   57.50    3.00 215
  -1   6   2   58.50    2.80 237
   1  -6  -1  154.90    6.80  32
   1  -6  -1  163.10    7.10 114
   1  -6  -1  163.90    7.30 284
  -1   6   1  153.20    6.90  24
  -1   6   1  155.00    7.20 122
  -1   6   1  168.80    6.50 223
  -1   6   1  154.20    6.10 245
   1  -6   0  260.70   10.30  36
   1  -6   0  244.50    9.80 118
   1  -6   0  258.40   11.80 286
  -1   6   0  260.20   10.20  28
  -1   6   0  241.50   10.50 126
  -1   6   0  271.70   11.20 230
   1  -6   1   21.10    2.10  41
   1  -6   1   22.70    2.00 122
   1  -6   1   23.80    1.10 241
   1  -6   1   20.00    1.30 322
  -1   6  -1   18.50    1.60  32
  -1   6  -1   18.90    2.10 131
   1  -6   2  113.10    5.20  45
   1  -6   2  101.40    5.20 126
   1  -6   2  115.50    4.50 334
  -1   6  -2  114.30    5.20  36
  -1   6  -2  107.70    4.90 135
   1  -6   3   51.70    3.20  49
   1  -6   3   62.70    3.90 130
  -1   6  -3   52.40    3.80  40
  -1   6  -3   58.50    3.20 139
  -1   6  -3   57.00    3.00 320
   1  -6   4   67.40    3.80  53
   1  -6   4   64.60    3.90 133
  -1   6  -4   64.40    3.80  43
  -1   6  -4   72.30    4.20 143
  -1   6  -4   68.30    2.80 328
   1  -6   5    7.40    1.30  56
   1  -6   5    7.60    1.50 135
  -1   6  -5    6.30    1.30  45
  -1   6  -5   11.20    1.60 146
  -1   6  -5    8.10    1.00 334
   1  -6   6   11.00    1.50  59
   1  -6   6   13.30    2.10 137
  -1   6  -6   10.60    1.80  47
  -1   6  -6   12.10    1.60 149
   1  -6   7    0.00    1.00  62
   1  -6   7    1.50    1.20 139
  -1   6  -7    3.70    1.30  49
  -1   6  -7    2.60    1.30 152
   1  -6   8   16.90    2.40  65
   1  -6   8   11.40    2.00 141
  -1   6  -8   12.30    2.20  51
  -1   6  -8   15.40    2.30 155
   1  -6   9    9.60    1.70  67
   1  -6   9    9.10    1.90 142
  -1   6  -9   15.10    2.00  52
  -1   6  -9   12.80    1.90 157
   1  -6  10    0.90    1.20  69
   1  -6  10   -0.60    1.20 143
  -1   6 -10    1.50    1.30  53
  -1   6 -10    1.70    1.50 159
   1  -6  11    0.30    1.30  71
   1  -6  11    3.00    2.10 143
  -1   6 -11    5.30    2.10  53
  -1   6 -11    3.50    1.70 161
   1  -6  12   19.80    2.80  73
   1  -6  12   15.40    2.40 144
  -1   6 -12   13.70    2.40  54
  -1   6 -12   20.40    3.10 163
   1  -6  13    2.70    1.60  74
   1  -6  13    2.90    2.00 144
  -1   6 -13    1.80    1.90  54
  -1   6 -13    6.20    2.00 164
  -1   6 -13    3.40    0.70 309
   1  -6  14    2.30    1.90  76
   1  -6  14    3.40    2.80 145
   1  -6  14    1.00    1.20 286
  -1   6 -14    1.60    1.70 166
  -1   6 -14    1.00    0.30 299
   1  -6  15    1.10    1.80  77
   1  -6  15   -2.90    2.70 145
   1  -6  15   -2.60    1.20 285
  -1   6 -15    0.70    1.80 167
   1  -6  16   -0.60    2.70  79
   1  -6  16    6.70    3.60 145
   1  -6  16   -0.70    1.30 284
  -1   6 -16    0.00    2.90 169
   1  -6  17   -1.30    2.00  80
   1  -6  17   -2.10    1.30 283
  -1   6 -17   -0.90    2.20 170
   1  -6  18   -0.80    2.10  81
  -1   6 -18   -0.60    2.50 171
  -1   6 -18    2.90    3.20 336
   1  -6  19   11.30    4.20  82
  -1   6 -19    5.10    4.10 172
  -1   6 -19    2.60    3.30 337
   1  -5 -19   -0.90    4.00  11
   1  -5 -19    1.10    2.30 200
  -1   5  19   -5.60    3.30 101
   1  -5 -18    0.50    2.40  10
   1  -5 -18    1.20    2.70 199
  -1   5  18    0.40    2.20 100
   1  -5 -17   -1.30    1.90  10
   1  -5 -17    0.40    1.70 199
  -1   5  17    1.10    2.00 100
   1  -5 -16    4.60    2.20  10
   1  -5 -16    2.60    1.70 199
  -1   5  16    5.90    2.20 100
  -1   5  16   -1.80    3.20 166
  -1   5  16    2.10    1.00 298
   1  -5 -15    0.50    1.70  10
  -1   5  15    1.00    1.40 100
  -1   5  15    2.60    2.00 168
  -1   5  15    1.30    1.00 293
   1  -5 -14    0.40    1.40  10
  -1   5  14    0.50    1.30 100
  -1   5  14   -0.50    1.60 169
  -1   5  14    1.40    0.90 290
   1  -5 -13    0.50    1.40  10
   1  -5 -13    2.60    2.20  80
  -1   5  13   -0.40    1.40 100
  -1   5  13   -2.70    2.00 170
  -1   5  13    0.30    1.20 335
   1  -5 -12   20.20    2.80  10
   1  -5 -12   10.90    2.00  82
  -1   5  12   18.00    2.20 100
  -1   5  12   13.10    2.40 172
  -1   5  12   14.10    2.10 337
   1  -5 -11   10.90    1.80  10
   1  -5 -11   10.30    2.30  84
   1  -5 -11   10.20    1.70 199
  -1   5  11    9.90    1.80 100
  -1   5  11   17.20    2.60 174
  -1   5  11   14.50    2.00 339
   1  -5 -10    4.90    1.50  11
   1  -5 -10    4.80    1.30 199
  -1   5  10    3.50    1.30 101
  -1   5  10   10.20    2.10 175
  -1   5  10    4.40    1.20 341
   1  -5  -9   17.30    2.10  12
   1  -5  -9   14.80    2.20  87
   1  -5  -9   17.20    1.80 200
  -1   5   9   15.60    2.30 102
  -1   5   9   13.30    1.80 177
  -1   5   9   12.90    1.90 343
   1  -5  -8   26.20    2.60  12
   1  -5  -8   27.30    2.60  89
   1  -5  -8   27.80    2.30 201
  -1   5   8   33.00    2.90 102
  -1   5   8   27.10    2.70 179
  -1   5   8   23.60    2.00 346
   1  -5  -7   51.80    3.00  14
   1  -5  -7   52.90    3.30  92
   1  -5  -7   41.80    2.80 203
   1  -5  -7   48.10    2.40 262
  -1   5   7   42.60    2.90   2
  -1   5   7   46.00    3.20 104
  -1   5   7   44.50    3.20 349
   1  -5  -6    0.60    0.80  15
   1  -5  -6    1.90    1.20  94
   1  -5  -6   -0.50    0.70 206
   1  -5  -6    1.20    0.50 268
  -1   5   6    0.50    1.20   4
  -1   5   6    1.40    0.90 105
  -1   5   6    0.90    1.00 352
   1  -5  -5  145.90    6.90  17
   1  -5  -5  148.70    6.60  97
   1  -5  -5  133.60    6.50 209
   1  -5  -5  130.30    5.50 272
  -1   5   5  144.40    7.00   7
  -1   5   5  139.30    6.70 107
  -1   5   5  139.20    5.80 355
   1  -5  -4   37.80    2.40  20
   1  -5  -4   36.40    2.50 101
   1  -5  -4   38.20    2.30 214
   1  -5  -4   43.70    2.40 277
  -1   5   4   36.50    2.20  11
  -1   5   4   41.80    2.70 110
   1  -5  -3   26.30    1.90  23
   1  -5  -3   22.40    2.00 105
   1  -5  -3   23.80    1.50 220
   1  -5  -3   21.40    1.50 280
  -1   5   3   21.10    1.80  15
  -1   5   3   25.60    2.00 113
  -1   5   3   25.50    1.70 204
   1  -5  -2  261.40   11.50  27
   1  -5  -2  289.10   11.20 109
   1  -5  -2  292.80   11.50 228
   1  -5  -2  283.80   11.30 283
  -1   5   2  281.80   11.60  19
  -1   5   2  286.10   11.70 117
  -1   5   2  290.80   10.70 213
  -1   5   2  290.50   11.60 236
   1  -5  -1   52.70    2.80  31
   1  -5  -1   48.60    2.70 114
   1  -5  -1   54.10    3.10 285
  -1   5   1   55.10    2.90  24
  -1   5   1   52.50    2.90 121
  -1   5   1   50.00    2.80 223
  -1   5   1   50.20    2.50 243
   1  -5   0    6.00    1.00  36
   1  -5   0    4.20    0.90 119
   1  -5   0    5.00    0.50 233
  -1   5   0    5.90    1.00  29
  -1   5   0    6.70    1.10 126
  -1   5   0    6.90    0.80 231
   1  -5   1  437.10   15.70  41
   1  -5   1  421.00   17.90 124
   1  -5   1  444.70   14.80 249
   1  -5   1  421.40   15.10 321
  -1   5  -1  445.00   17.40  34
  -1   5  -1  419.60   16.40 131
   1  -5   2   88.90    4.20  46
   1  -5   2   88.30    4.20 128
  -1   5  -2   95.00    4.30  38
  -1   5  -2   84.50    4.80 136
  -1   5  -2   93.70    3.50 313
   1  -5   3    6.90    1.30  50
   1  -5   3    9.80    1.30 132
  -1   5  -3   10.10    1.20  42
  -1   5  -3    9.90    1.30 140
  -1   5  -3   10.90    0.80 326
   1  -5   4   15.50    1.70  54
   1  -5   4   16.40    1.90 135
  -1   5  -4   18.60    1.90  45
  -1   5  -4   15.60    1.80 144
   1  -5   5    1.30    1.00  58
   1  -5   5    4.00    1.10 138
  -1   5  -5    1.00    1.00  48
  -1   5  -5    3.40    1.10 148
   1  -5   6   -1.50    0.90  61
   1  -5   6   -3.00    1.20 140
  -1   5  -6   -2.00    1.20  50
  -1   5  -6    0.80    1.00 151
   1  -5   7   34.60    2.40  64
   1  -5   7   40.90    3.00 142
  -1   5  -7   39.70    2.70  52
  -1   5  -7   44.50    3.00 154
   1  -5   8   27.60    2.80  66
   1  -5   8   29.90    3.00 143
  -1   5  -8   31.30    2.80  53
  -1   5  -8   28.40    2.80 156
   1  -5   9   53.30    3.60  69
   1  -5   9   49.10    4.00 145
  -1   5  -9   46.10    3.80  55
  -1   5  -9   52.70    3.60 159
   1  -5  10   44.50    3.60  71
   1  -5  10   53.80    4.30 145
  -1   5 -10   54.00    4.00  55
  -1   5 -10   59.80    3.90 161
   1  -5  11    4.10    1.90  72
   1  -5  11    8.90    2.00 146
  -1   5 -11   14.40    2.20  56
  -1   5 -11    9.40    2.50 162
   1  -5  12    6.90    1.70  74
   1  -5  12    2.80    1.70 146
  -1   5 -12    5.10    1.90  56
  -1   5 -12    4.90    1.80 164
   1  -5  13    6.40    2.50  76
   1  -5  13   14.40    2.70 147
  -1   5 -13    6.80    2.60  57
  -1   5 -13    9.80    2.60 166
   1  -5  14   -1.10    1.30  77
   1  -5  14   -0.90    2.40 147
  -1   5 -14    0.20    1.60 167
   1  -5  15   10.90    3.00  79
   1  -5  15   10.10    3.10 147
  -1   5 -15   11.50    3.00 169
   1  -5  16   -1.50    1.80  80
   1  -5  16    6.40    3.50 147
   1  -5  16   -1.00    1.20 285
  -1   5 -16    0.60    2.00 170
   1  -5  17   -3.90    2.00  81
   1  -5  17    2.60    1.70 284
  -1   5 -17   -1.00    2.20 171
  -1   5 -17    6.60    2.60 336
   1  -5  18    6.80    2.70  82
  -1   5 -18   -1.20    2.40 172
  -1   5 -18    3.60    2.30 337
   1  -5  19   10.70    4.00  83
  -1   5 -19    7.20    4.00 173
  -1   5 -19    0.30    2.00 339
   1  -4 -19   -0.90    2.30   9
  -1   4  19   -1.20    2.30  99
   1  -4 -18   -2.00    2.10   9
  -1   4  18    0.60    2.00  99
   1  -4 -17    4.40    2.70   8
  -1   4  17   -2.10    2.50  98
   1  -4 -16    5.00    2.20   8
  -1   4  16    4.20    2.10  98
  -1   4  16    4.90    2.40 165
  -1   4  16    6.40    0.90 305
   1  -4 -15    2.40    1.70   8
  -1   4  15    1.70    1.60  98
  -1   4  15    0.00    1.90 166
  -1   4  15    1.40    0.70 299
   1  -4 -14    1.60    1.40   8
   1  -4 -14   -3.20    3.60  77
  -1   4  14    0.30    1.40  98
  -1   4  14    1.60    2.40 167
  -1   4  14    0.80    0.70 295
   1  -4 -13   22.50    2.90   8
   1  -4 -13   21.70    2.80  79
  -1   4  13   27.60    3.00  98
  -1   4  13   28.50    3.60 169
  -1   4  13   20.70    2.10 291
   1  -4 -12   13.60    2.20   8
   1  -4 -12   10.20    1.90  80
  -1   4  12   11.60    2.00  98
  -1   4  12   14.00    2.10 170
  -1   4  12   13.50    1.50 288
   1  -4 -11   12.30    2.20   8
   1  -4 -11   11.40    2.00  82
  -1   4  11   12.10    1.90  98
  -1   4  11   10.90    1.90 172
  -1   4  11    6.50    1.80 336
   1  -4 -10   12.00    2.10   9
   1  -4 -10   15.00    2.20  83
  -1   4  10   15.50    2.20  99
  -1   4  10   16.60    2.20 173
  -1   4  10   11.00    1.90 338
   1  -4  -9    6.60    1.40   9
   1  -4  -9    6.00    1.40  85
  -1   4   9   11.10    1.70  99
  -1   4   9    9.50    1.60 175
  -1   4   9    8.70    1.60 341
   1  -4  -8    1.50    1.00  10
   1  -4  -8    1.70    1.00  87
  -1   4   8    2.10    1.00 100
  -1   4   8   -0.20    0.80 177
  -1   4   8    2.50    0.90 343
   1  -4  -7   60.30    3.70  11
   1  -4  -7   56.00    3.70  90
   1  -4  -7   54.40    2.50 257
  -1   4   7   58.40    3.60 101
  -1   4   7   62.50    3.80 180
  -1   4   7   53.60    3.70 346
   1  -4  -6   19.00    1.90  12
   1  -4  -6   19.70    2.00  92
   1  -4  -6   12.70    1.40 200
   1  -4  -6   17.40    1.10 264
  -1   4   6   13.90    1.60   2
  -1   4   6   21.30    1.90 102
  -1   4   6   15.30    1.70 348
   1  -4  -5    7.80    1.40  14
   1  -4  -5    2.60    0.90  95
   1  -4  -5    5.70    0.80 203
   1  -4  -5    5.00    0.50 271
  -1   4   5    5.60    1.10   5
  -1   4   5    5.40    1.40 104
  -1   4   5    8.40    1.30 352
   1  -4  -4    3.00    0.90  17
   1  -4  -4    6.60    1.00  99
   1  -4  -4    5.00    0.80 207
   1  -4  -4    3.60    0.60 276
  -1   4   4    4.50    0.90   9
  -1   4   4    6.30    1.10 107
  -1   4   4    6.00    1.00 355
   1  -4  -3    2.90    0.80  20
   1  -4  -3    1.40    0.70 103
   1  -4  -3    2.50    0.50 214
   1  -4  -3    2.60    0.50 281
  -1   4   3    2.60    0.80  13
  -1   4   3    3.30    0.80 110
  -1   4   3    2.80    0.70 199
   1  -4  -2  129.80    6.70  25
   1  -4  -2  129.70    5.60 108
   1  -4  -2  125.80    5.30 223
   1  -4  -2  128.00    5.50 285
  -1   4   2  136.00    5.50  18
  -1   4   2  135.40    7.10 115
  -1   4   2  132.60    5.70 209
  -1   4   2  132.30    6.20 234
   1  -4  -1   87.20    4.30  30
   1  -4  -1   93.70    4.90 114
  -1   4   1   91.40    4.80  24
  -1   4   1   93.80    4.70 120
  -1   4   1   88.40    4.00 222
  -1   4   1   85.10    3.80 241
   1  -4   0    3.40    1.00  35
   1  -4   0    3.20    1.00 119
   1  -4   0    2.20    0.50 239
  -1   4   0    3.40    1.10  29
  -1   4   0    2.80    0.90 125
  -1   4   0    2.20    0.40 255
   1  -4   1   26.00    1.70  41
   1  -4   1   26.70    1.90 125
   1  -4   1   25.00    1.20 321
  -1   4  -1   27.60    2.00  35
  -1   4  -1   25.50    1.90 131
   1  -4   2  238.40    9.40  47
   1  -4   2  240.50    9.50 131
  -1   4  -2  239.20    9.00  41
  -1   4  -2  236.80    9.30 137
  -1   4  -2  246.90    8.80 320
   1  -4   3   64.80    3.20  52
   1  -4   3   67.80    3.20 135
  -1   4  -3   71.60    3.40  45
  -1   4  -3   66.20    3.30 142
   1  -4   4    4.20    1.30  57
   1  -4   4    2.10    0.80 139
  -1   4  -4    4.10    1.00  49
  -1   4  -4    5.10    1.30 147
   1  -4   5    4.80    1.10  60
   1  -4   5    3.60    1.40 142
  -1   4  -5    5.50    1.40  52
  -1   4  -5    4.70    1.50 150
   1  -4   6   38.70    3.00  64
   1  -4   6   34.80    2.30 144
  -1   4  -6   37.50    2.40  54
  -1   4  -6   44.50    3.40 154
   1  -4   7  104.20    5.30  66
   1  -4   7  107.90    5.50 145
  -1   4  -7  113.40    5.30  55
  -1   4  -7  114.00    5.00 156
   1  -4   8   86.50    4.60  69
   1  -4   8   67.70    4.70 147
  -1   4  -8   65.60    4.50  57
  -1   4  -8   75.40    4.20 159
   1  -4   9   14.30    1.70  71
   1  -4   9   14.50    2.10 147
  -1   4  -9   14.00    2.20  57
  -1   4  -9   12.20    1.80 161
   1  -4  10    1.40    1.60  73
   1  -4  10    2.50    1.40 148
  -1   4 -10    2.70    1.40  58
  -1   4 -10    0.90    1.70 163
   1  -4  11   45.70    3.30  74
   1  -4  11   47.50    4.00 148
  -1   4 -11   44.10    3.80  58
  -1   4 -11   41.00    3.90 164
   1  -4  12    5.30    1.60  76
   1  -4  12    2.80    2.00 149
  -1   4 -12    2.70    2.10  59
  -1   4 -12    2.50    1.50 166
   1  -4  13    0.40    1.40  77
   1  -4  13    0.00    1.60 149
  -1   4 -13    3.80    1.70  59
  -1   4 -13    1.90    1.60 167
   1  -4  14    3.00    2.20  79
   1  -4  14    2.90    1.90 149
  -1   4 -14   -0.80    1.60  59
  -1   4 -14    2.30    2.20 169
   1  -4  15    1.00    1.60  80
   1  -4  15    2.10    2.00 149
  -1   4 -15    3.20    2.10 170
   1  -4  16    4.60    2.00  81
   1  -4  16   11.50    3.40 149
  -1   4 -16    7.70    2.40 171
  -1   4 -16    0.40    1.50 336
   1  -4  17    9.50    3.10  82
   1  -4  17   -4.30    5.50 148
   1  -4  17    3.00    1.60 285
  -1   4 -17   -0.50    2.60 172
  -1   4 -17    0.40    2.30 337
   1  -4  18    8.70    3.30  84
  -1   4 -18   12.20    3.90 174
  -1   4 -18    6.60    2.50 339
   1  -4  19    1.80    3.60  85
  -1   4 -19   -1.90    3.70 175
  -1   4 -19    2.70    3.00 340
   1  -4  20   -3.70    2.60  86
  -1   4 -20   -1.10    4.10 176
  -1   4 -20    4.10    2.20 342
   1  -3 -20    0.80    2.80   8
  -1   3  20    5.10    2.90  98
   1  -3 -19    0.50    2.50   8
  -1   3  19    4.50    2.70  98
   1  -3 -18    5.20    2.70   7
  -1   3  18    1.70    2.20  97
   1  -3 -17   -2.50    1.80   7
   1  -3 -17    0.10    1.70 355
  -1   3  17    1.00    1.90  97
   1  -3 -16    5.40    2.70   7
   1  -3 -16    3.50    2.20 354
  -1   3  16    5.60    2.90  97
  -1   3  16    1.20    3.00 163
   1  -3 -15   34.60    3.30   6
   1  -3 -15   23.60    2.90 354
  -1   3  15   36.30    3.80  96
  -1   3  15   28.10    4.20 164
  -1   3  15   28.50    1.80 308
   1  -3 -14    1.70    1.50   6
   1  -3 -14   -4.50    2.40  76
   1  -3 -14    2.20    1.80 354
  -1   3  14    4.40    1.90  96
  -1   3  14   -1.00    2.30 166
  -1   3  14    2.80    0.70 302
   1  -3 -13    8.90    1.90   6
   1  -3 -13    7.00    1.90  77
   1  -3 -13   11.50    2.20 353
  -1   3  13    6.40    1.60  96
  -1   3  13   10.30    2.20 167
  -1   3  13    8.80    1.10 297
   1  -3 -12   -0.10    1.10   6
   1  -3 -12    0.60    1.10  78
   1  -3 -12    1.40    1.00 353
  -1   3  12   -0.30    1.20  96
  -1   3  12   -0.50    1.20 168
  -1   3  12    1.30    0.70 293
   1  -3 -11   -0.30    1.10   6
   1  -3 -11   -0.70    1.40  80
   1  -3 -11    0.90    1.00 353
  -1   3  11    0.60    1.10  96
  -1   3  11    0.70    1.60 170
  -1   3  11   -0.50    0.70 290
   1  -3 -10   14.90    1.90   6
   1  -3 -10   20.40    2.10  81
   1  -3 -10   17.60    1.90 353
  -1   3  10   15.80    1.90  96
  -1   3  10   17.80    2.10 171
  -1   3  10   11.30    2.00 336
   1  -3  -9   39.20    3.50   6
   1  -3  -9   49.60    3.30  83
   1  -3  -9   47.20    3.00 353
  -1   3   9   42.40    3.20  96
  -1   3   9   46.90    3.00 173
  -1   3   9   42.10    3.10 338
   1  -3  -8   35.30    2.60   7
   1  -3  -8   49.30    2.70  85
   1  -3  -8   40.60    2.70 354
  -1   3   8   38.20    2.80  97
  -1   3   8   40.00    3.00 175
  -1   3   8   39.80    2.70 340
   1  -3  -7    2.20    0.90   8
   1  -3  -7    1.50    0.80  87
   1  -3  -7    1.70    1.20 355
  -1   3   7    2.20    0.90  98
  -1   3   7    4.40    1.00 177
  -1   3   7    1.10    0.80 342
   1  -3  -6  111.30    5.40   9
   1  -3  -6  115.70    5.40  89
   1  -3  -6  110.50    4.50 257
  -1   3   6  110.40    5.80  99
  -1   3   6  125.20    5.40 179
  -1   3   6  109.70    4.80 345
   1  -3  -5    1.60    0.80  11
   1  -3  -5    0.80    1.10  92
   1  -3  -5    1.80    0.40 267
  -1   3   5    0.50    0.90   2
  -1   3   5    1.30    0.80 101
  -1   3   5    0.80    0.70 348
   1  -3  -4   13.70    1.70  14
   1  -3  -4   15.20    1.40  96
   1  -3  -4   13.80    1.00 199
   1  -3  -4   12.80    0.90 275
  -1   3   4   11.30    1.30   6
  -1   3   4   14.90    1.50 104
  -1   3   4    9.60    1.20 351
   1  -3  -3   26.80    1.80  17
   1  -3  -3   39.50    2.40 101
   1  -3  -3   34.10    1.70 205
   1  -3  -3   33.50    1.70 282
  -1   3   3   35.90    2.40  11
  -1   3   3   36.20    2.20 107
   1  -3  -2   30.60    2.10  22
   1  -3  -2   34.80    2.00 106
   1  -3  -2   34.30    1.90 216
  -1   3   2   34.20    2.00  16
  -1   3   2   33.70    1.90 112
  -1   3   2   33.30    1.70 202
  -1   3   2   30.70    2.00 233
   1  -3  -1   15.60    1.20  28
   1  -3  -1   17.00    1.20 113
   1  -3  -1   18.30    1.10 232
  -1   3   1   16.50    1.30  23
  -1   3   1   17.70    1.40 118
  -1   3   1   19.30    1.10 219
  -1   3   1   19.50    1.20 240
   1  -3   0   35.80    2.00  35
   1  -3   0   32.40    1.90 120
   1  -3   0   33.60    1.50 243
  -1   3   0   33.80    1.90  30
  -1   3   0   31.60    1.90 125
  -1   3   0   33.10    1.60 253
   1  -3   1   90.40    4.90  42
   1  -3   1   95.50    4.00 128
   1  -3   1  100.90    3.80 324
  -1   3  -1  100.20    4.30  38
  -1   3  -1   96.90    5.00 132
   1  -3   2  193.30    7.50  49
   1  -3   2  187.80    7.10 134
  -1   3  -2  186.10    7.40  44
  -1   3  -2  188.70    7.10 139
  -1   3  -2  204.30    6.90 333
   1  -3   3    0.20    0.70  55
   1  -3   3   -1.10    0.70 139
  -1   3  -3    0.90    0.70  49
  -1   3  -3   -0.20    0.70 145
   1  -3   4   48.60    2.80  60
   1  -3   4   47.20    2.60 143
  -1   3  -4   47.80    2.50  53
  -1   3  -4   54.80    3.00 150
   1  -3   5   13.90    1.60  63
   1  -3   5   11.30    1.70 146
  -1   3  -5   13.00    1.70  56
  -1   3  -5   11.40    1.60 153
   1  -3   6   26.70    2.10  66
   1  -3   6   21.80    2.20 147
  -1   3  -6   24.20    2.30  57
  -1   3  -6   24.30    2.20 156
   1  -3   7   16.50    1.60  69
   1  -3   7   18.30    2.00 149
  -1   3  -7   16.40    1.80  59
  -1   3  -7   19.10    1.90 159
   1  -3   8   11.70    1.50  71
   1  -3   8   10.50    1.60 150
  -1   3  -8   14.30    1.70  60
  -1   3  -8   17.20    1.80 161
   1  -3   9    0.70    1.00  73
   1  -3   9   -1.70    1.40 150
  -1   3  -9    0.60    1.50  60
  -1   3  -9    0.20    1.10 163
   1  -3  10    1.00    1.10  75
   1  -3  10    2.80    1.30 151
  -1   3 -10    0.40    1.20  61
  -1   3 -10    2.80    1.30 165
  -1   3 -10    1.90    0.30 307
   1  -3  11    5.30    1.60  76
   1  -3  11    7.70    1.70 151
  -1   3 -11    6.10    1.50  61
  -1   3 -11    8.60    2.30 166
   1  -3  12   16.10    2.10  78
   1  -3  12   11.00    2.10 151
  -1   3 -12   16.00    2.40  61
  -1   3 -12   15.10    2.10 168
   1  -3  13   30.50    3.10  79
   1  -3  13   29.70    3.10 151
  -1   3 -13   26.10    3.10  61
  -1   3 -13   22.50    2.90 169
   1  -3  14    7.20    2.10  80
   1  -3  14    4.90    1.90 151
  -1   3 -14    4.10    1.90  61
  -1   3 -14    2.30    1.60 170
  -1   3 -14    6.80    1.50 335
   1  -3  15   -0.30    2.30  82
   1  -3  15    0.20    1.80 151
  -1   3 -15    3.30    2.60 172
  -1   3 -15    2.50    1.70 336
   1  -3  16   43.50    4.40  83
   1  -3  16   34.20    5.10 151
  -1   3 -16   40.80    4.50 173
  -1   3 -16   41.50    4.40 338
   1  -3  17    0.60    1.90  84
   1  -3  17   -4.30    2.70 150
   1  -3  17    2.40    1.00 286
  -1   3 -17    1.80    2.00 174
  -1   3 -17   -0.10    2.10 339
   1  -3  18    6.70    2.50  85
  -1   3 -18    8.30    3.00 175
  -1   3 -18    4.90    2.10 341
   1  -3  19   -1.00    2.30  86
  -1   3 -19    1.30    2.40 176
  -1   3 -19    2.80    2.60 342
   1  -3  20    2.00    2.50  87
  -1   3 -20    1.00    2.80 177
  -1   3 -20    6.60    3.00 344
   1  -2 -20   -1.80    2.50   7
   1  -2 -20   -0.20    2.10 355
  -1   2  20   -3.10    2.60  97
   1  -2 -19    1.50    2.30   6
   1  -2 -19   -1.60    1.70 354
  -1   2  19   -0.90    2.20  96
   1  -2 -18    4.50    2.30   6
   1  -2 -18    0.60    2.40 353
  -1   2  18    0.30    2.00  96
   1  -2 -17    1.40    2.00   5
   1  -2 -17   -3.20    2.20 353
  -1   2  17   -1.20    1.60  95
  -1   2  17   -0.40    3.30 161
   1  -2 -16    7.60    2.20   5
   1  -2 -16    7.10    2.00 352
  -1   2  16    2.80    2.20  95
  -1   2  16    7.20    3.20 162
   1  -2 -15   23.20    3.50   4
   1  -2 -15   22.30    3.20 351
  -1   2  15   21.40    3.40  94
  -1   2  15   23.80    3.70 163
   1  -2 -14   13.30    2.50   4
   1  -2 -14   19.30    2.70  74
   1  -2 -14   19.10    2.60 351
  -1   2  14   19.70    3.10  94
  -1   2  14   24.00    2.70 164
   1  -2 -13   -1.50    1.20   4
   1  -2 -13   -1.30    1.30  75
   1  -2 -13   -1.10    1.50 350
  -1   2  13   -1.20    1.20  94
  -1   2  13    1.30    1.40 165
  -1   2  13   -0.10    0.50 306
   1  -2 -12   96.20    6.80  76
   1  -2 -12   91.90    6.10 350
  -1   2  12   85.60    6.60  94
  -1   2  12   98.20    7.30 166
  -1   2  12  102.80    5.10 301
   1  -2 -11   13.40    2.30   4
   1  -2 -11   15.70    2.10  77
   1  -2 -11   13.80    1.80 350
  -1   2  11   11.50    2.10  94
  -1   2  11   16.70    4.20 167
  -1   2  11   13.60    1.20 297
   1  -2 -10   19.90    2.50   4
   1  -2 -10   19.20    2.30  79
   1  -2 -10   16.50    2.10 350
  -1   2  10   19.50    2.50  94
  -1   2  10   17.50    2.30 169
  -1   2  10   17.00    1.40 293
   1  -2  -9    2.60    1.00   4
   1  -2  -9    6.80    1.40  80
   1  -2  -9    6.90    1.40 350
  -1   2   9    8.60    1.50  94
  -1   2   9    4.20    1.00 170
  -1   2   9    2.80    0.80 290
   1  -2  -8   38.00    2.70   4
   1  -2  -8   36.30    3.00  82
   1  -2  -8   45.10    2.60 350
  -1   2   8   37.40    2.80  94
  -1   2   8   36.90    2.60 172
  -1   2   8   38.70    2.30 287
  -1   2   8   39.20    2.50 336
   1  -2  -7   60.00    3.50   5
   1  -2  -7   58.80    3.50  84
   1  -2  -7   68.00    3.30 350
  -1   2   7   63.10    3.80  95
  -1   2   7   60.60    3.20 174
  -1   2   7   60.50    3.50 338
   1  -2  -6   15.20    1.70   6
   1  -2  -6   12.80    1.40  86
   1  -2  -6   14.20    1.40 351
  -1   2   6   11.40    1.70  96
  -1   2   6   11.90    1.30 176
  -1   2   6   17.50    1.90 341
   1  -2  -5    1.00    0.70   7
   1  -2  -5    1.90    0.70  89
   1  -2  -5    1.80    0.80 352
  -1   2   5   -0.30    0.60  97
  -1   2   5   -1.00    0.60 179
  -1   2   5   -0.40    0.60 343
   1  -2  -4   11.90    1.30   9
   1  -2  -4   15.00    1.20  92
   1  -2  -4   12.10    0.70 272
   1  -2  -4   12.30    1.30 354
  -1   2   4   13.80    1.30   2
  -1   2   4   13.50    1.30  99
  -1   2   4   13.50    1.20 346
   1  -2  -3    9.50    1.00  13
   1  -2  -3    9.70    1.10  97
   1  -2  -3    8.60    0.60 283
  -1   2   3   11.00    1.00   7
  -1   2   3    9.20    0.90 103
  -1   2   3    9.90    0.90 350
   1  -2  -2    6.90    0.80  18
   1  -2  -2    6.40    0.80 103
   1  -2  -2    8.10    0.60 201
  -1   2   2    7.50    0.80  13
  -1   2   2    8.40    0.90 108
  -1   2   2    9.30    1.00 233
  -1   2   2    8.40    0.90 355
   1  -2  -1   62.20    3.30  25
   1  -2  -1   57.00    2.60 111
   1  -2  -1   62.40    2.90 234
  -1   2   1   57.70    2.60  21
  -1   2   1   60.20    3.20 115
  -1   2   1   59.40    2.50 208
  -1   2   1   58.70    2.80 240
   1  -2   0   52.90    2.50  35
   1  -2   0   54.10    2.60 121
   1  -2   0   58.80    2.60 186
   1  -2   0   61.30    2.80 247
  -1   2   0   56.40    2.60  31
  -1   2   0   60.60    2.70 125
   1  -2   1  962.00   32.00  45
   1  -2   1  929.10   32.10 131
  -1   2  -1  959.20   32.80  41
  -1   2  -1  972.90   32.40 135
   1  -2   2   12.70    1.00  53
   1  -2   2   12.10    1.00 139
  -1   2  -2   12.70    1.10  49
  -1   2  -2    9.90    1.00 143
   1  -2   3   80.10    3.80  59
   1  -2   3   80.60    3.50 144
  -1   2  -3   82.30    3.30  54
  -1   2  -3   77.80    3.40 149
   1  -2   4  181.70    7.00  64
   1  -2   4  185.50    6.80 148
  -1   2  -4  187.50    7.00  58
  -1   2  -4  182.40    6.90 154
   1  -2   5    2.50    0.90  67
   1  -2   5    0.30    0.80 150
  -1   2  -5    1.10    0.80  60
  -1   2  -5    2.50    1.00 157
   1  -2   6    7.00    1.10  70
   1  -2   6    6.30    1.40 152
  -1   2  -6    8.60    1.60  62
  -1   2  -6    7.30    1.20 160
   1  -2   7  200.20    8.50  72
   1  -2   7  198.30    9.10 153
  -1   2  -7  198.50    8.80  63
  -1   2  -7  196.00    8.70 162
   1  -2   8   -0.20    0.90  74
   1  -2   8    0.10    1.00 153
  -1   2  -8    0.70    1.00  63
  -1   2  -8   -0.50    1.00 164
  -1   2  -8    0.80    0.30 288
   1  -2   9   18.70    1.80  76
   1  -2   9   17.50    2.20 154
  -1   2  -9   16.70    2.10  64
  -1   2  -9   15.50    2.10 166
   1  -2  10   12.70    1.70  77
   1  -2  10    8.00    1.50 154
  -1   2 -10   10.50    1.70  64
  -1   2 -10   12.20    1.70 167
   1  -2  11   -1.30    1.40  79
   1  -2  11   -1.90    1.20 154
  -1   2 -11    1.20    1.20  64
  -1   2 -11    1.30    1.70 169
   1  -2  12    0.80    1.20  80
   1  -2  12    1.20    1.80 154
  -1   2 -12    4.90    2.00  64
  -1   2 -12    1.00    1.30 170
   1  -2  13    3.60    1.60  81
   1  -2  13    2.70    2.00 153
  -1   2 -13    4.10    2.30  63
  -1   2 -13    5.40    1.60 171
  -1   2 -13    3.00    1.30 336
   1  -2  14    2.90    1.50  82
   1  -2  14    1.90    1.70 153
  -1   2 -14    0.00    1.60  63
  -1   2 -14   -0.10    1.40 172
  -1   2 -14    5.30    1.80 337
   1  -2  15    0.30    1.50  83
   1  -2  15   -1.10    1.60 153
  -1   2 -15   -0.60    1.50 173
  -1   2 -15    1.80    1.20 339
   1  -2  16    4.40    1.90  84
   1  -2  16    7.50    3.10 152
  -1   2 -16    2.30    1.90 174
  -1   2 -16    2.80    1.90 340
   1  -2  17    2.40    2.10  85
   1  -2  17   -0.10    2.50 152
  -1   2 -17    7.50    2.40 175
  -1   2 -17    2.20    1.90 342
   1  -2  18    1.60    2.20  86
  -1   2 -18    1.30    2.10 176
  -1   2 -18   -0.70    1.50 343
   1  -2  19   -0.40    2.20  87
  -1   2 -19    4.00    2.60 177
  -1   2 -19    0.40    2.60 344
   1  -2  20   -1.00    2.20  88
  -1   2 -20   -1.10    2.60 178
  -1   2 -20   -0.20    2.70 346
   1  -1 -20   -4.00    3.70   6
   1  -1 -20    3.00    2.50 353
  -1   1  20    4.80    3.60  96
   1  -1 -19   -0.30    2.40   5
   1  -1 -19    2.10    2.20 352
  -1   1  19    6.70    2.70  95
   1  -1 -18    0.90    2.10   4
   1  -1 -18   -0.80    1.70 351
  -1   1  18    2.80    2.10  94
   1  -1 -17   -2.00    1.70   4
   1  -1 -17    0.50    2.40 350
  -1   1  17    0.20    1.90  94
  -1   1  17    2.40    2.50 159
   1  -1 -16    2.70    1.80   3
   1  -1 -16    2.10    2.10 350
  -1   1  16    2.50    1.90  93
  -1   1  16    6.70    2.40 160
   1  -1 -15    2.20    1.80   3
   1  -1 -15    1.10    1.50 349
  -1   1  15    2.50    1.60  93
  -1   1  15    2.40    2.00 161
   1  -1 -14    0.90    1.40   2
   1  -1 -14    0.50    1.50  72
   1  -1 -14   -1.50    1.20 348
  -1   1  14    1.10    1.50  92
  -1   1  14   -0.10    1.60 162
   1  -1 -13    1.30    1.30   2
   1  -1 -13    0.00    1.20  73
   1  -1 -13    4.70    1.80 348
  -1   1  13    0.90    1.30  92
  -1   1  13    0.10    1.40 163
   1  -1 -12    0.60    1.60   1
   1  -1 -12    4.60    1.50  74
   1  -1 -12    6.30    1.40 347
  -1   1  12    3.50    1.80  91
  -1   1  12    1.70    1.20 164
   1  -1 -11   33.70    2.90   1
   1  -1 -11   39.00    3.40  75
   1  -1 -11   44.90    3.30 181
   1  -1 -11   45.80    3.70 347
  -1   1  11   39.10    3.10  91
  -1   1  11   46.30    5.40 165
  -1   1  11   41.60    2.20 306
   1  -1 -10    4.10    1.30   1
   1  -1 -10    3.30    1.20  76
   1  -1 -10    2.40    1.10 181
   1  -1 -10    5.30    1.20 346
  -1   1  10    6.80    1.30  91
  -1   1  10    5.50    1.20 166
  -1   1  10    4.50    0.70 302
   1  -1  -9   22.90    1.90   1
   1  -1  -9   23.70    2.30  77
   1  -1  -9   20.00    1.90 181
   1  -1  -9   22.60    2.00 346
  -1   1   9   22.30    2.00  91
  -1   1   9   21.30    2.10 167
  -1   1   9   25.10    1.60 298
   1  -1  -8   13.50    1.50   1
   1  -1  -8   14.90    1.80  79
   1  -1  -8   13.60    1.60 181
   1  -1  -8   14.90    1.80 346
  -1   1   8   15.40    1.40  91
  -1   1   8   17.10    1.90 169
  -1   1   8   15.00    1.10 295
   1  -1  -7    0.80    0.80   1
   1  -1  -7    2.30    0.80  80
   1  -1  -7    2.30    0.90 181
   1  -1  -7    1.40    1.20 346
  -1   1   7    3.50    1.00  91
  -1   1   7    2.20    0.80 170
  -1   1   7    1.40    0.60 292
   1  -1  -6  152.90    7.20   2
   1  -1  -6  149.00    6.40  82
   1  -1  -6  152.60    6.30 346
  -1   1   6  165.00    8.20  92
  -1   1   6  151.40    6.50 172
  -1   1   6  143.20    5.80 290
  -1   1   6  157.30    6.70 336
   1  -1  -5    8.40    1.30   2
   1  -1  -5    8.60    1.10  84
   1  -1  -5    8.00    1.20 346
  -1   1   5    7.70    1.20  92
  -1   1   5    5.10    0.90 174
  -1   1   5    7.30    0.90 287
  -1   1   5    5.30    0.90 338
   1  -1  -4   74.30    3.50   4
   1  -1  -4   72.80    3.40  87
   1  -1  -4   73.30    3.40 347
  -1   1   4   70.30    3.50  94
  -1   1   4   75.90    3.50 177
  -1   1   4   70.90    3.60 340
   1  -1  -3   63.80    3.10   7
   1  -1  -3   58.20    2.90  91
   1  -1  -3   58.20    2.90 349
  -1   1   3   59.80    2.80   1
  -1   1   3   60.00    2.90  97
  -1   1   3   59.40    2.70 181
  -1   1   3   59.00    2.90 343
   1  -1  -2   10.80    0.80  12
   1  -1  -2   10.10    0.80  97
   1  -1  -2   12.90    1.20 352
  -1   1   2    9.80    0.90   7
  -1   1   2   11.40    0.90 102
  -1   1   2   11.00    1.00 233
  -1   1   2   10.50    1.00 347
   1  -1  -1  537.50   19.20 236
  -1   1   1  511.80   18.90  17
  -1   1   1  516.90   18.60 111
   1  -1   2   15.30    1.10  59
   1  -1   2   18.20    1.10 146
  -1   1  -2   18.90    1.20  56
  -1   1  -2   19.90    1.20 149
   1  -1   3  882.90   29.20  65
   1  -1   3  866.60   29.50 151
  -1   1  -3  877.00   28.70  61
  -1   1  -3  883.50   29.40 155
   1  -1   4  177.60    7.00  69
   1  -1   4  167.60    7.90 154
  -1   1  -4  169.10    6.90  64
  -1   1  -4  168.20    6.40 159
   1  -1   5  169.10    7.00  72
   1  -1   5  178.00    7.00 155
  -1   1  -5  172.40    6.60  65
  -1   1  -5  165.00    7.00 162
  -1   1  -5  189.90    7.20 288
   1  -1   6   69.00    3.60  74
   1  -1   6   68.00    3.50 156
  -1   1  -6   66.00    3.70  66
  -1   1  -6   67.10    3.50 164
  -1   1  -6   66.30    2.80 296
   1  -1   7   48.50    3.30  76
   1  -1   7   47.00    3.20 157
  -1   1  -7   46.00    3.00  67
  -1   1  -7   46.00    3.10 166
   1  -1   8    4.30    1.10  77
   1  -1   8    6.50    1.10 157
  -1   1  -8    4.40    1.30  67
  -1   1  -8    6.80    1.40 167
   1  -1   9    1.00    1.40  79
   1  -1   9    0.50    1.00 157
  -1   1  -9    1.30    1.00  67
  -1   1  -9    2.30    1.50 169
   1  -1  10    4.80    1.30  80
   1  -1  10    2.70    1.80 157
  -1   1 -10    3.60    1.60  67
  -1   1 -10    2.50    1.20 170
   1  -1  11   -0.30    1.10  81
   1  -1  11    0.90    1.70 156
  -1   1 -11    2.40    1.70  66
  -1   1 -11    2.60    1.20 171
  -1   1 -11   -0.50    0.70 336
   1  -1  12    1.00    1.40  82
   1  -1  12    1.70    1.30 156
  -1   1 -12    1.50    1.30  66
  -1   1 -12    2.20    1.40 172
  -1   1 -12    3.60    1.40 337
   1  -1  13    1.00    1.30  83
   1  -1  13    1.90    1.40 156
  -1   1 -13    0.20    1.30  66
  -1   1 -13    5.80    1.50 173
  -1   1 -13    2.00    1.00 339
   1  -1  14    0.40    1.40  84
   1  -1  14    3.80    2.40 155
  -1   1 -14    5.50    2.30  65
  -1   1 -14    0.50    1.40 174
  -1   1 -14    3.40    1.20 340
   1  -1  15    2.80    1.50  85
   1  -1  15   -0.70    1.60 155
  -1   1 -15   -4.20    1.60  65
  -1   1 -15    0.50    1.50 175
  -1   1 -15    0.60    1.40 341
   1  -1  16   -0.10    1.90  86
   1  -1  16   -0.30    2.70 154
  -1   1 -16    0.20    1.80 176
  -1   1 -16    2.60    1.70 343
   1  -1  17   -0.60    1.80  87
   1  -1  17    0.20    2.60 154
  -1   1 -17    1.40    1.90 177
  -1   1 -17    2.80    1.50 344
   1  -1  18    7.70    3.30  88
  -1   1 -18   11.60    3.60 178
  -1   1 -18    7.60    2.40 345
   1  -1  19   -2.50    3.10  88
  -1   1 -19   -2.30    3.00 178
  -1   1 -19    4.40    2.40 347
   1  -1  20    7.90    4.00  89
  -1   1 -20   10.40    4.10 179
  -1   1 -20   11.00    2.30 348
   1   0 -20    4.00    2.90   4
   1   0 -20    7.90    2.50 351
  -1   0  20    2.60    2.80  94
   1   0 -19    3.30    3.20   4
   1   0 -19    0.40    1.90 350
  -1   0  19   -0.90    3.00  94
   1   0 -18   -2.70    1.80   3
   1   0 -18   -1.00    1.70 349
  -1   0  18   -0.10    1.90  93
   1   0 -17    5.30    2.20   2
   1   0 -17    3.20    1.80 348
  -1   0  17    1.90    2.00  92
  -1   0  17    1.00    2.50 157
   1   0 -16    1.70    2.30   2
   1   0 -16   -0.40    1.90 347
  -1   0  16    3.70    2.30  92
  -1   0  16    0.80    2.30 158
   1   0 -15   38.90    4.40   1
   1   0 -15   42.40    4.50 181
   1   0 -15   38.90    3.90 346
  -1   0  15   35.20    3.80  91
  -1   0  15   45.60    5.00 159
   1   0 -14   29.30    3.60  70
   1   0 -14   34.20    3.50 180
   1   0 -14   28.70    3.30 346
  -1   0  14   31.30    3.10  90
  -1   0  14   23.60    3.50 160
   1   0 -13   10.00    2.30  70
   1   0 -13    8.80    1.90 180
   1   0 -13    5.20    1.60 345
  -1   0  13    3.40    1.40  90
  -1   0  13    9.50    2.40 160
   1   0 -12   10.50    1.80  71
   1   0 -12   12.70    2.00 179
   1   0 -12   13.60    1.90 344
  -1   0  12   14.20    2.10  89
  -1   0  12   14.50    2.30 161
   1   0 -11   26.30    2.60  72
   1   0 -11   30.60    2.90 179
   1   0 -11   30.40    2.80 343
  -1   0  11   30.50    2.60  89
  -1   0  11   24.60    2.60 162
  -1   0  11   30.60    1.40 270
   1   0 -10   34.40    2.80  73
   1   0 -10   31.30    2.40 178
   1   0 -10   37.10    2.70 343
  -1   0  10   38.00    3.10  88
  -1   0  10   28.40    2.60 163
  -1   0  10   36.80    1.50 273
   1   0  -9   11.70    1.40  74
   1   0  -9   16.50    1.60 178
   1   0  -9   13.40    1.80 342
  -1   0   9   11.30    1.60  88
  -1   0   9   12.60    1.60 164
  -1   0   9   13.10    0.70 275
  -1   0   9   11.80    0.90 309
   1   0  -8   22.40    1.90  75
   1   0  -8   23.30    2.30 177
   1   0  -8   24.20    2.20 342
  -1   0   8   23.20    2.10  87
  -1   0   8   24.20    2.00 165
  -1   0   8   21.70    1.10 275
  -1   0   8   18.60    1.20 305
   1   0  -7   37.40    2.30  76
   1   0  -7   28.60    2.10 177
   1   0  -7   36.50    2.30 341
  -1   0   7   31.30    2.10  87
  -1   0   7   33.90    2.40 166
  -1   0   7   35.30    1.50 274
  -1   0   7   31.10    1.80 303
   1   0  -6   18.10    1.50  77
   1   0  -6   19.30    1.40 177
   1   0  -6   17.40    1.50 341
  -1   0   6   18.80    1.60  87
  -1   0   6   17.90    1.50 167
  -1   0   6   18.80    0.80 272
  -1   0   6   15.80    1.10 300
   1   0  -5   16.80    1.50  79
   1   0  -5   18.60    1.50 177
   1   0  -5   24.90    1.90 341
  -1   0   5   18.30    1.30  87
  -1   0   5   17.40    1.60 169
  -1   0   5   21.00    1.00 266
  -1   0   5   16.50    1.20 298
   1   0  -4   59.40    2.90  80
   1   0  -4   58.70    2.80 178
   1   0  -4   62.70    3.50 341
  -1   0   4   54.80    2.70  88
  -1   0   4   57.90    3.00 170
  -1   0   4   63.20    2.30 258
  -1   0   4   55.70    2.80 296
   1   0  -3   62.60    2.90  83
   1   0  -3   62.30    2.80 179
   1   0  -3   64.20    2.50 278
   1   0  -3   63.80    2.80 287
   1   0  -3   63.70    2.90 341
  -1   0   3   60.40    2.70  89
  -1   0   3   65.30    2.80 173
  -1   0   3   57.40    2.60 295
  -1   0   3   61.90    2.70 336
   1   0  -2  116.70    4.90  87
   1   0  -2  127.10    5.10 342
  -1   0   2  122.50    5.00  93
  -1   0   2  131.20    5.00 177
  -1   0   2  126.90    5.90 234
  -1   0   2  128.30    5.00 294
  -1   0   2  129.90    5.10 338
   1   0   2   64.50    2.60 292
  -1   0  -2   63.10    2.60  66
  -1   0  -2   55.00    3.00 160
   1   0   3  206.30    7.90  73
   1   0   3  214.50    7.90 159
   1   0   3  224.90    8.60 291
  -1   0  -3  215.70    7.80  69
  -1   0  -3  207.10    7.80 163
   1   0   4   27.70    1.80  75
   1   0   4   33.80    2.00 160
   1   0   4   33.50    1.70 288
  -1   0  -4   27.80    1.70  70
  -1   0  -4   31.70    2.00 165
  -1   0  -4   33.40    1.40 307
   1   0   5  248.90    9.40  77
   1   0   5  262.80   10.30 161
  -1   0  -5  268.30    9.90  71
  -1   0  -5  253.90    9.60 167
   1   0   6  179.50    7.30  78
   1   0   6  175.50    7.30 161
  -1   0  -6  179.20    7.30  71
  -1   0  -6  185.30    7.40 168
   1   0   7   92.70    5.20  79
   1   0   7  101.60    5.00 161
  -1   0  -7  101.10    5.00  71
  -1   0  -7  106.90    5.80 169
   1   0   8    2.90    1.40  81
   1   0   8    3.30    1.40 160
  -1   0  -8    3.50    1.30  70
  -1   0  -8    4.50    1.40 171
  -1   0  -8    1.10    0.90 336
   1   0   9   17.70    2.30  81
   1   0   9   20.50    2.00 160
  -1   0  -9   18.50    2.00  70
  -1   0  -9   16.50    2.20 171
  -1   0  -9   15.20    1.70 337
   1   0  10    2.50    1.50  82
   1   0  10    5.30    1.70 160
  -1   0 -10    9.70    2.00  70
  -1   0 -10    6.30    1.80 172
  -1   0 -10    6.30    1.30 339
   1   0  11   11.30    1.80  83
   1   0  11   10.90    1.80 159
  -1   0 -11   12.90    1.80  69
  -1   0 -11    6.00    1.50 173
  -1   0 -11    8.70    1.20 340
   1   0  12    1.30    1.20  84
   1   0  12    4.60    2.00 159
  -1   0 -12    1.90    1.80  69
  -1   0 -12    4.40    1.40 174
  -1   0 -12    4.50    1.20 341
   1   0  13   16.00    2.50  85
   1   0  13   21.10    2.50 158
  -1   0 -13   19.80    2.40  68
  -1   0 -13   16.80    2.50 175
  -1   0 -13   23.20    2.50 342
   1   0  14   34.20    4.10  86
   1   0  14   49.20    4.80 158
  -1   0 -14   43.00    4.50  68
  -1   0 -14   36.00    3.80 176
  -1   0 -14   37.60    3.10 343
   1   0  15    4.40    2.50  87
   1   0  15    4.70    1.90 157
  -1   0 -15    2.10    1.70  67
  -1   0 -15    3.00    2.20 177
  -1   0 -15    2.60    1.60 344
   1   0  16   13.00    3.20  87
   1   0  16   11.40    2.80 156
  -1   0 -16   12.90    3.10 177
  -1   0 -16   13.50    2.20 345
   1   0  17    3.50    2.10  88
   1   0  17   -7.10    3.80 156
  -1   0 -17    4.00    2.30 178
  -1   0 -17    3.90    2.00 347
   1   0  18    1.60    2.10  89
  -1   0 -18    3.50    2.30 179
  -1   0 -18    4.50    1.60 348
   1   0  19    5.10    2.50  90
  -1   0 -19    1.40    2.30 180
  -1   0 -19    0.70    1.60 349
  -1   0 -20    8.10    3.70 181
  -1   0 -20    1.50    1.60 350
   1   1 -20    0.90    2.50   3
   1   1 -20   -1.00    2.10 349
  -1  -1  20    0.30    2.50  93
   1   1 -19    7.70    2.70   2
   1   1 -19    6.60    2.60 348
  -1  -1  19    8.20    3.10  92
   1   1 -18    2.20    3.10   1
   1   1 -18    1.70    1.90 347
  -1  -1  18    2.80    2.80  91
   1   1 -17    5.60    2.20   1
   1   1 -17    3.60    2.80 181
   1   1 -17    6.60    2.10 346
  -1  -1  17    4.70    2.40  91
  -1  -1  17    3.50    2.50 155
   1   1 -16    1.40    1.70 180
   1   1 -16    2.30    1.60 345
  -1  -1  16    3.20    1.90  90
  -1  -1  16    2.00    2.20 156
   1   1 -15    0.00    1.50 179
   1   1 -15    3.30    1.80 344
  -1  -1  15    1.60    1.70  89
  -1  -1  15    4.20    2.70 157
   1   1 -14   -4.80    2.20  67
   1   1 -14    1.70    2.00 178
   1   1 -14   -0.20    1.40 343
  -1  -1  14    1.10    1.90  88
  -1  -1  14    2.40    2.10 157
  -1  -1  14    0.40    0.30 267
   1   1 -13    2.90    1.60  68
   1   1 -13   -0.50    1.20 178
   1   1 -13    1.40    1.60 342
  -1  -1  13   -0.70    1.10  88
  -1  -1  13    1.10    1.50 158
  -1  -1  13   -0.10    0.30 271
   1   1 -12   -1.10    1.80  69
   1   1 -12    2.20    1.20 177
   1   1 -12    2.70    1.70 341
  -1  -1  12   -0.40    1.10  87
  -1  -1  12    3.00    1.80 159
  -1  -1  12    2.10    0.50 274
   1   1 -11    8.60    1.80  69
   1   1 -11   13.50    1.80 176
   1   1 -11   12.80    2.30 341
  -1  -1  11    7.80    1.40  86
  -1  -1  11   15.10    2.20 159
   1   1 -10   26.30    2.40  70
   1   1 -10   23.30    2.50 176
   1   1 -10   19.00    2.10 340
  -1  -1  10   21.40    2.40  86
  -1  -1  10   23.20    2.20 160
  -1  -1  10   23.10    1.40 277
   1   1  -9    8.30    1.60  71
   1   1  -9    5.10    1.20 175
   1   1  -9    5.80    1.20 339
  -1  -1   9    6.00    1.20  85
  -1  -1   9    7.40    1.70 161
  -1  -1   9    6.80    0.70 278
   1   1  -8   26.90    1.90  71
   1   1  -8   24.20    2.00 174
   1   1  -8   25.50    2.30 338
  -1  -1   8   26.10    2.10  84
  -1  -1   8   28.10    2.30 161
  -1  -1   8   25.00    1.30 279
   1   1  -7   26.60    2.00  72
   1   1  -7   25.30    1.90 173
   1   1  -7   26.30    2.20 337
  -1  -1   7   29.30    2.10  83
  -1  -1   7   28.00    2.20 162
  -1  -1   7   27.90    1.50 278
   1   1  -6   38.20    2.20  72
   1   1  -6   37.10    2.80 173
   1   1  -6   37.60    1.90 290
   1   1  -6   40.30    2.60 336
  -1  -1   6   39.70    2.70  83
  -1  -1   6   32.80    2.00 162
  -1  -1   6   40.10    1.80 278
   1   1  -5   17.20    1.60  73
   1   1  -5   20.10    1.40 172
   1   1  -5   17.40    1.10 293
   1   1  -5   18.60    1.50 335
  -1  -1   5   16.60    1.30  82
  -1  -1   5   17.80    1.60 163
  -1  -1   5   18.70    1.10 276
  -1  -1   5   17.30    1.10 310
   1   1  -4   80.70    3.40  73
   1   1  -4   80.60    3.50 171
   1   1  -4   78.70    3.70 296
  -1  -1   4   81.20    3.60  81
  -1  -1   4   77.50    3.60 163
  -1  -1   4   84.30    3.50 273
  -1  -1   4   84.20    3.50 309
   1   1  -3  988.20   32.90  73
   1   1  -3 1000.50   31.80 170
   1   1  -3 1009.90   33.20 282
   1   1  -3 1002.60   33.10 300
  -1  -1   3  957.90   31.70  80
  -1  -1   3  990.50   32.20 163
  -1  -1   3  966.50   33.00 269
  -1  -1   3  999.60   32.50 308
   1   1  -2   31.60    1.50  72
  -1  -1   2   39.00    1.70  79
  -1  -1   2   38.10    1.60 162
  -1  -1   2   36.60    2.10 234
  -1  -1   2   35.70    1.70 264
  -1  -1   2   34.60    1.70 308
   1   1  -1   -0.10    0.10  67
   1   1  -1    0.00    0.10 166
   1   1  -1    2.60    0.60 239
   1   1  -1    0.30    0.30 263
   1   1  -1    0.30    0.40 305
  -1  -1  -2  349.60   12.20  79
  -1  -1  -2  340.60   12.60 173
  -1  -1  -2  321.30   12.70 201
   1   1   3  232.90    8.10  82
   1   1   3  231.50    9.10 168
  -1  -1  -3  224.20    8.40  78
  -1  -1  -3  229.70    8.50 172
   1   1   4  883.00   30.20  82
   1   1   4  889.10   31.80 167
  -1  -1  -4  888.40   30.40  77
  -1  -1  -4  877.80   29.20 172
  -1  -1  -4  871.10   30.40 343
   1   1   5  194.20    9.10  83
   1   1   5  186.80    7.70 166
  -1  -1  -5  179.00    7.30  76
  -1  -1  -5  188.90    8.70 173
  -1  -1  -5  185.30    7.70 341
   1   1   6    1.60    0.80  83
   1   1   6    2.70    1.20 165
   1   1   6    2.40    0.40 308
  -1  -1  -6    3.50    1.30  75
  -1  -1  -6    2.40    0.90 173
  -1  -1  -6    2.90    0.60 341
   1   1   7   11.00    1.60  83
   1   1   7   13.40    1.80 165
   1   1   7   15.70    0.80 304
  -1  -1  -7   13.60    1.80  75
  -1  -1  -7   10.60    1.70 173
  -1  -1  -7   14.10    1.20 342
   1   1   8  259.10   11.00  84
   1   1   8  261.80   10.20 164
  -1  -1  -8  256.10    9.50  74
  -1  -1  -8  262.30   11.00 174
  -1  -1  -8  268.60   10.50 342
   1   1   9  417.60   18.00  85
   1   1   9  417.90   16.10 163
  -1  -1  -9  442.60   15.50  73
  -1  -1  -9  452.20   18.60 175
  -1  -1  -9  418.50   16.60 343
   1   1  10    0.60    1.00  85
   1   1  10    5.70    1.80 162
  -1  -1 -10    3.70    1.80  72
  -1  -1 -10    2.20    1.10 175
  -1  -1 -10    3.90    1.10 343
   1   1  11    9.80    1.70  86
   1   1  11    9.60    1.50 162
  -1  -1 -11    8.30    1.60  72
  -1  -1 -11    5.90    1.60 176
  -1  -1 -11    7.20    1.10 344
   1   1  12   14.90    2.40  86
   1   1  12   15.80    2.10 161
  -1  -1 -12    9.80    1.90  71
  -1  -1 -12   16.00    2.40 176
  -1  -1 -12   11.50    1.40 345
   1   1  13   58.70    4.90  87
   1   1  13   63.20    4.90 160
  -1  -1 -13   61.90    4.90  70
  -1  -1 -13   65.40    4.60 177
  -1  -1 -13   54.50    4.10 346
   1   1  14    0.70    1.30  88
   1   1  14    2.40    2.20 160
  -1  -1 -14   -0.50    2.20  70
  -1  -1 -14   -0.10    1.30 178
  -1  -1 -14   -1.60    1.20 347
   1   1  15    1.40    2.30  88
   1   1  15    1.80    1.70 159
  -1  -1 -15   -0.30    1.80  69
  -1  -1 -15    2.00    2.00 178
  -1  -1 -15    2.00    1.50 348
   1   1  16    5.50    2.10  89
   1   1  16    1.80    2.20 158
  -1  -1 -16    6.10    2.30 179
  -1  -1 -16    8.30    2.10 348
   1   1  17   26.10    3.60  90
   1   1  17   19.40    1.90 257
  -1  -1 -17   16.90    3.00 180
  -1  -1 -17   23.00    2.80 349
   1   1  18   17.10    3.80  91
   1   1  18   14.80    1.50 260
  -1  -1 -18   19.00    4.10 181
  -1  -1 -18   12.80    2.60 350
   1   1  19    3.20    2.30  91
  -1  -1 -19    1.90    2.30   1
  -1  -1 -19    1.50    2.40 181
  -1  -1 -19   -0.10    2.00 351
   1   1  20    0.40    2.60  92
  -1  -1 -20    0.00    2.40   2
  -1  -1 -20   -0.40    2.10 352
   1   2 -19    8.40    2.90   1
   1   2 -19    6.50    2.90 181
   1   2 -19    2.00    3.20 346
  -1  -2  19    0.20    2.00  91
   1   2 -18    1.40    2.40 180
   1   2 -18    3.60    2.20 345
  -1  -2  18    1.20    2.00  90
   1   2 -17    2.80    2.00 179
   1   2 -17    0.90    1.90 344
  -1  -2  17    0.00    1.70  89
  -1  -2  17    0.90    3.20 153
   1   2 -16    8.00    3.00 178
   1   2 -16    8.10    2.10 343
  -1  -2  16   12.10    2.60  88
  -1  -2  16    9.40    2.50 154
  -1  -2  16    9.20    0.90 264
   1   2 -15   14.40    2.90 177
   1   2 -15    7.40    2.10 342
  -1  -2  15   14.40    2.70  87
  -1  -2  15   14.60    3.20 155
  -1  -2  15   14.90    1.20 269
   1   2 -14    6.00    2.00  65
   1   2 -14    9.80    2.60 177
   1   2 -14    6.20    1.80 341
  -1  -2  14   11.10    2.50  87
  -1  -2  14    6.40    1.80 155
  -1  -2  14    6.90    0.90 272
   1   2 -13    9.60    2.30  66
   1   2 -13   11.70    2.60 176
   1   2 -13   16.50    2.60 340
  -1  -2  13   15.70    2.60  86
  -1  -2  13   11.30    2.50 156
  -1  -2  13   12.30    1.30 274
   1   2 -12    1.50    1.20  66
   1   2 -12   -1.10    1.00 175
   1   2 -12   -1.30    1.10 339
  -1  -2  12    1.00    1.10  85
  -1  -2  12   -0.10    1.30 156
  -1  -2  12   -0.20    0.40 276
   1   2 -11   -1.50    1.50  66
   1   2 -11   -0.90    1.00 174
   1   2 -11    3.10    1.30 338
  -1  -2  11    1.60    1.00  84
  -1  -2  11    1.60    2.20 156
  -1  -2  11    1.20    0.50 277
   1   2 -10    1.80    1.10  67
   1   2 -10    1.50    1.10 173
   1   2 -10    2.20    1.50 337
  -1  -2  10    3.70    1.30  83
  -1  -2  10    0.10    1.00 157
  -1  -2  10    3.10    0.60 278
   1   2  -9   68.50    4.00  67
   1   2  -9   71.30    4.30 172
   1   2  -9   74.00    3.50 287
   1   2  -9   82.40    4.90 336
  -1  -2   9   68.80    3.90  82
  -1  -2   9   71.70    4.20 157
  -1  -2   9   78.80    3.90 279
   1   2  -8    3.40    1.00  67
   1   2  -8    1.80    1.30 171
   1   2  -8    5.00    0.70 292
  -1  -2   8    3.40    1.20  81
  -1  -2   8    2.80    1.00 157
  -1  -2   8    4.50    0.70 279
   1   2  -7   38.10    2.40  67
   1   2  -7   38.90    2.70 169
   1   2  -7   35.20    1.90 296
  -1  -2   7   39.90    2.60  79
  -1  -2   7   38.10    2.40 157
  -1  -2   7   37.70    2.30 279
   1   2  -6   75.80    3.70  67
   1   2  -6   77.30    3.40 168
   1   2  -6   72.50    3.40 300
  -1  -2   6   70.70    3.70  78
  -1  -2   6   69.90    3.40 157
  -1  -2   6   80.00    3.70 279
   1   2  -5   39.90    2.30  66
   1   2  -5   37.40    2.10 166
   1   2  -5   40.70    2.20 303
  -1  -2   5   42.50    2.20  76
  -1  -2   5   41.90    2.30 156
  -1  -2   5   41.10    2.10 278
   1   2  -4   42.20    2.10  65
   1   2  -4   52.60    2.30 164
   1   2  -4   48.30    2.30 307
  -1  -2   4   42.10    2.00  74
  -1  -2   4   44.40    2.10 155
  -1  -2   4   47.30    2.40 276
   1   2  -3   54.60    2.90  63
   1   2  -3   59.00    2.60 161
   1   2  -3   58.90    2.80 283
   1   2  -3   57.10    2.40 310
  -1  -2   3   56.90    2.70  71
  -1  -2   3   58.20    3.10 153
  -1  -2   3   59.10    2.90 274
   1   2  -2  619.40   20.50  57
   1   2  -2  617.90   20.60 155
   1   2  -2  632.00   22.70 277
  -1  -2   2  608.50   20.60  65
  -1  -2   2  644.10   20.80 147
  -1  -2   2  621.00   22.80 236
  -1  -2   2  642.20   23.80 271
   1   2  -1   46.40    2.50 272
   1   2  -1   53.30    2.50 331
  -1  -2   1   53.70    2.10  53
  -1  -2   1   50.00    2.30 135
  -1  -2   1   54.20    2.30 244
  -1  -2   1   59.20    2.80 267
   1   2   0   98.90    5.20 267
   1   2   0  114.80    4.30 321
  -1  -2   0  117.90    4.50  31
  -1  -2   0  111.80    4.50 114
  -1  -2   0  128.60    4.90 229
  -1  -2   0  118.70    5.20 263
  -1  -2   0  113.00    5.00 324
   1   2   1   25.40    1.40 215
   1   2   1   25.30    1.50 262
  -1  -2  -1   25.60    1.50  13
  -1  -2  -1   25.40    1.40  98
  -1  -2  -1   29.20    1.60 193
  -1  -2  -1   24.90    1.70 218
  -1  -2  -1   22.90    1.50 259
  -1  -2  -1   25.40    1.50 313
   1   2   2  182.30    8.30  94
   1   2   2  223.60    8.40 180
   1   2   2  220.60    9.70 205
   1   2   2  234.00    8.70 259
  -1  -2  -2  221.90    8.70   4
  -1  -2  -2  221.30    8.50  90
  -1  -2  -2  214.70    9.50 209
   1   2   3    2.50    0.60  91
   1   2   3    3.70    0.70 176
   1   2   3    4.30    0.60 256
  -1  -2  -3    2.80    0.70   1
  -1  -2  -3    3.30    0.70  86
  -1  -2  -3    5.00    0.70 181
  -1  -2  -3    5.70    0.90 203
   1   2   4  539.40   19.00  89
   1   2   4  556.70   20.20 173
   1   2   4  537.00   18.90 346
  -1  -2  -4  556.40   20.80  83
  -1  -2  -4  543.10   19.50 179
  -1  -2  -4  558.10   20.50 199
   1   2   5   34.60    2.20  88
   1   2   5   38.40    2.40 171
   1   2   5   36.70    1.80 339
  -1  -2  -5   33.90    2.30  81
  -1  -2  -5   38.00    2.30 178
  -1  -2  -5   39.60    2.10 355
   1   2   6  189.80    8.10  88
   1   2   6  168.20    7.30 170
   1   2   6  171.30    6.90 335
  -1  -2  -6  191.50    7.40  80
  -1  -2  -6  177.20    8.00 178
  -1  -2  -6  174.50    7.70 351
   1   2   7   44.30    2.80  87
   1   2   7   49.50    3.20 168
  -1  -2  -7   45.70    2.90  78
  -1  -2  -7   40.80    3.00 177
  -1  -2  -7   49.00    2.40 350
   1   2   8  167.90    8.60  88
   1   2   8  172.10    7.20 167
  -1  -2  -8  173.80    7.40  77
  -1  -2  -8  172.80    8.70 178
  -1  -2  -8  154.10    6.10 349
   1   2   9   38.00    2.70  88
   1   2   9   33.50    2.70 166
  -1  -2  -9   29.20    2.60  76
  -1  -2  -9   27.30    2.40 178
  -1  -2  -9   35.50    2.30 349
   1   2  10  200.90    9.30  88
   1   2  10  227.60    9.40 165
   1   2  10  238.90    8.60 308
  -1  -2 -10  213.40    9.60  75
  -1  -2 -10  225.10    9.30 178
  -1  -2 -10  227.00   10.10 349
   1   2  11   13.50    2.30  88
   1   2  11   13.00    1.90 164
  -1  -2 -11   17.70    2.30  74
  -1  -2 -11   12.00    2.20 178
  -1  -2 -11   10.30    1.20 349
   1   2  12  220.80   12.10  89
   1   2  12  226.60   12.00 163
  -1  -2 -12  205.10   11.80  73
  -1  -2 -12  229.50   10.90 179
  -1  -2 -12  233.20   11.00 349
   1   2  13  261.40   13.40  89
   1   2  13  248.50   14.30 162
  -1  -2 -13  242.90   12.50  72
  -1  -2 -13  215.00   12.30 179
  -1  -2 -13  231.40   11.10 350
   1   2  14    6.10    1.80  90
   1   2  14    9.30    2.50 162
   1   2  14    5.50    1.00 257
  -1  -2 -14    1.40    2.20  72
  -1  -2 -14    4.40    1.90 180
  -1  -2 -14    2.70    1.00 350
   1   2  15    3.80    1.80  90
   1   2  15   -0.10    1.70 161
   1   2  15    6.60    1.10 258
  -1  -2 -15    3.80    2.10  71
  -1  -2 -15    6.30    1.90 180
  -1  -2 -15    6.40    1.40 351
   1   2  16   74.30    6.40  91
   1   2  16   82.80    7.30 160
   1   2  16   75.10    4.30 260
  -1  -2 -16   52.30    5.50   1
  -1  -2 -16   62.80    5.90 181
  -1  -2 -16   77.10    5.30 352
   1   2  17   45.40    4.90  91
   1   2  17   47.80    3.20 263
  -1  -2 -17   53.20    5.40   1
  -1  -2 -17   53.20    5.30 352
   1   2  18    0.80    2.00  92
   1   2  18    0.70    0.70 266
  -1  -2 -18    0.50    2.00   2
  -1  -2 -18    3.70    1.60 353
   1   2  19    3.50    2.40  93
  -1  -2 -19    5.50    2.50   3
  -1  -2 -19    4.50    1.60 354
   1   2  20   16.60    3.60  93
  -1  -2 -20   16.30    4.40   3
  -1  -2 -20   12.10    2.50 355
   1   3 -19    3.80    3.50 180
   1   3 -19   -5.80    3.20 345
  -1  -3  19    0.70    3.30  90
   1   3 -18    9.50    2.80 179
   1   3 -18    9.60    3.20 343
  -1  -3  18    9.80    2.90  89
   1   3 -17   -0.60    1.70 178
   1   3 -17    2.40    2.70 342
  -1  -3  17   -0.70    1.70  88
  -1  -3  17    2.70    3.20 151
   1   3 -16    7.20    2.40 177
   1   3 -16    8.70    2.20 341
  -1  -3  16    3.80    1.80  87
  -1  -3  16    4.80    2.30 152
  -1  -3  16    5.20    1.00 269
   1   3 -15    4.90    1.90 176
   1   3 -15    0.90    1.60 340
  -1  -3  15    7.30    2.00  86
  -1  -3  15    3.10    2.60 152
  -1  -3  15    2.30    0.70 272
   1   3 -14   -2.00    1.80  63
   1   3 -14    1.40    1.40 175
   1   3 -14    0.60    1.30 339
  -1  -3  14    2.20    1.40  85
  -1  -3  14   -1.30    2.20 153
  -1  -3  14    1.40    0.60 274
   1   3 -13    2.80    1.70  63
   1   3 -13    0.80    1.30 174
   1   3 -13    2.20    1.50 338
  -1  -3  13    0.10    1.30  84
  -1  -3  13    3.00    1.70 153
  -1  -3  13    1.50    0.70 275
   1   3 -12   -1.80    1.20  63
   1   3 -12    1.20    1.60 173
   1   3 -12    0.90    1.60 337
  -1  -3  12    1.20    1.60  83
  -1  -3  12    4.60    1.80 153
  -1  -3  12   -0.80    0.60 277
   1   3 -11   23.00    2.60  64
   1   3 -11   21.80    2.80 171
   1   3 -11   14.70    2.60 335
  -1  -3  11   18.80    2.20  81
  -1  -3  11   20.60    2.70 154
  -1  -3  11   22.80    1.90 278
   1   3 -10    0.60    1.50  64
   1   3 -10   -0.50    0.90 170
   1   3 -10    0.90    0.60 291
  -1  -3  10    0.60    1.00  80
  -1  -3  10    1.20    1.40 154
  -1  -3  10    1.20    0.60 279
   1   3  -9   11.70    1.80  64
   1   3  -9    7.90    1.40 169
   1   3  -9    6.50    0.90 296
  -1  -3   9    7.40    1.30  79
  -1  -3   9    7.50    1.70 154
  -1  -3   9   10.90    1.00 279
   1   3  -8   -0.50    0.80  63
   1   3  -8   -0.70    1.20 167
   1   3  -8    0.70    0.60 300
  -1  -3   8    3.30    1.40  77
  -1  -3   8    3.00    1.00 153
  -1  -3   8    3.60    0.80 279
   1   3  -7  116.10    5.10  63
   1   3  -7  123.50    5.10 166
   1   3  -7  115.90    5.30 304
  -1  -3   7  111.70    5.10  76
  -1  -3   7  120.30    5.00 153
  -1  -3   7  118.30    5.60 279
   1   3  -6   76.90    3.60  62
   1   3  -6   80.30    3.60 164
   1   3  -6   73.20    3.50 308
  -1  -3   6   76.70    3.80  74
  -1  -3   6   75.50    3.40 152
  -1  -3   6   78.30    3.70 279
   1   3  -5   23.70    1.70  60
   1   3  -5   22.40    1.60 161
  -1  -3   5   22.00    1.70  71
  -1  -3   5   21.40    1.60 150
   1   3  -4    1.10    0.60  58
   1   3  -4   -0.20    0.50 158
  -1  -3   4   -0.40    0.60  68
  -1  -3   4    1.70    0.70 148
  -1  -3   4    0.10    0.40 277
   1   3  -3   62.80    2.60  54
   1   3  -3   61.70    2.70 153
   1   3  -3   63.40    3.20 284
  -1  -3   3   65.40    2.90  63
  -1  -3   3   61.90    2.80 144
  -1  -3   3   69.90    3.50 233
  -1  -3   3   63.90    3.40 276
   1   3  -2   45.20    2.00  48
   1   3  -2   45.20    2.00 146
   1   3  -2   44.60    2.50 280
   1   3  -2   46.70    2.50 333
  -1  -3   2   44.30    2.00  56
  -1  -3   2   45.80    2.10 138
  -1  -3   2   46.30    2.20 238
  -1  -3   2   47.00    2.50 274
   1   3  -1    1.80    0.40  38
   1   3  -1    1.90    0.50 136
   1   3  -1    2.90    0.60 239
   1   3  -1    2.60    0.60 276
   1   3  -1    2.00    0.60 326
  -1  -3   1    2.30    0.60  46
  -1  -3   1    2.80    0.50 128
  -1  -3   1    1.20    0.50 247
  -1  -3   1    1.30    0.50 271
  -1  -3   1    1.70    0.80 331
   1   3   0    1.90    0.50  26
   1   3   0    1.20    0.50 122
   1   3   0    0.50    0.60 185
   1   3   0    1.50    0.80 226
   1   3   0    0.70    0.40 253
   1   3   0    0.80    0.50 272
   1   3   0    0.30    0.50 318
  -1  -3   0    0.30    0.50  32
  -1  -3   0    0.30    0.50 116
  -1  -3   0   -0.10    0.80 231
  -1  -3   0    0.00    0.40 268
  -1  -3   0    2.40    0.90 322
   1   3   1  343.20   12.70  15
   1   3   1  348.90   13.10 111
   1   3   1  357.40   13.10 197
   1   3   1  359.90   13.80 218
   1   3   1  354.00   14.10 269
  -1  -3  -1  350.20   13.30  21
  -1  -3  -1  352.50   13.00 105
  -1  -3  -1  349.30   13.40 191
  -1  -3  -1  320.40   13.70 223
  -1  -3  -1  341.30   13.60 265
  -1  -3  -1  358.00   13.40 313
   1   3   2  739.10   26.40   7
   1   3   2  718.70   26.60 103
   1   3   2  751.90   28.00 210
   1   3   2  758.30   27.80 266
  -1  -3  -2  700.60   26.10  13
  -1  -3  -2  744.80   26.70  97
  -1  -3  -2  742.80   27.10 215
  -1  -3  -2  731.80   26.70 261
   1   3   3   39.10    2.20   2
   1   3   3   40.80    2.20  98
   1   3   3   44.70    2.90 203
   1   3   3   41.00    2.40 263
  -1  -3  -3   38.80    2.20   8
  -1  -3  -3   40.80    2.20  92
  -1  -3  -3   37.70    2.30 209
  -1  -3  -3   37.20    2.10 257
   1   3   4   11.80    1.10  95
   1   3   4   12.50    1.40 179
   1   3   4   12.50    1.20 261
  -1  -3  -4   10.90    1.10   5
  -1  -3  -4   12.10    1.40  89
  -1  -3  -4   13.60    1.50 205
   1   3   5   69.10    3.20  93
   1   3   5   64.20    2.90 176
   1   3   5   59.50    2.80 260
   1   3   5   56.40    2.70 350
  -1  -3  -5   60.20    3.30   3
  -1  -3  -5   58.00    3.30  86
  -1  -3  -5   60.20    3.40 201
   1   3   6   76.80    4.10  92
   1   3   6   79.70    4.30 174
   1   3   6   81.10    3.90 259
   1   3   6   81.30    3.50 344
  -1  -3  -6   77.20    4.00   2
  -1  -3  -6   74.50    4.20  84
  -1  -3  -6   86.30    4.50 199
   1   3   7   -0.50    0.90  91
   1   3   7    0.70    0.90 172
   1   3   7    0.10    0.40 258
   1   3   7    0.80    0.60 340
  -1  -3  -7   -0.10    0.80   1
  -1  -3  -7   -0.90    0.70  82
  -1  -3  -7   -0.40    0.80 181
   1   3   8  103.80    4.90  91
   1   3   8  104.80    5.40 170
   1   3   8  109.70    5.00 258
   1   3   8  105.40    4.50 336
  -1  -3  -8   94.40    5.00   1
  -1  -3  -8  112.90    5.30  80
  -1  -3  -8  111.70    5.00 181
   1   3   9   -0.20    0.90  91
   1   3   9    1.60    1.00 169
   1   3   9    0.90    0.70 258
  -1  -3  -9    1.20    1.00   1
  -1  -3  -9    0.00    0.90  79
  -1  -3  -9    0.00    1.00 181
  -1  -3  -9   -0.10    0.70 355
   1   3  10   62.40    3.80  91
   1   3  10   66.80    3.70 168
   1   3  10   55.30    3.00 258
  -1  -3 -10   58.80    4.00   1
  -1  -3 -10   50.70    3.50  78
  -1  -3 -10   49.30    3.40 181
  -1  -3 -10   61.50    3.00 354
   1   3  11    4.50    1.40  91
   1   3  11    6.20    1.90 167
   1   3  11    7.10    1.00 259
  -1  -3 -11    5.40    1.60   1
  -1  -3 -11    7.00    2.00  77
  -1  -3 -11    6.60    1.50 181
  -1  -3 -11    7.70    1.20 354
   1   3  12  225.20   11.80  91
   1   3  12  259.20   14.30 166
   1   3  12  244.70   10.40 259
  -1  -3 -12  219.40   12.90   1
  -1  -3 -12  249.40   12.70  76
  -1  -3 -12  229.90   11.50 181
  -1  -3 -12  250.60   11.30 353
   1   3  13   10.20    2.50  91
   1   3  13    5.30    2.30 165
   1   3  13    8.00    1.20 260
  -1  -3 -13    4.40    2.00   1
  -1  -3 -13    8.50    2.40  75
  -1  -3 -13    7.10    1.50 354
   1   3  14    7.60    2.00  92
   1   3  14   13.60    2.90 164
   1   3  14    7.50    1.10 262
  -1  -3 -14    4.60    1.70   2
  -1  -3 -14    8.00    2.50  74
  -1  -3 -14    5.40    1.10 354
   1   3  15   -1.90    1.40  92
   1   3  15    2.50    2.60 163
   1   3  15    0.50    0.70 263
  -1  -3 -15    0.30    1.50   2
  -1  -3 -15   -2.30    2.60  73
  -1  -3 -15   -0.10    1.20 354
   1   3  16   18.60    3.50  93
   1   3  16   20.80    3.70 162
   1   3  16   21.90    1.80 265
  -1  -3 -16   24.10    4.10   3
  -1  -3 -16   28.60    3.00 355
   1   3  17   16.10    2.50  93
   1   3  17   13.60    1.60 268
  -1  -3 -17   14.80    2.80   3
   1   3  18   13.90    3.60  94
  -1  -3 -18   12.10    3.60   4
   1   3  19    3.10    2.40  94
  -1  -3 -19    1.90    2.60   4
   1   3  20    5.30    3.00  95
  -1  -3 -20    2.80    2.60   5
   1   4 -19    0.20    3.50 178
   1   4 -19    4.20    2.60 343
  -1  -4  19    2.60    3.70  88
   1   4 -18    0.30    3.40 177
   1   4 -18   -3.10    2.00 342
  -1  -4  18   -5.30    2.80  87
   1   4 -17    0.50    2.70 176
   1   4 -17    1.10    2.70 341
  -1  -4  17    0.80    2.70  86
  -1  -4  17   -1.00    3.10 149
   1   4 -16   -4.20    2.50 175
   1   4 -16    1.30    2.60 339
  -1  -4  16   -2.70    1.60  85
  -1  -4  16    2.80    2.20 150
  -1  -4  16   -1.10    1.00 271
   1   4 -15    7.50    2.30 174
   1   4 -15    8.80    2.10 338
  -1  -4  15    6.20    2.00  84
  -1  -4  15    4.40    2.00 150
  -1  -4  15    4.10    0.90 273
   1   4 -14    2.50    1.60 173
   1   4 -14   -0.50    1.30 337
  -1  -4  14   -0.50    1.50  83
  -1  -4  14    0.40    2.40 150
  -1  -4  14    0.70    0.80 275
   1   4 -13    0.20    2.00  61
   1   4 -13   -1.30    1.20 172
   1   4 -13    2.20    1.60 336
  -1  -4  13    1.10    1.30  82
  -1  -4  13   -2.80    1.90 151
  -1  -4  13    0.40    0.80 276
   1   4 -12   21.70    2.80  61
   1   4 -12   12.90    2.30 171
   1   4 -12   15.20    1.20 288
  -1  -4  12   21.80    2.80  81
  -1  -4  12   18.60    2.80 151
  -1  -4  12   20.90    1.90 277
   1   4 -11   34.50    3.40  61
   1   4 -11   36.10    3.40 169
   1   4 -11   32.50    2.20 294
  -1  -4  11   36.20    2.90  79
  -1  -4  11   34.60    3.20 151
  -1  -4  11   35.00    2.60 278
   1   4 -10   62.20    4.50  60
   1   4 -10   67.40    3.90 168
   1   4 -10   62.40    3.50 299
  -1  -4  10   64.60    4.30  78
  -1  -4  10   65.10    4.50 150
  -1  -4  10   69.10    3.50 279
   1   4  -9   35.30    2.60  60
   1   4  -9   31.30    2.50 166
   1   4  -9   28.00    2.00 303
  -1  -4   9   34.70    2.50  76
  -1  -4   9   34.60    2.70 150
  -1  -4   9   30.60    2.40 279
   1   4  -8   82.20    4.70  59
   1   4  -8   77.20    4.40 164
   1   4  -8   81.70    4.00 307
  -1  -4   8   83.80    4.30  74
  -1  -4   8   89.20    5.60 149
  -1  -4   8   83.30    4.40 279
   1   4  -7    3.50    1.20  59
   1   4  -7    4.00    1.20 162
   1   4  -7    5.50    0.80 310
  -1  -4   7    6.30    1.40  72
  -1  -4   7    8.20    1.40 149
  -1  -4   7    5.50    0.80 279
   1   4  -6    0.70    0.80  57
   1   4  -6    1.10    0.80 160
  -1  -4   6   -0.40    0.60  70
  -1  -4   6    1.20    0.80 147
  -1  -4   6    0.00    0.40 279
   1   4  -5   18.70    1.50  55
   1   4  -5   12.10    1.40 157
  -1  -4   5   16.00    1.40  67
  -1  -4   5   16.10    1.50 145
  -1  -4   5   16.80    1.40 278
   1   4  -4   36.30    2.00  52
   1   4  -4   34.60    2.00 153
  -1  -4   4   36.70    2.10  63
  -1  -4   4   44.90    2.30 142
  -1  -4   4   41.20    2.50 232
  -1  -4   4   42.40    2.60 277
   1   4  -3  106.10    4.80  48
   1   4  -3  105.10    4.20 148
   1   4  -3  101.50    5.20 285
   1   4  -3  113.70    4.90 334
  -1  -4   3  100.20    4.10  58
  -1  -4   3   99.10    4.30 138
  -1  -4   3  105.20    4.90 235
  -1  -4   3  107.10    5.00 276
   1   4  -2   19.10    1.20  42
   1   4  -2   20.50    1.40 141
   1   4  -2   20.40    1.50 282
   1   4  -2   19.20    1.40 329
  -1  -4   2   19.30    1.30  51
  -1  -4   2   18.20    1.20 132
  -1  -4   2   18.10    1.30 240
  -1  -4   2   21.80    1.50 275
   1   4  -1  270.50   10.50  35
   1   4  -1  259.90    9.30 133
   1   4  -1  247.90    9.70 238
   1   4  -1  261.00   11.00 279
   1   4  -1  263.30   11.20 323
  -1  -4   1  238.80    9.50  43
  -1  -4   1  262.80    9.60 125
  -1  -4   1  243.20    8.80 250
  -1  -4   1  256.30   10.80 273
  -1  -4   1  249.80    9.50 329
   1   4   0   64.50    2.80  26
   1   4   0   69.10    3.20 124
   1   4   0   68.40    3.20 186
   1   4   0   67.50    3.40 227
   1   4   0   61.60    2.80 252
   1   4   0   65.80    3.10 276
   1   4   0   66.40    2.90 315
  -1  -4   0   62.90    3.30  34
  -1  -4   0   65.90    2.80 116
  -1  -4   0   74.00    3.60 270
  -1  -4   0   65.60    3.40 322
   1   4   1   48.70    2.30  18
   1   4   1   48.50    2.50 115
   1   4   1   49.50    2.60 197
   1   4   1   45.60    2.40 220
   1   4   1   49.80    2.70 273
  -1  -4  -1   49.70    2.50  25
  -1  -4  -1   46.00    2.20 108
  -1  -4  -1   49.60    2.90 188
  -1  -4  -1   45.00    2.80 226
  -1  -4  -1   50.60    2.90 268
  -1  -4  -1   47.40    2.40 314
   1   4   2   12.30    1.20  12
   1   4   2   10.10    1.00 108
   1   4   2   15.50    1.50 213
   1   4   2   11.80    1.10 271
  -1  -4  -2   11.50    1.10  18
  -1  -4  -2   13.90    1.30 102
  -1  -4  -2   11.40    1.40 220
  -1  -4  -2   10.80    1.10 265
   1   4   3    4.60    0.90   6
   1   4   3    4.80    0.80 103
   1   4   3    7.00    1.00 207
   1   4   3    4.60    0.80 269
  -1  -4  -3    6.80    1.10  13
  -1  -4  -3    6.10    1.00  96
  -1  -4  -3    6.40    0.90 214
  -1  -4  -3    6.40    1.00 262
   1   4   4    2.00    0.90   3
   1   4   4    0.70    0.70 100
   1   4   4    1.70    0.80 202
   1   4   4    1.40    0.60 267
  -1  -4  -4    0.60    0.70  10
  -1  -4  -4    1.60    1.00  93
  -1  -4  -4    0.60    1.00 210
  -1  -4  -4    0.90    0.60 258
   1   4   5  361.30   13.90  98
   1   4   5  366.40   15.60 180
   1   4   5  373.20   13.90 266
  -1  -4  -5  339.10   14.40   8
  -1  -4  -5  377.00   15.50  90
  -1  -4  -5  355.50   14.30 206
   1   4   6   54.50    3.10  96
   1   4   6   56.20    3.00 177
   1   4   6   61.60    3.60 265
   1   4   6   52.90    2.70 351
  -1  -4  -6   62.60    3.10   6
  -1  -4  -6   63.40    3.30  87
  -1  -4  -6   61.40    3.80 203
   1   4   7   25.40    2.20  95
   1   4   7   19.70    1.90 175
   1   4   7   24.70    1.70 264
   1   4   7   28.60    1.70 346
  -1  -4  -7   27.80    2.20   5
  -1  -4  -7   29.00    2.20  85
  -1  -4  -7   29.20    2.60 202
   1   4   8   12.20    1.60  94
   1   4   8   12.20    1.80 173
   1   4   8   14.20    1.30 263
   1   4   8   11.70    1.10 342
  -1  -4  -8   13.40    1.50   4
  -1  -4  -8   12.90    1.60  83
  -1  -4  -8   14.60    1.70 200
   1   4   9   71.60    4.30  94
   1   4   9   72.00    4.60 172
   1   4   9   71.00    3.60 263
   1   4   9   74.50    3.70 338
  -1  -4  -9   72.30    4.30   4
  -1  -4  -9   77.10    4.80  82
  -1  -4  -9   71.70    4.70 199
   1   4  10    2.50    1.50  94
   1   4  10    1.70    1.10 170
   1   4  10    0.80    0.70 263
   1   4  10    2.60    0.90 336
  -1  -4 -10    1.30    1.50   4
  -1  -4 -10    1.50    1.10  80
   1   4  11   12.90    2.10  93
   1   4  11   10.40    1.90 169
   1   4  11   10.80    1.30 264
  -1  -4 -11   14.10    2.20   3
  -1  -4 -11   11.40    1.80  79
   1   4  12    3.40    2.00  93
   1   4  12    0.00    1.90 168
   1   4  12    0.90    0.70 264
  -1  -4 -12    2.50    1.70   3
  -1  -4 -12    2.40    1.90  78
   1   4  13    1.00    1.90  94
   1   4  13    2.30    2.10 166
   1   4  13    2.30    0.80 265
  -1  -4 -13    1.60    1.80   4
  -1  -4 -13    1.20    2.00  76
   1   4  14   61.20    5.60  94
   1   4  14   43.20    4.60 165
   1   4  14   52.60    3.50 266
   1   4  14   46.30    2.40 289
   1   4  14   55.30    2.80 309
  -1  -4 -14   47.20    4.70   4
  -1  -4 -14   56.00    5.00  75
   1   4  15   11.90    2.40  94
   1   4  15   19.60    2.80 164
   1   4  15   10.80    1.30 268
  -1  -4 -15   14.20    2.70   4
  -1  -4 -15    3.60    2.20  74
   1   4  16   38.90    4.90  94
   1   4  16   34.10    4.10 163
  -1  -4 -16   43.40    4.60   4
   1   4  17    0.10    1.90  95
   1   4  17   -0.40    0.40 273
  -1  -4 -17    1.90    1.90   5
   1   4  18   27.60    3.90  95
  -1  -4 -18   27.40    4.00   5
  -1  -4 -19   -0.70    2.10 199
   1   4  20    2.60    2.60  96
  -1  -4 -20    6.00    2.80   6
  -1  -4 -20    0.90    2.40 199
   1   5 -19    3.30    2.80 177
   1   5 -19    2.70    3.50 342
  -1  -5  19    2.40    2.50  87
   1   5 -18   -0.30    2.30 176
   1   5 -18    2.80    3.40 340
  -1  -5  18    2.60    2.30  86
   1   5 -17   -0.40    2.20 175
   1   5 -17    1.10    2.10 339
  -1  -5  17    0.00    1.80  85
  -1  -5  17    0.00    3.40 147
   1   5 -16    4.10    2.10 174
   1   5 -16    8.00    2.30 338
  -1  -5  16    4.70    1.80  84
  -1  -5  16    2.80    3.10 148
  -1  -5  16    4.10    1.10 272
   1   5 -15    5.70    2.70 173
   1   5 -15    4.00    2.50 337
  -1  -5  15   11.00    2.70  83
  -1  -5  15    5.50    2.10 148
  -1  -5  15    4.00    1.10 274
   1   5 -14   29.30    3.60 171
   1   5 -14   23.40    3.40 335
  -1  -5  14   21.90    3.30  81
  -1  -5  14   23.10    3.50 148
  -1  -5  14   28.20    2.90 275
   1   5 -13    2.10    1.60  58
   1   5 -13    2.00    1.50 170
   1   5 -13    4.10    0.70 290
  -1  -5  13    7.00    1.70  80
  -1  -5  13    4.40    1.70 148
  -1  -5  13    3.70    0.90 276
   1   5 -12   20.90    2.20  58
   1   5 -12   19.30    2.90 169
   1   5 -12   17.40    1.50 295
  -1  -5  12   19.50    2.50  79
  -1  -5  12   16.50    2.10 148
  -1  -5  12   16.80    1.80 277
   1   5 -11    0.60    1.90  58
   1   5 -11    0.40    1.20 167
   1   5 -11   -0.60    0.60 300
  -1  -5  11   -0.50    1.10  77
  -1  -5  11    3.50    1.90 148
  -1  -5  11    1.00    0.90 278
   1   5 -10   19.50    2.40  57
   1   5 -10   19.70    2.50 166
   1   5 -10   21.40    1.60 304
  -1  -5  10   18.10    2.30  76
  -1  -5  10   19.30    2.60 147
   1   5  -9    3.00    1.10  57
   1   5  -9   -1.40    1.00 164
   1   5  -9    2.20    0.80 308
  -1  -5   9    2.30    1.20  74
  -1  -5   9   -0.30    1.40 147
  -1  -5   9    1.60    0.90 279
   1   5  -8    1.00    0.90  56
   1   5  -8    0.90    1.50 162
  -1  -5   8   -1.20    1.30  72
  -1  -5   8   -0.20    0.90 146
  -1  -5   8    0.10    0.60 279
   1   5  -7   49.20    3.20  55
   1   5  -7   55.10    3.10 159
  -1  -5   7   51.10    3.10  69
  -1  -5   7   54.70    3.20 145
  -1  -5   7   64.20    3.40 279
   1   5  -6   10.10    1.50  53
   1   5  -6    4.60    1.30 157
  -1  -5   6    4.00    1.30  67
  -1  -5   6    7.70    1.20 143
  -1  -5   6    5.40    1.10 279
   1   5  -5   10.40    1.40  51
   1   5  -5    9.60    1.50 153
  -1  -5   5    7.20    1.30  63
  -1  -5   5    8.70    1.40 141
  -1  -5   5    8.90    1.20 278
   1   5  -4    9.40    1.30  48
   1   5  -4    8.40    1.40 149
   1   5  -4   14.20    1.70 334
  -1  -5   4   14.20    1.40  59
  -1  -5   4   13.90    1.40 138
  -1  -5   4   13.50    1.40 234
  -1  -5   4   12.10    1.40 277
   1   5  -3  137.80    6.20  44
   1   5  -3  135.50    5.90 144
   1   5  -3  121.60    5.60 286
   1   5  -3  124.40    5.20 330
  -1  -5   3  125.00    5.40  54
  -1  -5   3  140.60    6.40 134
  -1  -5   3  128.10    5.50 237
  -1  -5   3  137.80    6.40 276
   1   5  -2   15.50    1.50  38
   1   5  -2   18.40    1.60 138
   1   5  -2   13.90    1.20 283
   1   5  -2   18.40    1.60 325
  -1  -5   2   18.60    1.40  48
  -1  -5   2   20.00    1.50 128
  -1  -5   2   16.50    1.10 244
  -1  -5   2   18.90    1.50 275
   1   5  -1  284.60   10.30  32
   1   5  -1  295.80   10.60 132
   1   5  -1  283.30   10.30 231
   1   5  -1  278.50   10.40 236
   1   5  -1  299.10   13.30 281
   1   5  -1  291.60   12.60 320
  -1  -5   1  276.10   10.90  42
  -1  -5   1  278.90   10.50 122
  -1  -5   1  285.00   10.40 254
  -1  -5   1  298.50   11.90 274
  -1  -5   1  276.40   10.70 328
   1   5   0   28.00    1.60  26
   1   5   0   35.10    2.30 124
   1   5   0   29.30    1.70 188
   1   5   0   35.40    2.60 227
   1   5   0   31.20    1.50 250
   1   5   0   34.50    2.30 278
   1   5   0   31.40    2.00 313
  -1  -5   0   31.20    2.00  34
  -1  -5   0   33.40    1.90 116
  -1  -5   0   32.20    2.20 272
  -1  -5   0   35.90    2.10 321
   1   5   1   16.90    1.30  20
   1   5   1   14.70    1.20 118
   1   5   1   18.40    1.50 221
   1   5   1   17.90    1.50 276
  -1  -5  -1   17.00    1.40  28
  -1  -5  -1   18.30    1.40 110
  -1  -5  -1   16.80    1.20 186
  -1  -5  -1   15.80    1.30 228
  -1  -5  -1   18.80    1.70 270
  -1  -5  -1   16.20    1.40 315
   1   5   2  294.40   11.10  14
   1   5   2  295.70   11.40 112
   1   5   2  310.20   11.80 215
   1   5   2  289.10   11.70 274
  -1  -5  -2  316.60   12.40  22
  -1  -5  -2  299.40   11.20 104
  -1  -5  -2  320.60   13.30 195
  -1  -5  -2  305.70   14.20 223
  -1  -5  -2  296.80   12.80 267
   1   5   3  211.10    9.80  10
   1   5   3  223.90   10.60 108
   1   5   3  218.90    9.10 210
   1   5   3  215.90    9.00 273
  -1  -5  -3  203.50    9.90  18
  -1  -5  -3  216.90    9.70 100
  -1  -5  -3  215.40    9.90 218
  -1  -5  -3  227.70    9.80 264
   1   5   4    0.90    0.70   6
   1   5   4    0.00    0.60 104
   1   5   4    2.80    0.80 205
   1   5   4    1.60    0.60 271
  -1  -5  -4   -0.10    0.70  14
  -1  -5  -4    1.10    0.70  96
  -1  -5  -4    1.60    0.80 214
  -1  -5  -4    1.90    0.80 262
   1   5   5   28.10    2.40   3
   1   5   5   30.80    2.50 102
   1   5   5   33.30    2.40 200
   1   5   5   29.40    2.00 270
  -1  -5  -5   35.70    2.70  12
  -1  -5  -5   32.60    2.60  93
  -1  -5  -5   30.00    2.20 210
  -1  -5  -5   31.80    2.10 258
   1   5   6    7.30    1.30 100
   1   5   6    8.50    1.20 180
   1   5   6    8.90    1.00 269
  -1  -5  -6    6.40    1.00  10
  -1  -5  -6    8.80    1.40  90
  -1  -5  -6    6.20    1.40 207
   1   5   7   26.00    2.10  98
   1   5   7   22.10    2.20 178
   1   5   7   24.50    1.80 268
   1   5   7   27.50    1.70 351
  -1  -5  -7   24.30    2.10   8
  -1  -5  -7   25.70    2.20  88
  -1  -5  -7   23.40    2.00 205
   1   5   8    4.90    1.20  97
   1   5   8    3.60    1.40 176
   1   5   8    8.00    1.00 268
   1   5   8    8.90    1.20 347
  -1  -5  -8    9.30    1.50   7
  -1  -5  -8    7.40    1.70  86
  -1  -5  -8    6.50    1.40 204
   1   5   9   10.80    2.00  97
   1   5   9   13.60    1.80 174
   1   5   9   12.90    1.10 268
   1   5   9    7.70    1.10 343
  -1  -5  -9   10.50    1.80   7
  -1  -5  -9   10.20    1.60  84
  -1  -5  -9   10.00    1.40 202
   1   5  10    0.60    1.00  96
   1   5  10   -0.10    1.00 172
   1   5  10   -0.20    0.70 268
   1   5  10    0.50    0.90 340
  -1  -5 -10    0.20    1.00   6
  -1  -5 -10    0.60    1.00  82
  -1  -5 -10   -0.70    1.20 201
   1   5  11    1.70    1.20  96
   1   5  11    1.70    1.10 171
   1   5  11   -0.50    0.40 268
   1   5  11    0.20    0.90 337
  -1  -5 -11   -1.20    1.10   6
  -1  -5 -11    0.70    1.10  81
  -1  -5 -11    2.00    1.20 201
   1   5  12    5.20    1.60  96
   1   5  12    8.00    2.10 169
   1   5  12    9.80    1.30 269
  -1  -5 -12    7.20    1.80   6
  -1  -5 -12   10.40    2.20  79
  -1  -5 -12   11.00    1.70 200
   1   5  13   -1.90    1.20  96
   1   5  13   -0.20    1.30 168
   1   5  13    0.60    0.70 269
  -1  -5 -13   -0.70    1.40   6
  -1  -5 -13   -1.80    1.20  78
  -1  -5 -13    2.90    1.40 200
   1   5  14   31.00    3.40  96
   1   5  14   29.10    3.50 167
   1   5  14   32.50    2.50 271
  -1  -5 -14   26.40    3.20   6
  -1  -5 -14   29.20    3.30  77
  -1  -5 -14   25.50    3.20 200
   1   5  15   25.80    3.30  96
   1   5  15   24.20    3.50 166
   1   5  15   25.20    2.50 272
  -1  -5 -15   21.80    3.40   6
  -1  -5 -15   22.80    3.40 200
   1   5  16   44.30    4.70  96
   1   5  16   41.60    3.50 274
  -1  -5 -16   39.50    4.50   6
  -1  -5 -16   39.10    4.50 200
   1   5  17   -1.40    2.70  96
   1   5  17    0.40    0.50 276
  -1  -5 -17   -1.90    2.80   6
  -1  -5 -17   -2.00    1.60 200
   1   5  18   10.80    3.00  97
  -1  -5 -18   18.80    3.50   7
  -1  -5 -18   19.80    3.10 200
   1   5  19    6.30    3.00  97
  -1  -5 -19    3.70    2.90   7
  -1  -5 -19    9.30    3.50 200
   1   5  20    3.70    3.90  98
  -1  -5 -20   11.30    4.10   8
  -1  -5 -20    7.70    2.80 201
   1   6 -19    3.00    2.80 176
   1   6 -19   -0.50    2.70 340
  -1  -6  19    0.50    2.50  86
  -1  -6  19   -0.70    2.80 232
   1   6 -18   -0.40    2.50 175
   1   6 -18    1.70    2.80 339
  -1  -6  18    2.60    2.30  85
   1   6 -17    3.20    3.30 174
   1   6 -17   -1.00    3.30 338
  -1  -6  17    4.10    2.10  84
   1   6 -16    3.80    3.00 172
   1   6 -16    3.50    2.90 336
  -1  -6  16    0.40    2.30  82
  -1  -6  16   -1.20    3.00 146
  -1  -6  16    1.30    1.30 272
   1   6 -15    2.10    2.10 171
   1   6 -15    4.30    2.10 335
  -1  -6  15    7.70    2.20  81
  -1  -6  15    8.50    3.10 146
  -1  -6  15    5.70    1.40 274
   1   6 -14   46.90    4.50 170
   1   6 -14   38.30    2.70 290
  -1  -6  14   50.00    4.30  80
  -1  -6  14   41.60    4.50 146
  -1  -6  14   47.40    4.10 275
   1   6 -13   -2.20    2.20  56
   1   6 -13   -1.50    1.90 168
   1   6 -13    0.50    0.90 296
  -1  -6  13    0.00    1.80  78
  -1  -6  13    5.40    2.40 146
  -1  -6  13    0.70    0.80 276
   1   6 -12   -0.50    2.00  55
   1   6 -12   -2.10    1.30 167
   1   6 -12    1.80    0.80 301
  -1  -6  12   -2.70    1.30  77
  -1  -6  12    6.30    2.20 145
  -1  -6  12   -0.40    1.00 277
   1   6 -11    0.30    1.30  55
   1   6 -11   -0.60    1.70 165
   1   6 -11    1.70    0.90 305
  -1  -6  11    0.30    1.10  75
  -1  -6  11    0.40    1.30 145
  -1  -6  11    0.50    1.00 277
   1   6 -10    0.90    1.80  54
   1   6 -10    3.20    1.80 164
   1   6 -10    1.10    0.90 308
  -1  -6  10    0.90    1.50  74
  -1  -6  10    0.20    1.70 144
  -1  -6  10    0.10    0.70 278
   1   6  -9    1.30    1.50  54
   1   6  -9   -0.60    1.40 162
  -1  -6   9    0.70    1.40  72
  -1  -6   9    0.40    1.50 144
  -1  -6   9   -0.20    0.60 278
   1   6  -8   81.10    5.00  53
   1   6  -8   87.40    4.90 159
  -1  -6   8   87.20    4.80  69
  -1  -6   8   88.70    5.20 143
  -1  -6   8   82.40    4.80 278
   1   6  -7   10.40    1.50  51
   1   6  -7    7.00    1.40 157
  -1  -6   7   10.20    1.30  67
  -1  -6   7    9.80    1.50 141
  -1  -6   7    9.20    1.50 278
   1   6  -6    0.80    0.90  49
   1   6  -6    1.20    0.90 154
  -1  -6   6    3.60    1.10  64
  -1  -6   6    1.70    0.90 139
  -1  -6   6    1.90    0.70 278
   1   6  -5   15.50    1.50  47
   1   6  -5   16.50    2.00 151
   1   6  -5   17.10    1.70 333
  -1  -6   5   16.30    1.90  61
  -1  -6   5   13.00    1.40 137
  -1  -6   5   17.40    1.70 233
  -1  -6   5   20.90    1.80 278
   1   6  -4    5.70    1.10  44
   1   6  -4    8.00    1.30 147
   1   6  -4    3.60    1.00 330
  -1  -6   4    4.60    1.20  57
  -1  -6   4    4.40    1.00 134
  -1  -6   4    4.10    0.80 236
  -1  -6   4    6.90    1.00 277
   1   6  -3   19.20    1.60  40
   1   6  -3   17.20    1.50 142
   1   6  -3   19.30    1.70 286
   1   6  -3   18.60    1.80 326
  -1  -6   3   18.20    1.30  52
  -1  -6   3   15.20    1.50 130
  -1  -6   3   20.50    1.40 240
  -1  -6   3   14.80    1.80 276
   1   6  -2   63.10    3.10  36
   1   6  -2   66.30    3.10 137
   1   6  -2   64.00    3.70 284
   1   6  -2   60.00    3.40 322
  -1  -6   2   54.70    2.70  47
  -1  -6   2   55.50    3.00 126
  -1  -6   2   57.40    2.70 247
  -1  -6   2   61.60    3.60 275
  -1  -6   2   57.10    3.00 333
   1   6  -1  496.00   17.50  31
   1   6  -1  494.00   17.30 131
   1   6  -1  503.20   18.70 230
   1   6  -1  478.80   17.70 233
   1   6  -1  484.70   19.40 282
   1   6  -1  505.10   17.40 317
  -1  -6   1  475.50   17.10  41
  -1  -6   1  488.90   17.40 121
  -1  -6   1  494.40   19.20 274
  -1  -6   1  468.60   18.80 327
   1   6   0   11.80    1.40  26
   1   6   0    9.60    1.20 125
   1   6   0   12.50    1.00 190
   1   6   0   13.80    1.50 226
   1   6   0   11.60    0.80 247
   1   6   0   14.70    1.40 280
   1   6   0   12.10    1.50 312
  -1  -6   0   13.50    1.20  35
  -1  -6   0   16.60    1.50 116
  -1  -6   0   14.40    1.60 272
  -1  -6   0   11.10    1.60 322
   1   6   1    8.10    1.10  20
   1   6   1    6.80    1.00 120
   1   6   1    4.50    1.20 222
   1   6   1    4.90    1.20 279
  -1  -6  -1    6.70    1.00  30
  -1  -6  -1    4.50    1.10 110
  -1  -6  -1    7.50    0.80 183
  -1  -6  -1    5.30    1.00 230
  -1  -6  -1    8.00    1.10 271
  -1  -6  -1    5.20    1.00 316
   1   6   2   13.00    1.20  16
   1   6   2   13.10    1.30 115
   1   6   2   13.20    1.60 217
   1   6   2   10.30    1.10 277
  -1  -6  -2   10.30    1.30  25
  -1  -6  -2   12.00    1.20 106
  -1  -6  -2   14.70    1.30 192
  -1  -6  -2   13.70    1.60 226
  -1  -6  -2   13.40    1.50 269
  -1  -6  -2    9.30    1.20 311
   1   6   3   23.60    2.00  12
   1   6   3   18.10    1.60 111
   1   6   3   22.10    1.80 212
   1   6   3   21.50    2.00 276
  -1  -6  -3   13.70    1.30  21
  -1  -6  -3   18.00    1.70 102
  -1  -6  -3   22.80    1.90 221
  -1  -6  -3   21.40    1.80 266
   1   6   4  387.60   14.70   8
   1   6   4  391.10   18.10 108
   1   6   4  414.50   16.10 207
   1   6   4  381.10   15.00 274
  -1  -6  -4  372.90   16.50  18
  -1  -6  -4  380.50   14.60  98
  -1  -6  -4  379.20   15.00 217
  -1  -6  -4  387.40   15.40 264
   1   6   5    7.00    1.10   5
   1   6   5    4.70    1.10 105
   1   6   5    8.00    1.20 203
   1   6   5    9.60    1.00 273
  -1  -6  -5    8.50    1.30  15
  -1  -6  -5    4.40    1.00  95
  -1  -6  -5    7.30    1.20 214
  -1  -6  -5    9.90    1.10 261
   1   6   6    4.80    1.20   2
   1   6   6    8.70    1.30 103
   1   6   6    7.50    1.40 199
   1   6   6    8.50    1.20 272
  -1  -6  -6    4.50    1.20  13
  -1  -6  -6    8.30    1.30  92
  -1  -6  -6    7.10    1.10 211
  -1  -6  -6    5.90    1.00 258
   1   6   7    5.20    1.60 101
   1   6   7    2.90    0.90 180
   1   6   7    2.00    0.70 272
   1   6   7    2.60    0.70 355
  -1  -6  -7    2.00    1.10  11
  -1  -6  -7    1.10    1.00  90
  -1  -6  -7    3.50    1.10 209
   1   6   8  138.40    8.70 100
   1   6   8  128.90    6.80 178
   1   6   8  145.70    7.00 271
   1   6   8  149.40    7.70 351
  -1  -6  -8  137.70    6.80  10
  -1  -6  -8  139.20    6.30  88
  -1  -6  -8  132.50    6.70 207
   1   6   9   -1.00    1.00  99
   1   6   9    0.90    1.10 176
   1   6   9   -0.30    0.70 271
   1   6   9   -0.10    0.80 347
  -1  -6  -9    0.50    1.10   9
  -1  -6  -9    1.70    1.20  86
  -1  -6  -9   -2.10    1.10 205
   1   6  10   12.10    1.70  99
   1   6  10   14.20    2.00 174
   1   6  10   14.60    1.40 271
   1   6  10   11.90    1.50 343
  -1  -6 -10   11.20    1.80   9
  -1  -6 -10   14.10    2.00  84
  -1  -6 -10   13.50    2.00 204
   1   6  11    4.40    1.50  98
   1   6  11    6.90    2.00 173
   1   6  11    3.90    1.10 272
   1   6  11    5.40    1.00 340
  -1  -6 -11    6.30    1.60   8
  -1  -6 -11    6.20    1.90  83
  -1  -6 -11    7.10    1.80 203
   1   6  12    1.30    1.30  98
   1   6  12    6.00    1.80 171
   1   6  12    3.30    0.70 272
   1   6  12    4.50    1.20 337
  -1  -6 -12    8.70    1.60   8
  -1  -6 -12    4.60    1.50  81
  -1  -6 -12    5.80    1.50 203
   1   6  13    8.10    1.80  98
   1   6  13    8.10    2.30 170
   1   6  13    7.70    1.10 273
   1   6  13    6.70    1.30 335
  -1  -6 -13    1.10    1.60   8
  -1  -6 -13    4.40    2.00  80
  -1  -6 -13   10.00    2.10 202
   1   6  14    2.10    1.70  98
   1   6  14    0.90    2.20 169
   1   6  14    0.70    0.50 274
  -1  -6 -14    1.80    1.50   8
  -1  -6 -14   -1.70    2.10  79
  -1  -6 -14    0.10    1.20 202
   1   6  15   18.00    3.40  98
   1   6  15   15.80    2.70 167
   1   6  15   15.80    1.60 275
  -1  -6 -15   14.70    2.90   8
  -1  -6 -15   14.90    2.30 202
   1   6  16   -0.30    1.80  98
   1   6  16    2.30    0.80 277
  -1  -6 -16    0.10    1.50   8
  -1  -6 -16   -0.20    1.50 202
   1   6  17   19.30    3.40  98
   1   6  17   18.80    1.90 280
   1   6  17   14.40    1.10 293
  -1  -6 -17   17.50    3.40   8
  -1  -6 -17   28.00    3.70 202
   1   6  18    0.70    2.10  98
  -1  -6 -18   -4.00    2.30   8
  -1  -6 -18   -1.10    2.00 202
  -1  -6 -19   11.80    2.90 202
   1   6  20   10.10    3.20  99
  -1  -6 -20    7.30    3.20   9
  -1  -6 -20    1.60    3.40 203
   1   7 -18    3.30    3.00 174
   1   7 -18    1.40    4.00 338
  -1  -7  18    1.00    2.20  84
  -1  -7  18   -0.40    3.50 232
   1   7 -17   -1.20    3.10 173
   1   7 -17   -0.60    3.60 336
  -1  -7  17    2.50    2.90  83
  -1  -7  17    3.70    2.30 232
   1   7 -16    3.30    2.20 171
   1   7 -16    2.10    2.10 335
  -1  -7  16    4.30    2.00  81
  -1  -7  16    1.80    3.10 144
   1   7 -15   20.90    3.10 170
  -1  -7  15   26.90    3.40  80
  -1  -7  15   27.10    4.20 144
  -1  -7  15   17.60    2.70 274
   1   7 -14    0.20    2.20 168
   1   7 -14   -0.20    1.00 296
  -1  -7  14    2.00    2.10  78
  -1  -7  14   -0.80    2.40 143
  -1  -7  14   -0.50    0.90 275
   1   7 -13    5.50    1.90 167
   1   7 -13    3.90    1.20 301
  -1  -7  13    5.80    1.80  77
  -1  -7  13    8.00    2.00 143
  -1  -7  13    4.40    1.50 276
   1   7 -12    3.40    1.70  53
   1   7 -12    2.30    2.00 165
   1   7 -12    0.50    1.00 305
  -1  -7  12    0.90    1.30  75
  -1  -7  12    1.40    1.70 143
  -1  -7  12    1.90    1.30 276
   1   7 -11    1.00    1.30  52
   1   7 -11    1.50    1.70 164
   1   7 -11    0.90    1.10 308
  -1  -7  11    2.40    1.90  74
  -1  -7  11    1.80    2.00 142
  -1  -7  11   -0.10    0.80 277
   1   7 -10   12.00    2.40  52
   1   7 -10    8.40    2.20 162
  -1  -7  10   12.50    2.00  72
  -1  -7  10   12.60    2.30 142
  -1  -7  10   12.60    1.80 277
   1   7  -9    6.10    1.80  51
   1   7  -9    8.80    2.00 160
  -1  -7   9    8.10    1.80  70
  -1  -7   9   14.20    2.20 141
  -1  -7   9    8.30    1.40 278
   1   7  -8   10.10    1.80  49
   1   7  -8    9.20    1.90 157
  -1  -7   8    9.00    2.00  67
  -1  -7   8    9.20    1.90 139
  -1  -7   8   10.10    1.40 278
   1   7  -7    5.60    1.40  48
   1   7  -7    6.80    1.70 155
  -1  -7   7    3.80    1.50  65
  -1  -7   7    7.30    1.40 138
  -1  -7   7    4.90    1.10 232
  -1  -7   7    5.50    1.00 278
   1   7  -6    1.20    0.90  46
   1   7  -6    0.80    0.90 152
   1   7  -6    1.20    1.30 332
  -1  -7   6    1.10    0.80  62
  -1  -7   6    1.20    1.00 136
  -1  -7   6    0.00    0.90 233
  -1  -7   6   -0.40    0.70 278
   1   7  -5    0.20    1.20  44
   1   7  -5    2.30    1.30 148
   1   7  -5    2.00    1.00 330
  -1  -7   5    2.00    1.20  58
  -1  -7   5   -0.80    1.00 134
  -1  -7   5   -0.40    0.70 235
  -1  -7   5   -0.20    1.00 277
   1   7  -4   15.30    1.60  41
   1   7  -4   18.40    1.80 145
   1   7  -4   19.10    1.70 327
  -1  -7   4   19.20    2.00  55
  -1  -7   4   19.80    1.60 131
  -1  -7   4   24.60    1.70 239
  -1  -7   4   24.10    1.90 277
   1   7  -3   22.50    2.00  37
   1   7  -3   22.20    2.20 140
   1   7  -3   26.00    2.20 323
  -1  -7   3   22.90    2.00  50
  -1  -7   3   25.40    2.10 127
  -1  -7   3   22.50    1.40 244
  -1  -7   3   21.10    2.00 276
   1   7  -2    0.90    1.00  34
   1   7  -2    0.70    0.80 136
   1   7  -2    0.50    0.80 285
   1   7  -2    3.10    1.10 319
  -1  -7   2    2.80    0.90  46
  -1  -7   2    3.20    1.10 124
  -1  -7   2    1.40    0.50 252
  -1  -7   2    1.30    0.80 275
  -1  -7   2    0.40    1.00 332
   1   7  -1    2.90    1.10  29
   1   7  -1    0.10    0.70 131
   1   7  -1    3.20    0.60 183
   1   7  -1    3.40    1.30 229
   1   7  -1    1.30    1.10 284
   1   7  -1    1.20    0.80 315
  -1  -7   1    1.20    0.80  41
  -1  -7   1    2.30    1.10 119
  -1  -7   1    3.80    1.10 274
  -1  -7   1    1.60    0.80 327
   1   7   0  296.50   10.80  25
   1   7   0  319.90   12.10 126
   1   7   0  303.60   11.80 192
   1   7   0  321.20   12.20 226
   1   7   0  301.00   11.20 244
   1   7   0  296.40   14.00 282
  -1  -7   0  289.90   11.50  36
  -1  -7   0  302.70   11.10 115
  -1  -7   0  307.60   11.90 273
  -1  -7   0  282.40   12.00 322
   1   7   1  476.80   18.50  21
   1   7   1  502.90   19.60 121
   1   7   1  503.30   19.60 222
   1   7   1  485.30   19.50 280
  -1  -7  -1  465.80   17.50  31
  -1  -7  -1  470.70   17.40 111
  -1  -7  -1  474.80   20.30 271
  -1  -7  -1  455.00   17.70 317
   1   7   2   55.00    3.10  17
   1   7   2   47.10    2.80 117
   1   7   2   49.50    3.40 217
   1   7   2   52.30    3.10 279
  -1  -7  -2   52.60    3.10  27
  -1  -7  -2   51.90    3.10 107
  -1  -7  -2   52.90    2.80 189
  -1  -7  -2   52.40    2.90 228
  -1  -7  -2   58.40    3.60 269
  -1  -7  -2   52.20    3.10 312
   1   7   3  325.90   12.50  13
   1   7   3  305.60   14.50 113
   1   7   3  320.50   12.90 213
   1   7   3  295.70   12.40 278
  -1  -7  -3  300.60   13.30  23
  -1  -7  -3  310.70   12.00 103
  -1  -7  -3  320.30   12.40 197
  -1  -7  -3  286.70   12.30 224
  -1  -7  -3  308.00   12.20 267
   1   7   4   27.40    2.20  10
   1   7   4   25.90    2.10 110
   1   7   4   24.20    2.20 209
   1   7   4   21.50    2.00 277
  -1  -7  -4   21.90    2.10  20
  -1  -7  -4   20.20    2.00 100
  -1  -7  -4   23.60    2.00 220
  -1  -7  -4   25.90    1.90 265
   1   7   5    3.20    1.20   7
   1   7   5    1.40    0.90 108
   1   7   5    0.20    1.10 205
   1   7   5    4.40    1.00 276
  -1  -7  -5    3.20    1.00  18
  -1  -7  -5    1.30    0.90  97
  -1  -7  -5    0.50    0.80 217
  -1  -7  -5    2.40    0.80 263
   1   7   6  105.30    5.60   4
   1   7   6  117.40    6.00 106
   1   7   6  132.10    5.90 201
   1   7   6  120.00    5.70 275
  -1  -7  -6  123.70    6.40  16
  -1  -7  -6  110.20    5.70  94
  -1  -7  -6  126.80    6.40 214
  -1  -7  -6  128.40    5.80 260
   1   7   7    3.80    1.40   2
   1   7   7    3.30    1.10 104
   1   7   7    2.40    0.80 275
  -1  -7  -7    2.80    1.20  14
  -1  -7  -7    5.50    1.50  92
  -1  -7  -7    0.10    0.80 212
  -1  -7  -7    2.30    1.00 258
   1   7   8    1.60    1.20 103
   1   7   8    4.10    1.60 180
   1   7   8    4.10    1.00 274
   1   7   8    1.60    1.00 354
  -1  -7  -8    2.20    1.10  13
  -1  -7  -8    5.10    1.60  90
  -1  -7  -8    5.30    1.10 210
   1   7   9   19.50    2.20 102
   1   7   9   17.70    2.30 178
   1   7   9   21.00    1.80 274
   1   7   9   21.20    1.80 350
  -1  -7  -9   16.50    1.90  12
  -1  -7  -9   20.90    2.60  88
  -1  -7  -9   18.40    2.30 209
   1   7  10   38.20    3.60 101
   1   7  10   34.50    3.50 176
   1   7  10   34.70    2.80 274
   1   7  10   34.40    2.70 346
  -1  -7 -10   36.50    2.80  11
  -1  -7 -10   30.70    3.30  86
  -1  -7 -10   27.60    2.50 207
   1   7  11   31.70    3.70 100
   1   7  11   26.20    3.50 174
   1   7  11   33.60    2.70 275
   1   7  11   34.50    2.80 343
  -1  -7 -11   41.50    3.90  10
  -1  -7 -11   37.00    3.90  84
  -1  -7 -11   31.10    2.80 206
   1   7  12    2.30    1.70 100
   1   7  12   -1.10    1.90 173
   1   7  12   -0.10    0.60 275
   1   7  12    0.50    1.10 340
  -1  -7 -12    0.40    1.20  10
  -1  -7 -12   -1.30    1.80  83
  -1  -7 -12   -2.50    1.50 205
   1   7  13    2.70    1.80 100
   1   7  13    6.40    2.10 171
   1   7  13    5.90    1.50 338
  -1  -7 -13    7.20    1.90  10
  -1  -7 -13    9.00    2.10  81
  -1  -7 -13    8.60    1.90 205
   1   7  14    5.10    2.20 170
   1   7  14    6.30    1.10 277
   1   7  14    4.80    1.30 335
  -1  -7 -14   10.10    2.80  10
  -1  -7 -14    4.30    2.10  80
  -1  -7 -14   10.70    2.40 204
   1   7  15   10.10    2.90 100
   1   7  15    6.30    1.10 278
  -1  -7 -15    7.80    2.70  10
  -1  -7 -15    5.10    1.60 204
   1   7  16    3.00    2.80 100
  -1  -7 -16   -0.60    2.70  10
  -1  -7 -16    4.00    1.80 204
   1   7  17    5.10    2.50 100
  -1  -7 -17    5.40    2.40  10
  -1  -7 -17    2.80    1.90 204
   1   7  18    3.70    2.40 100
  -1  -7 -18    4.90    2.80  10
  -1  -7 -18    0.80    1.90 204
   1   7  19    3.30    2.80 100
  -1  -7 -19   -2.80    2.40  10
  -1  -7 -19    5.10    2.40 204
   1   7  20    0.90    3.80 100
  -1  -7 -20    6.30    4.20  10
  -1  -7 -20   -3.10    3.10 204
   1   8 -18    2.50    4.00 337
  -1  -8  18   -0.40    2.40  83
  -1  -8  18    1.70    2.60 233
   1   8 -17    5.60    3.60 171
   1   8 -17    4.20    2.80 335
  -1  -8  17    3.80    3.00  81
  -1  -8  17    2.00    2.00 233
   1   8 -16    0.00    2.20 170
  -1  -8  16    0.90    1.90  80
  -1  -8  16    0.90    2.60 232
   1   8 -15    1.80    3.00 169
  -1  -8  15    3.50    2.50  79
  -1  -8  15    2.70    2.90 141
  -1  -8  15    2.70    1.90 232
  -1  -8  15    3.50    1.80 274
   1   8 -14    3.80    2.00 167
   1   8 -14    2.80    1.20 300
  -1  -8  14    5.90    1.90  77
  -1  -8  14    2.70    2.10 141
  -1  -8  14    4.70    1.90 232
  -1  -8  14    4.60    1.70 275
   1   8 -13   17.20    3.00 166
   1   8 -13    6.20    1.70 304
  -1  -8  13    9.60    2.40  76
  -1  -8  13    8.70    2.40 141
  -1  -8  13    8.70    2.10 232
  -1  -8  13    7.50    1.90 275
   1   8 -12   -1.80    2.40  50
   1   8 -12    4.70    1.80 164
   1   8 -12    3.20    1.30 308
  -1  -8  12    0.40    1.30  74
  -1  -8  12    3.50    2.30 140
  -1  -8  12    2.40    1.20 276
   1   8 -11   -0.10    1.30  50
   1   8 -11    0.00    1.30 162
  -1  -8  11   -0.10    1.20  72
  -1  -8  11    0.40    1.40 140
  -1  -8  11   -0.20    1.30 277
   1   8 -10    8.50    1.70  49
   1   8 -10    3.60    1.60 160
  -1  -8  10    6.70    1.50  70
  -1  -8  10    3.00    1.40 139
  -1  -8  10    3.90    1.30 232
  -1  -8  10    5.50    1.30 277
   1   8  -9   34.00    3.40  48
   1   8  -9   39.10    2.80 158
  -1  -8   9   33.00    2.70  68
  -1  -8   9   27.30    3.00 138
  -1  -8   9   32.90    3.20 232
  -1  -8   9   32.50    3.10 277
   1   8  -8   12.90    2.10  47
   1   8  -8   14.20    2.10 156
   1   8  -8   22.00    3.80 333
  -1  -8   8   15.20    2.10  66
  -1  -8   8   15.90    2.30 137
  -1  -8   8   16.40    2.00 233
  -1  -8   8   18.40    2.20 277
   1   8  -7  130.70    6.70  45
   1   8  -7  120.10    5.70 153
   1   8  -7  133.90    7.00 332
  -1  -8   7  116.00    5.30  63
  -1  -8   7  132.80    6.10 135
  -1  -8   7  112.20    6.90 234
  -1  -8   7  119.00    6.50 277
   1   8  -6   17.80    1.70  43
   1   8  -6   16.60    2.00 150
   1   8  -6   16.10    2.20 330
  -1  -8   6   18.80    1.90  60
  -1  -8   6   16.60    1.90 133
  -1  -8   6   19.80    1.80 236
  -1  -8   6   16.40    1.80 277
   1   8  -5   18.80    1.80  41
   1   8  -5   21.90    2.10 147
   1   8  -5   24.30    2.00 327
  -1  -8   5   17.40    1.80  57
  -1  -8   5   22.70    2.20 131
  -1  -8   5   19.00    1.80 238
  -1  -8   5   19.60    2.00 277
   1   8  -4    1.70    0.90  38
   1   8  -4    2.50    1.30 143
   1   8  -4    1.30    0.90 324
  -1  -8   4    0.50    0.80  53
  -1  -8   4    1.90    1.30 128
  -1  -8   4    1.30    0.60 242
  -1  -8   4    0.90    1.10 276
   1   8  -3   57.60    3.50  35
   1   8  -3   57.00    3.80 139
   1   8  -3   55.30    3.40 321
  -1  -8   3   50.00    3.10  49
  -1  -8   3   53.00    3.50 125
  -1  -8   3   48.10    2.70 248
  -1  -8   3   49.40    3.10 276
   1   8  -2  178.20    7.40  32
   1   8  -2  176.50    7.10 135
   1   8  -2  176.20    8.90 286
   1   8  -2  163.60    7.70 317
  -1  -8   2  172.10    7.20  45
  -1  -8   2  172.70    7.50 122
  -1  -8   2  162.40    7.20 275
  -1  -8   2  167.80    6.90 332
   1   8  -1    9.70    1.40  28
   1   8  -1   10.30    1.30 131
   1   8  -1   10.20    1.20 186
   1   8  -1   12.00    1.80 229
   1   8  -1    6.90    1.20 285
   1   8  -1   10.40    1.40 313
  -1  -8   1    8.40    1.20  41
  -1  -8   1    9.20    1.30 118
  -1  -8   1   10.00    1.60 274
  -1  -8   1   13.20    1.40 327
   1   8   0   15.80    1.80  25
   1   8   0   14.90    1.60 127
   1   8   0   15.90    1.10 194
   1   8   0   16.30    1.80 225
   1   8   0   14.50    0.90 238
   1   8   0   16.50    1.80 283
  -1  -8   0   15.00    1.40  37
  -1  -8   0   13.60    1.80 115
  -1  -8   0   17.70    1.70 273
  -1  -8   0   20.30    1.80 322
   1   8   1  112.30    5.60  21
   1   8   1  132.90    6.10 123
   1   8   1  131.10    6.10 222
   1   8   1  123.30    6.50 282
  -1  -8  -1  111.10    5.40  33
  -1  -8  -1  126.20    6.10 111
  -1  -8  -1  120.30    6.00 271
  -1  -8  -1  122.50    5.50 318
   1   8   2   30.40    2.40  17
   1   8   2   32.30    2.40 119
   1   8   2   31.90    2.40 218
   1   8   2   31.70    2.10 281
  -1  -8  -2   29.70    2.00  29
  -1  -8  -2   33.60    2.40 107
  -1  -8  -2   35.10    2.20 186
  -1  -8  -2   34.90    2.60 230
  -1  -8  -2   37.90    2.70 270
  -1  -8  -2   30.20    2.50 313
   1   8   3   21.50    1.80  14
   1   8   3   25.10    2.20 116
   1   8   3   24.10    2.00 214
   1   8   3   25.20    2.00 280
  -1  -8  -3   24.70    2.10  26
  -1  -8  -3   24.30    2.00 104
  -1  -8  -3   28.70    2.00 193
  -1  -8  -3   21.40    2.20 226
  -1  -8  -3   30.10    2.30 268
   1   8   4    5.70    1.10  11
   1   8   4    7.20    1.20 113
   1   8   4    7.40    1.20 210
   1   8   4   10.30    1.40 279
  -1  -8  -4    6.90    1.30  23
  -1  -8  -4    6.60    1.20 101
  -1  -8  -4    7.80    1.30 223
  -1  -8  -4    8.60    1.30 266
   1   8   5   25.40    2.30   8
   1   8   5   31.90    2.80 110
   1   8   5   34.20    2.40 206
   1   8   5   33.60    2.50 278
  -1  -8  -5   35.00    2.60  20
  -1  -8  -5   33.90    2.70  98
  -1  -8  -5   28.40    2.30 220
  -1  -8  -5   33.40    2.50 264
   1   8   6   13.10    2.00   5
   1   8   6   15.60    2.00 108
   1   8   6   19.80    2.10 202
   1   8   6   11.10    1.50 278
  -1  -8  -6   15.90    1.90  18
  -1  -8  -6   15.60    2.20  95
  -1  -8  -6   13.40    1.80 217
  -1  -8  -6   14.60    1.70 262
   1   8   7   18.70    1.80   3
   1   8   7   16.80    2.00 107
   1   8   7   18.20    2.00 199
   1   8   7   15.00    1.60 277
  -1  -8  -7   14.70    2.10  17
  -1  -8  -7   14.60    1.90  93
  -1  -8  -7   12.00    1.60 215
  -1  -8  -7   10.40    1.50 259
   1   8   8   21.90    2.50   1
   1   8   8   19.40    2.00 105
   1   8   8   23.60    2.10 181
   1   8   8   20.00    1.90 277
  -1  -8  -8   27.30    2.50  15
  -1  -8  -8   16.10    2.00  91
  -1  -8  -8   18.00    2.00 213
  -1  -8  -8   21.60    2.00 257
   1   8   9   15.00    2.10 104
   1   8   9   12.50    2.10 179
   1   8   9   14.60    1.70 352
  -1  -8  -9   13.40    1.90  14
  -1  -8  -9   12.00    2.00  89
  -1  -8  -9   14.90    2.20 211
   1   8  10    4.60    1.50 103
   1   8  10    4.10    1.50 177
   1   8  10    6.20    1.00 277
   1   8  10    5.00    1.20 349
  -1  -8 -10    6.20    1.70  13
  -1  -8 -10    2.20    1.40  87
  -1  -8 -10    5.60    1.60 210
   1   8  11    4.80    2.00 103
   1   8  11    6.70    2.20 176
   1   8  11    6.30    1.10 277
   1   8  11    6.10    1.30 346
  -1  -8 -11    7.50    2.20  13
  -1  -8 -11    4.80    2.00  86
  -1  -8 -11    3.90    1.40 209
   1   8  12   -0.30    1.30 102
   1   8  12    1.00    1.50 174
   1   8  12    1.60    0.90 278
   1   8  12    2.10    1.30 343
  -1  -8 -12    1.40    1.40  12
  -1  -8 -12   -1.00    1.40  84
  -1  -8 -12    2.20    1.30 208
   1   8  13    0.20    1.60 102
   1   8  13    4.90    2.50 173
   1   8  13   -0.70    0.80 278
   1   8  13    0.10    0.90 340
  -1  -8 -13    1.00    1.50  12
  -1  -8 -13   -0.20    2.30  83
  -1  -8 -13    1.80    1.90 207
   1   8  14    0.20    2.40 101
   1   8  14   -1.60    2.40 171
   1   8  14    1.30    0.70 279
   1   8  14   -0.30    1.30 337
  -1  -8 -14    2.40    2.50  11
  -1  -8 -14   -0.90    2.30  81
  -1  -8 -14    0.40    1.30 207
   1   8  15    0.00    2.80 101
   1   8  15   -1.00    0.90 280
   1   8  15    0.00    1.10 335
  -1  -8 -15    1.80    2.50  11
  -1  -8 -15    2.90    2.10 206
   1   8  16    5.10    2.30 101
   1   8  16    6.30    1.10 282
  -1  -8 -16   12.30    2.90  11
  -1  -8 -16    7.20    2.00 206
   1   8  17    5.80    3.40 101
   1   8  17    0.30    0.80 284
  -1  -8 -17    1.80    3.10  11
  -1  -8 -17   -2.90    1.80 206
   1   8  18   10.60    3.90 101
  -1  -8 -18    2.30    3.70  11
  -1  -8 -18    3.30    2.20 206
  -1  -8 -19    3.90    2.40 206
   1   9 -17    2.00    3.80 170
  -1  -9  17   -1.20    3.00  80
  -1  -9  17   -2.90    2.00 234
   1   9 -16    4.90    2.50 169
  -1  -9  16    3.50    2.20  79
  -1  -9  16   -0.30    2.80 233
   1   9 -15    0.80    2.80 168
  -1  -9  15    2.00    2.60  78
  -1  -9  15   -0.30    2.90 139
  -1  -9  15    1.60    1.70 233
  -1  -9  15    0.70    1.90 273
   1   9 -14    0.90    1.90 166
  -1  -9  14    1.70    1.70  76
  -1  -9  14    1.10    1.80 139
  -1  -9  14    4.20    1.70 233
  -1  -9  14    0.10    1.30 274
   1   9 -13    6.00    2.50 164
   1   9 -13    3.00    1.50 307
  -1  -9  13    6.80    1.80  74
  -1  -9  13    9.30    2.80 139
  -1  -9  13    5.60    1.80 233
  -1  -9  13    4.30    1.60 275
   1   9 -12    1.30    2.30 163
   1   9 -12    2.10    1.10 310
  -1  -9  12    3.60    1.90  73
  -1  -9  12    0.70    1.70 138
  -1  -9  12    4.10    1.50 233
  -1  -9  12    4.20    1.80 276
   1   9 -11   35.80    3.90  47
   1   9 -11   34.50    3.80 161
   1   9 -11   40.70    3.90 334
  -1  -9  11   34.40    3.30  71
  -1  -9  11   39.80    4.00 137
  -1  -9  11   30.00    3.10 233
  -1  -9  11   43.60    3.70 276
   1   9 -10    2.70    2.20  47
   1   9 -10    1.40    2.10 159
   1   9 -10    1.60    1.50 333
  -1  -9  10    2.10    1.80  69
  -1  -9  10   -0.20    2.00 137
  -1  -9  10    0.70    1.50 233
  -1  -9  10    1.80    1.50 276
   1   9  -9   86.50    6.10  45
   1   9  -9   89.20    6.10 156
   1   9  -9   88.30    6.60 332
  -1  -9   9   76.60    5.00  66
  -1  -9   9   81.00    5.80 135
  -1  -9   9   76.10    6.10 234
  -1  -9   9   87.30    5.80 277
   1   9  -8   10.00    1.70  44
   1   9  -8    8.20    1.70 154
   1   9  -8    7.10    1.90 331
  -1  -9   8   10.10    1.70  64
  -1  -9   8    6.80    1.60 134
  -1  -9   8   10.40    1.40 235
  -1  -9   8    7.50    1.40 277
   1   9  -7    0.50    1.60  43
   1   9  -7    2.70    1.70 152
   1   9  -7    2.10    1.20 329
  -1  -9   7    3.10    1.70  62
  -1  -9   7   -0.70    1.60 133
  -1  -9   7    4.90    1.10 236
  -1  -9   7    3.00    1.20 277
   1   9  -6   27.80    2.70  41
   1   9  -6   34.80    2.70 149
   1   9  -6   30.20    4.00 327
  -1  -9   6   33.40    2.60  59
  -1  -9   6   36.20    3.00 131
  -1  -9   6   25.90    2.20 238
  -1  -9   6   32.90    3.10 277
   1   9  -5   11.80    2.00  39
   1   9  -5   17.20    2.20 146
   1   9  -5   14.00    2.00 324
  -1  -9   5   20.90    2.10  56
  -1  -9   5   22.10    2.30 129
  -1  -9   5   15.90    1.50 241
  -1  -9   5   15.20    2.10 276
   1   9  -4    0.00    0.90  36
   1   9  -4   -1.20    1.30 142
   1   9  -4   -0.50    1.30 321
  -1  -9   4    0.30    1.30  52
  -1  -9   4   -0.50    0.80 126
  -1  -9   4   -0.50    0.50 246
  -1  -9   4   -0.50    0.80 276
   1   9  -3    4.60    1.40  33
   1   9  -3    3.80    1.10 139
   1   9  -3    1.80    0.90 318
  -1  -9   3    4.30    1.20  49
  -1  -9   3    2.90    1.30 123
  -1  -9   3    2.40    0.60 253
  -1  -9   3    2.60    1.40 275
   1   9  -2    1.00    1.20  30
   1   9  -2    1.90    1.00 135
   1   9  -2    2.40    1.00 230
   1   9  -2    5.20    1.30 315
  -1  -9   2    3.30    1.00  45
  -1  -9   2    4.00    1.40 120
  -1  -9   2    1.10    0.90 275
  -1  -9   2    1.60    0.80 332
   1   9  -1   38.90    3.00  27
   1   9  -1   40.10    2.70 131
   1   9  -1   36.80    2.30 188
   1   9  -1   31.40    2.70 228
   1   9  -1   30.80    2.50 286
   1   9  -1   31.80    2.30 311
  -1  -9   1   34.30    2.70  41
  -1  -9   1   29.50    2.40 117
  -1  -9   1   45.00    2.80 274
  -1  -9   1   36.80    2.50 327
   1   9   0    0.20    0.80  24
   1   9   0   -0.80    1.20 128
   1   9   0    1.00    0.60 196
   1   9   0    0.00    1.20 225
   1   9   0    3.50    1.30 284
  -1  -9   0    2.40    1.20  38
  -1  -9   0    1.40    0.90 114
  -1  -9   0    1.20    0.90 273
  -1  -9   0    0.60    0.80 323
   1   9   1   85.60    5.30  21
   1   9   1   88.30    4.70 124
   1   9   1   99.90    5.70 221
   1   9   1   83.30    3.80 251
   1   9   1  100.80    5.00 283
  -1  -9  -1   97.60    4.60  34
  -1  -9  -1   89.20    5.10 111
  -1  -9  -1   96.20    5.60 272
  -1  -9  -1   96.80    5.40 319
   1   9   2   48.80    3.40  18
   1   9   2   45.00    3.20 121
   1   9   2   45.00    3.20 218
   1   9   2   44.10    3.00 282
  -1  -9  -2   41.50    2.90  31
  -1  -9  -2   50.20    3.40 108
  -1  -9  -2   45.40    2.60 182
  -1  -9  -2   40.30    2.90 270
  -1  -9  -2   47.10    3.00 315
   1   9   3   14.80    1.80  14
   1   9   3   10.70    1.80 118
   1   9   3   12.80    1.70 214
   1   9   3   15.60    1.80 281
  -1  -9  -3   15.20    2.00  28
  -1  -9  -3   14.10    1.90 104
  -1  -9  -3   14.60    1.40 190
  -1  -9  -3   13.20    1.70 228
  -1  -9  -3   10.70    1.60 269
  -1  -9  -3    9.60    1.60 311
   1   9   4   22.70    2.20  12
   1   9   4   17.70    2.10 115
   1   9   4   18.50    2.10 211
   1   9   4   27.30    2.30 281
  -1  -9  -4   17.80    2.00  25
  -1  -9  -4   18.70    2.00 102
  -1  -9  -4   19.90    1.50 196
  -1  -9  -4   19.20    2.00 225
  -1  -9  -4   22.20    2.10 267
   1   9   5   36.80    2.90   9
   1   9   5   32.60    2.90 113
   1   9   5   42.80    3.40 207
   1   9   5   42.40    3.00 280
  -1  -9  -5   36.30    3.00  23
  -1  -9  -5   43.80    2.90  99
  -1  -9  -5   37.60    3.00 223
  -1  -9  -5   38.80    3.00 265
   1   9   6   75.60    4.80   7
   1   9   6   65.00    4.70 111
   1   9   6   81.50    5.10 204
   1   9   6   75.80    4.50 279
  -1  -9  -6   63.40    4.10  21
  -1  -9  -6   62.60    4.40  97
  -1  -9  -6   69.00    4.20 220
  -1  -9  -6   63.30    3.90 263
   1   9   7   36.80    3.20   4
   1   9   7   42.20    3.40 109
   1   9   7   42.10    3.80 200
   1   9   7   41.00    3.00 279
  -1  -9  -7   48.40    3.30  19
  -1  -9  -7   45.20    3.40  94
  -1  -9  -7   44.60    3.40 218
  -1  -9  -7   43.20    3.20 261
   1   9   8    3.20    1.20   2
   1   9   8    0.80    1.60 108
   1   9   8    1.30    0.90 279
  -1  -9  -8    5.60    1.80  18
  -1  -9  -8    1.50    1.10  92
  -1  -9  -8    2.70    1.20 216
  -1  -9  -8    2.90    1.20 258
   1   9   9    2.80    1.80 106
   1   9   9    1.30    1.20 180
   1   9   9    4.50    1.10 279
   1   9   9    1.50    1.20 354
  -1  -9  -9    1.10    1.70  16
  -1  -9  -9    3.30    1.30  90
  -1  -9  -9    2.10    1.10 214
  -1  -9  -9    3.60    1.10 256
   1   9  10    2.50    1.90 105
   1   9  10   -1.90    1.60 178
   1   9  10    2.40    0.80 279
   1   9  10    1.40    1.00 351
  -1  -9 -10    3.00    1.80  15
  -1  -9 -10    0.80    1.80  88
  -1  -9 -10    3.20    1.30 213
   1   9  11   10.70    1.90 105
   1   9  11   12.90    2.40 177
   1   9  11   11.90    1.60 279
   1   9  11    8.30    1.40 348
  -1  -9 -11   12.20    2.00  15
  -1  -9 -11    8.60    1.80  87
  -1  -9 -11   10.10    2.20 212
   1   9  12   20.40    2.60 104
   1   9  12   24.80    3.30 175
   1   9  12   23.60    2.50 280
   1   9  12   22.10    2.60 345
  -1  -9 -12   19.80    2.70  14
  -1  -9 -12   18.50    2.90  85
  -1  -9 -12   22.70    3.10 211
   1   9  13    6.80    2.10 104
   1   9  13    6.10    2.40 174
   1   9  13    8.10    1.60 280
   1   9  13    7.60    1.60 342
  -1  -9 -13   10.00    2.20  14
  -1  -9 -13    6.90    2.20  84
  -1  -9 -13    9.10    2.00 210
   1   9  14    2.00    1.90 103
   1   9  14    1.80    0.80 281
   1   9  14    1.10    1.60 340
  -1  -9 -14    0.70    1.80  13
  -1  -9 -14    0.60    1.40 209
   1   9  15    2.30    2.10 103
   1   9  15    0.70    0.90 282
   1   9  15    1.40    1.40 337
  -1  -9 -15    1.90    1.80  13
  -1  -9 -15   -0.10    1.40 209
   1   9  16   -2.60    1.80 103
   1   9  16   -1.50    0.90 284
  -1  -9 -16    0.20    2.20  13
  -1  -9 -16   -0.80    2.30 208
   1   9  17    3.50    2.50 103
   1   9  17   -0.30    0.90 286
  -1  -9 -17    4.60    2.70  13
  -1  -9 -17    2.70    2.00 208
   1   9  18    0.00    2.30 103
  -1  -9 -18   -0.50    2.50  13
  -1  -9 -18    0.20    1.90 208
   1   9  19    0.70    2.60 103
  -1  -9 -19    1.90    2.90  13
  -1  -9 -19    0.80    2.40 208
  -1 -10  17    4.20    3.30  80
  -1 -10  17    2.20    2.40 235
   1  10 -16    2.00    2.40 168
  -1 -10  16   -0.70    1.90  78
  -1 -10  16   -0.10    2.80 235
   1  10 -15    4.60    3.40 166
  -1 -10  15    4.30    2.80  76
  -1 -10  15    0.70    2.70 234
  -1 -10  15    1.60    2.30 273
   1  10 -14    4.90    2.10 165
   1  10 -14   -4.00    3.30 334
  -1 -10  14    7.00    2.00  75
  -1 -10  14   -1.00    2.00 137
  -1 -10  14    2.30    2.30 234
  -1 -10  14    3.70    1.80 274
   1  10 -13   13.50    3.30 163
   1  10 -13   14.40    2.60 309
   1  10 -13   20.50    3.30 333
  -1 -10  13   24.60    3.00  73
  -1 -10  13   21.70    3.80 136
  -1 -10  13   16.90    2.70 234
  -1 -10  13   25.30    3.10 275
   1  10 -12    2.50    2.50 161
   1  10 -12   -1.30    2.60 333
  -1 -10  12    0.40    2.10  71
  -1 -10  12    1.50    1.80 136
  -1 -10  12   -0.40    1.70 234
  -1 -10  12    2.20    1.40 275
   1  10 -11   18.90    3.30 160
   1  10 -11   20.30    3.30 332
  -1 -10  11   14.10    2.70  70
  -1 -10  11   19.00    3.00 135
  -1 -10  11   17.60    2.50 235
  -1 -10  11   17.90    2.50 276
   1  10 -10    6.90    2.10  44
   1  10 -10   13.30    2.70 157
   1  10 -10   13.30    2.60 331
  -1 -10  10    9.70    2.20  67
  -1 -10  10    6.30    1.80 134
  -1 -10  10    8.20    1.50 235
  -1 -10  10    4.80    1.60 276
   1  10  -9    4.60    1.80  43
   1  10  -9   -0.40    2.00 155
   1  10  -9    2.40    2.00 329
  -1 -10   9    1.50    1.40  65
  -1 -10   9   -0.60    1.40 133
  -1 -10   9    3.00    1.20 236
  -1 -10   9    1.70    1.30 276
   1  10  -8   17.20    2.20  42
   1  10  -8   13.80    2.30 153
   1  10  -8   14.80    1.90 328
  -1 -10   8   17.40    2.30  63
  -1 -10   8   17.90    2.20 132
  -1 -10   8   14.60    1.80 237
  -1 -10   8   18.80    2.10 276
   1  10  -7   31.30    3.00  40
   1  10  -7   32.40    3.10 150
   1  10  -7   37.00    3.00 326
  -1 -10   7   37.80    3.10  60
  -1 -10   7   41.20    3.30 130
  -1 -10   7   35.80    3.00 239
  -1 -10   7   43.10    3.30 276
   1  10  -6   -1.00    1.50  38
   1  10  -6    0.50    1.70 148
   1  10  -6   -0.60    1.10 324
  -1 -10   6   -2.00    1.40  58
  -1 -10   6    4.50    1.80 128
  -1 -10   6    0.30    0.70 241
  -1 -10   6    1.10    1.00 276
   1  10  -5    0.30    1.50  36
   1  10  -5    1.50    1.20 145
   1  10  -5    5.00    1.70 322
  -1 -10   5    5.60    1.50  55
  -1 -10   5    8.40    1.80 126
  -1 -10   5    1.90    0.70 245
  -1 -10   5    1.60    1.20 276
   1  10  -4   10.90    1.70  34
   1  10  -4   12.70    2.00 142
   1  10  -4   12.70    1.70 319
  -1 -10   4   15.10    2.10  52
  -1 -10   4   14.30    1.90 124
  -1 -10   4   12.90    1.10 250
  -1 -10   4   15.30    2.10 275
   1  10  -3   -0.70    1.20  32
   1  10  -3   -2.80    1.30 138
   1  10  -3    0.10    0.90 316
  -1 -10   3   -1.20    1.30  48
  -1 -10   3    0.00    0.90 122
  -1 -10   3   -1.30    1.00 275
   1  10  -2   22.90    2.10  29
   1  10  -2   30.20    2.50 135
   1  10  -2   26.80    1.90 185
   1  10  -2   26.60    2.80 229
   1  10  -2   27.60    2.50 312
  -1 -10   2   28.50    2.30  45
  -1 -10   2   25.60    2.40 119
  -1 -10   2   22.30    2.30 274
  -1 -10   2   22.70    2.00 332
   1  10  -1   17.60    1.90  26
   1  10  -1   18.20    2.10 132
   1  10  -1   20.00    1.90 191
   1  10  -1   22.60    2.20 227
  -1 -10   1   18.10    1.80  42
  -1 -10   1   18.50    2.10 116
  -1 -10   1   21.60    2.30 273
  -1 -10   1   19.20    1.90 328
   1  10   0   18.70    1.90  23
   1  10   0   17.40    2.20 128
   1  10   0   24.40    2.30 224
   1  10   0   20.00    2.20 286
  -1 -10   0   28.00    2.30  38
  -1 -10   0   23.90    2.30 113
  -1 -10   0   23.30    2.40 273
  -1 -10   0   21.60    2.10 324
   1  10   1   18.80    2.10  20
   1  10   1   18.30    1.90 125
   1  10   1   20.70    2.30 221
   1  10   1   17.40    0.90 243
   1  10   1   17.50    2.10 285
  -1 -10  -1   21.50    1.90  35
  -1 -10  -1   20.40    2.10 110
  -1 -10  -1   17.80    2.10 271
  -1 -10  -1   24.40    2.20 320
   1  10   2   14.80    2.00  18
   1  10   2   18.10    1.90 122
   1  10   2   15.20    1.90 218
   1  10   2   21.70    2.10 284
  -1 -10  -2   13.70    1.60  32
  -1 -10  -2   17.50    2.00 108
  -1 -10  -2   15.30    1.80 270
  -1 -10  -2   15.70    1.80 316
   1  10   3   78.40    5.10  15
   1  10   3   86.80    4.80 119
   1  10   3   83.50    5.40 215
   1  10   3   74.80    4.80 283
  -1 -10  -3   83.60    4.70  29
  -1 -10  -3   83.80    5.20 105
  -1 -10  -3   80.30    4.40 186
  -1 -10  -3   87.40    4.70 230
  -1 -10  -3   84.90    5.10 269
  -1 -10  -3   78.00    4.60 313
   1  10   4    0.60    1.00  12
   1  10   4    0.80    1.00 117
   1  10   4   -0.70    0.90 211
   1  10   4    2.30    1.00 282
  -1 -10  -4    2.50    1.10  27
  -1 -10  -4    1.30    1.10 102
  -1 -10  -4    1.40    0.80 192
  -1 -10  -4    2.10    1.30 228
  -1 -10  -4    1.50    0.90 267
   1  10   5   43.90    3.90  10
   1  10   5   44.50    3.70 115
   1  10   5   52.20    4.00 208
   1  10   5   52.10    3.80 282
  -1 -10  -5   51.70    4.10  25
  -1 -10  -5   47.10    3.70 100
  -1 -10  -5   55.50    3.40 197
  -1 -10  -5   46.60    3.30 225
  -1 -10  -5   54.90    3.70 266
   1  10   6   10.90    2.10   7
   1  10   6   11.00    1.80 113
   1  10   6   20.10    2.40 205
   1  10   6   15.00    1.80 281
  -1 -10  -6   19.10    2.50  23
  -1 -10  -6   14.70    2.20  97
  -1 -10  -6   13.70    2.00 223
  -1 -10  -6   25.60    2.30 264
   1  10   7    2.20    1.20   5
   1  10   7    1.20    1.30 111
   1  10   7    2.70    1.70 202
   1  10   7    3.10    1.00 281
  -1 -10  -7    3.90    1.40  21
  -1 -10  -7    1.90    1.20  95
  -1 -10  -7    2.80    1.50 220
  -1 -10  -7    3.80    1.40 262
   1  10   8    5.00    1.60   3
   1  10   8    6.40    2.10 110
   1  10   8    5.60    1.30 281
  -1 -10  -8    9.60    2.10  20
  -1 -10  -8    7.70    1.70  93
  -1 -10  -8    7.10    1.80 219
  -1 -10  -8    3.80    1.40 260
   1  10   9   44.70    4.10   1
   1  10   9   60.40    4.40 108
   1  10   9   42.30    4.50 181
   1  10   9   53.60    4.60 281
  -1 -10  -9   55.50    4.30  18
  -1 -10  -9   50.90    4.80  91
  -1 -10  -9   53.20    4.20 217
  -1 -10  -9   53.30    4.00 257
   1  10  10   -0.40    1.90 107
   1  10  10    3.10    2.00 180
   1  10  10    0.50    0.70 281
   1  10  10   -0.50    1.00 353
  -1 -10 -10    0.90    1.80  17
  -1 -10 -10   -0.40    1.90  90
  -1 -10 -10   -1.30    1.60 215
   1  10  11   47.20    4.90 107
   1  10  11   45.80    5.20 178
   1  10  11   51.30    4.40 281
   1  10  11   42.30    3.80 350
  -1 -10 -11   52.70    5.00  17
  -1 -10 -11   51.80    5.30  88
  -1 -10 -11   53.40    4.30 214
   1  10  12   23.40    3.50 106
   1  10  12   23.30    3.50 176
   1  10  12   21.90    2.50 281
   1  10  12   27.60    2.90 347
  -1 -10 -12   29.00    3.20  16
  -1 -10 -12   29.10    3.90  86
  -1 -10 -12   23.30    3.20 213
   1  10  13    1.90    2.50 105
   1  10  13    2.00    0.90 282
   1  10  13    1.50    1.40 344
  -1 -10 -13   -0.20    2.30  15
  -1 -10 -13   -2.00    2.00  85
  -1 -10 -13    2.00    1.60 212
   1  10  14    4.00    2.00 105
   1  10  14    1.90    1.10 283
   1  10  14    1.60    1.80 341
  -1 -10 -14    0.50    1.60  15
  -1 -10 -14    1.60    2.20 212
   1  10  15    7.60    2.40 105
   1  10  15    8.30    1.40 284
   1  10  15    2.80    1.70 339
  -1 -10 -15    7.30    2.50  15
  -1 -10 -15    5.30    1.90 211
   1  10  16    6.40    1.40 285
  -1 -10 -16    5.40    2.80 211
   1  10  17    3.20    3.60 105
  -1 -10 -17   -1.50    3.30  15
  -1 -10 -17   -1.60    2.00 210
   1  10  18    2.00    3.70 105
  -1 -10 -18   -2.30    3.90  15
  -1 -10 -18    0.70    2.20 210
  -1 -11  16    9.80    2.80  77
  -1 -11  16   13.00    2.90 236
   1  11 -15    1.00    3.50 166
  -1 -11  15    0.70    2.90  76
  -1 -11  15    4.80    2.00 236
   1  11 -14    3.00    2.60 164
  -1 -11  14    8.00    2.30  74
  -1 -11  14    3.40    1.80 236
  -1 -11  14   12.20    2.90 273
   1  11 -13   11.20    3.40 162
   1  11 -13   13.80    2.80 331
  -1 -11  13   11.20    2.10  72
  -1 -11  13    8.30    3.50 134
  -1 -11  13    8.80    2.00 236
  -1 -11  13    9.10    2.30 274
   1  11 -12   21.90    3.50 160
   1  11 -12   23.60    3.30 330
  -1 -11  12   20.10    3.30  70
  -1 -11  12   11.50    2.80 134
  -1 -11  12   20.80    2.50 236
  -1 -11  12   18.70    3.20 275
   1  11 -11    5.80    2.80 159
   1  11 -11   11.40    2.90 329
  -1 -11  11    3.30    2.40  69
  -1 -11  11    6.20    2.00 133
  -1 -11  11    4.40    1.80 237
  -1 -11  11    3.70    1.80 275
   1  11 -10    6.20    2.40 156
   1  11 -10    3.00    2.30 328
  -1 -11  10    4.90    2.20  66
  -1 -11  10    4.80    2.10 132
  -1 -11  10    3.80    1.60 237
  -1 -11  10    3.70    1.60 275
   1  11  -9   20.60    2.60  41
   1  11  -9   19.10    3.20 154
   1  11  -9   23.60    2.60 327
  -1 -11   9   17.70    2.60  64
  -1 -11   9   18.70    2.60 131
  -1 -11   9   21.70    2.30 238
  -1 -11   9   22.10    3.20 276
   1  11  -8   11.40    2.70  40
   1  11  -8   12.00    2.30 152
   1  11  -8   15.00    2.40 325
  -1 -11   8   10.40    1.90  62
  -1 -11   8   13.20    2.60 130
  -1 -11   8   11.80    1.70 240
  -1 -11   8   14.30    2.40 276
   1  11  -7    5.00    1.50  38
   1  11  -7    0.00    1.90 150
   1  11  -7    1.00    1.90 324
  -1 -11   7    4.20    1.90  60
  -1 -11   7    1.90    1.50 128
  -1 -11   7    2.00    1.00 242
  -1 -11   7    3.00    1.70 276
   1  11  -6   16.80    2.50  36
   1  11  -6   11.10    2.00 147
   1  11  -6   13.10    2.30 321
  -1 -11   6   12.20    1.90  57
  -1 -11   6   11.10    2.20 126
  -1 -11   6   12.60    1.20 245
  -1 -11   6   11.20    2.10 275
   1  11  -5    2.20    1.60  35
   1  11  -5   -0.20    1.10 144
   1  11  -5    0.70    1.00 319
  -1 -11   5   -1.60    1.00  54
  -1 -11   5    0.80    1.50 125
  -1 -11   5   -0.20    0.50 249
  -1 -11   5    1.40    1.10 275
   1  11  -4    9.60    1.90  32
   1  11  -4    7.00    2.10 141
   1  11  -4   12.60    2.10 316
  -1 -11   4   11.10    1.80  51
  -1 -11   4   11.30    2.00 122
  -1 -11   4    9.50    1.70 275
   1  11  -3  142.20    7.70  30
   1  11  -3  123.80    6.50 138
   1  11  -3  135.80    7.50 182
   1  11  -3  146.50    8.10 230
   1  11  -3  133.60    8.00 314
  -1 -11   3  138.40    5.90  48
  -1 -11   3  126.50    7.00 120
  -1 -11   3  131.30    7.70 274
   1  11  -2   11.40    1.90  28
   1  11  -2   15.00    2.00 135
   1  11  -2   14.50    1.50 188
   1  11  -2   14.90    2.30 228
  -1 -11   2   12.70    1.70  45
  -1 -11   2    9.80    1.60 118
  -1 -11   2   15.80    2.20 274
  -1 -11   2   11.00    1.50 332
   1  11  -1   10.60    1.60  25
   1  11  -1   12.20    1.80 132
   1  11  -1    9.70    1.10 195
   1  11  -1    8.50    1.70 226
  -1 -11   1   11.40    1.60  42
  -1 -11   1   10.60    2.00 115
  -1 -11   1    5.20    1.50 273
  -1 -11   1    7.90    1.40 328
   1  11   0   57.80    4.50  23
   1  11   0   52.10    3.30 129
   1  11   0   62.00    4.40 223
  -1 -11   0   60.00    3.30  39
  -1 -11   0   55.40    3.60 113
  -1 -11   0   62.20    4.30 272
  -1 -11   0   56.00    3.60 324
   1  11   1    2.60    1.10  20
   1  11   1    3.20    1.10 126
   1  11   1    0.80    1.50 221
   1  11   1    3.30    1.20 286
  -1 -11  -1    1.10    1.00  36
  -1 -11  -1    0.80    1.00 110
  -1 -11  -1    0.80    1.00 271
  -1 -11  -1    1.70    1.30 321
   1  11   2  145.00    8.90  17
   1  11   2  139.80    8.20 123
   1  11   2  142.20    7.90 218
   1  11   2  152.10    7.40 285
  -1 -11  -2  155.20    7.60  33
  -1 -11  -2  150.20    9.20 107
  -1 -11  -2  155.10    8.50 270
  -1 -11  -2  150.40    7.20 317
   1  11   3    1.60    1.00  15
   1  11   3    3.40    1.30 121
   1  11   3    5.20    1.80 215
   1  11   3    3.10    1.10 284
  -1 -11  -3    3.70    1.40  31
  -1 -11  -3    7.60    3.30 105
  -1 -11  -3    2.00    0.70 182
  -1 -11  -3    3.80    1.30 269
  -1 -11  -3    3.20    1.10 314
   1  11   4    6.80    1.80  13
   1  11   4    9.00    1.90 119
   1  11   4    8.60    2.00 212
   1  11   4   13.70    2.10 284
  -1 -11  -4   13.60    2.10  29
  -1 -11  -4    8.70    3.50 103
  -1 -11  -4   10.10    1.20 189
  -1 -11  -4    4.70    1.50 229
  -1 -11  -4    6.80    1.60 267
  -1 -11  -4    8.20    1.80 311
   1  11   5   25.20    2.90  10
   1  11   5   21.10    2.70 116
   1  11   5   27.00    3.00 208
   1  11   5   27.50    2.60 283
  -1 -11  -5   29.10    2.80  26
  -1 -11  -5   28.70    2.50 100
  -1 -11  -5   28.10    2.10 194
  -1 -11  -5   22.80    2.40 227
  -1 -11  -5   31.20    2.80 266
   1  11   6    4.00    1.40   8
   1  11   6    9.90    2.20 115
   1  11   6   10.80    2.00 205
   1  11   6    6.90    1.40 283
  -1 -11  -6   10.80    2.10  25
  -1 -11  -6   10.90    1.80  98
  -1 -11  -6    8.90    1.60 225
  -1 -11  -6    6.80    1.50 264
   1  11   7   31.40    3.40   6
   1  11   7   27.40    3.10 113
   1  11   7   33.10    3.30 202
   1  11   7   28.10    2.80 282
  -1 -11  -7   37.30    3.30  23
  -1 -11  -7   32.90    3.50  96
  -1 -11  -7   29.30    2.70 223
  -1 -11  -7   26.50    3.10 262
   1  11   8    3.90    1.60   4
   1  11   8    4.30    2.00 112
   1  11   8    0.60    1.80 200
   1  11   8    5.20    1.50 282
  -1 -11  -8    4.60    1.90  22
  -1 -11  -8    3.30    1.50  94
  -1 -11  -8    3.90    1.40 221
  -1 -11  -8    5.40    1.60 260
   1  11   9    7.30    2.10   2
   1  11   9    4.80    2.10 110
   1  11   9    8.70    1.50 282
  -1 -11  -9   11.30    2.40  20
  -1 -11  -9    7.50    2.00  92
  -1 -11  -9    6.80    2.00 219
  -1 -11  -9    5.30    1.50 258
   1  11  10    4.80    1.70 109
   1  11  10    5.40    2.30 180
   1  11  10    2.30    1.30 282
   1  11  10    0.10    1.60 354
  -1 -11 -10    3.70    2.10  19
  -1 -11 -10    0.90    2.20  90
  -1 -11 -10    3.30    1.40 218
  -1 -11 -10    2.00    1.10 256
   1  11  11    6.10    2.40 108
   1  11  11    0.30    1.90 179
   1  11  11    5.40    1.50 283
   1  11  11    1.30    1.70 351
  -1 -11 -11    0.70    2.20  18
  -1 -11 -11    5.00    2.00  89
  -1 -11 -11    3.80    2.00 217
   1  11  12    9.30    2.50 108
   1  11  12    9.20    1.60 283
   1  11  12    7.90    2.10 349
  -1 -11 -12   11.60    2.30  18
  -1 -11 -12    5.90    2.20  87
  -1 -11 -12   11.60    2.50 216
   1  11  13   13.80    2.60 107
   1  11  13    7.00    1.60 284
   1  11  13   10.80    1.90 346
  -1 -11 -13    8.30    2.50  17
  -1 -11 -13   12.40    2.50 215
   1  11  14   13.40    3.10 107
   1  11  14    8.40    1.70 284
   1  11  14    5.10    1.70 343
  -1 -11 -14    8.40    2.40  17
  -1 -11 -14    8.30    2.00 214
   1  11  15    2.10    2.90 106
   1  11  15    0.40    1.10 286
   1  11  15    1.20    2.30 341
  -1 -11 -15    4.20    2.90  16
  -1 -11 -15   -0.70    1.70 213
   1  11  16    1.60    2.40 106
  -1 -11 -16    0.90    2.10  16
  -1 -11 -16   -0.70    1.70 213
   1  11  17   -2.50    2.30 106
  -1 -11 -17    0.30    2.40  16
  -1 -11 -17    0.00    3.10 212
   1  11  18   -3.90    2.70 106
  -1 -11 -18   -0.80    2.60  16
  -1 -11 -18    2.70    2.20 212
   1  12 -15   -0.50    2.60 165
  -1 -12  15   -1.40    1.90  75
  -1 -12  15    2.80    2.50 237
   1  12 -14    1.70    2.30 163
  -1 -12  14    7.10    2.40  73
  -1 -12  14    5.70    2.40 237
   1  12 -13    0.40    3.30 161
   1  12 -13    1.70    3.20 329
  -1 -12  13    4.90    2.70  71
  -1 -12  13    4.30    2.20 238
   1  12 -12    3.40    3.10 160
   1  12 -12    3.40    2.10 328
  -1 -12  12    2.10    2.50  70
  -1 -12  12    1.40    2.10 132
  -1 -12  12    4.80    1.60 238
  -1 -12  12    2.00    2.10 274
   1  12 -11    5.10    2.70 158
   1  12 -11    6.70    1.90 327
  -1 -12  11    5.10    2.50  68
  -1 -12  11   10.60    2.30 131
  -1 -12  11    2.50    1.60 239
  -1 -12  11    1.10    2.60 274
   1  12 -10    8.90    3.00 156
   1  12 -10    8.00    2.00 326
  -1 -12  10    7.10    2.60  66
  -1 -12  10    9.00    2.20 130
  -1 -12  10   10.30    1.90 240
  -1 -12  10    5.10    2.10 275
   1  12  -9   68.80    6.20 154
   1  12  -9   74.20    5.70 324
  -1 -12   9   64.50    5.20  64
  -1 -12   9   68.50    4.90 129
  -1 -12   9   71.80    5.00 241
  -1 -12   9   65.00    5.40 275
   1  12  -8  111.50    6.90  38
   1  12  -8  124.00    7.80 151
   1  12  -8  125.50    6.90 323
  -1 -12   8  119.80    7.60  61
  -1 -12   8  131.30    7.40 128
  -1 -12   8  118.60    6.40 243
  -1 -12   8  135.10    8.60 275
   1  12  -7   10.10    2.00  36
   1  12  -7    4.30    1.70 149
   1  12  -7    3.90    1.70 321
  -1 -12   7   12.80    2.20  59
  -1 -12   7   13.70    2.80 126
  -1 -12   7   11.80    1.50 245
  -1 -12   7   18.80    2.40 275
   1  12  -6   -1.20    1.80  35
   1  12  -6    3.80    2.20 146
   1  12  -6    1.30    1.40 319
  -1 -12   6    0.40    1.80  56
  -1 -12   6    0.60    1.80 125
  -1 -12   6    2.90    0.90 249
  -1 -12   6    0.60    1.20 275
   1  12  -5   21.30    2.60  33
   1  12  -5   22.80    2.50 144
   1  12  -5   22.30    2.60 317
  -1 -12   5   15.60    2.00  54
  -1 -12   5   17.80    2.50 123
  -1 -12   5   16.30    2.40 275
   1  12  -4    6.70    1.70  31
   1  12  -4    5.40    1.50 141
   1  12  -4    6.20    1.80 231
   1  12  -4    6.40    1.50 314
  -1 -12   4    5.10    1.50  51
  -1 -12   4    3.50    1.50 121
  -1 -12   4    8.50    1.70 274
   1  12  -3   19.20    2.40  29
   1  12  -3   27.80    2.70 138
   1  12  -3   20.30    1.90 185
   1  12  -3   24.10    2.80 229
   1  12  -3   27.00    2.60 311
  -1 -12   3   31.90    2.50  48
  -1 -12   3   21.90    2.50 119
  -1 -12   3   24.70    2.80 274
   1  12  -2    5.40    1.80  27
   1  12  -2    4.30    1.90 135
   1  12  -2    0.70    0.90 191
   1  12  -2    5.70    1.60 227
  -1 -12   2    0.90    1.50  45
  -1 -12   2    7.50    1.90 117
  -1 -12   2    3.50    1.30 273
  -1 -12   2    3.80    1.50 332
   1  12  -1    2.00    1.70  24
   1  12  -1    5.50    1.90 133
   1  12  -1    2.80    1.40 225
  -1 -12   1    6.40    1.80  43
  -1 -12   1    4.10    1.80 114
  -1 -12   1    4.20    1.20 273
  -1 -12   1    4.40    1.10 329
   1  12   0   44.50    3.70  22
   1  12   0   42.60    3.00 130
   1  12   0   40.00    4.10 223
  -1 -12   0   44.00    3.10  40
  -1 -12   0   49.40    4.00 112
  -1 -12   0   43.20    3.30 272
  -1 -12   0   43.90    3.10 325
   1  12   1   20.90    2.30  20
   1  12   1   16.70    2.20 127
   1  12   1   25.40    2.90 220
  -1 -12  -1   17.80    2.20  37
  -1 -12  -1   17.50    2.40 110
  -1 -12  -1   18.60    2.50 271
  -1 -12  -1   19.00    2.00 322
   1  12   2   12.70    2.00  17
   1  12   2   16.80    2.30 125
   1  12   2   13.20    2.40 217
   1  12   2   16.40    2.10 286
  -1 -12  -2   20.70    2.50  35
  -1 -12  -2   16.90    2.30 107
  -1 -12  -2   10.70    1.70 270
  -1 -12  -2   12.00    2.00 319
   1  12   3   29.00    3.00  15
   1  12   3   30.90    2.90 122
   1  12   3   38.70    3.30 215
   1  12   3   31.60    3.00 285
  -1 -12  -3   31.00    2.70  32
  -1 -12  -3   31.20    3.10 105
  -1 -12  -3   29.30    3.00 269
  -1 -12  -3   31.30    2.90 316
   1  12   4   34.30    3.30  13
   1  12   4   37.80    3.40 120
   1  12   4   36.90    3.30 212
   1  12   4   35.20    3.30 285
  -1 -12  -4   41.30    3.60  30
  -1 -12  -4   36.10    3.40 103
  -1 -12  -4   37.70    2.40 185
  -1 -12  -4   33.30    2.80 231
  -1 -12  -4   21.80    3.00 267
  -1 -12  -4   33.90    3.20 313
   1  12   5    3.30    1.90  11
   1  12   5    0.10    1.20 118
   1  12   5    2.20    1.30 209
   1  12   5    6.00    1.70 284
  -1 -12  -5    1.90    1.20  28
  -1 -12  -5    3.90    2.00 101
  -1 -12  -5    1.50    0.90 190
  -1 -12  -5   -0.50    1.00 229
  -1 -12  -5    0.80    1.00 266
  -1 -12  -5    4.30    1.40 311
   1  12   6   -1.00    1.70   8
   1  12   6    1.20    1.90 116
   1  12   6   -0.80    1.30 206
   1  12   6    0.20    1.00 284
  -1 -12  -6    1.00    1.30  26
  -1 -12  -6    0.90    1.80  98
  -1 -12  -6    0.60    0.60 195
  -1 -12  -6    1.10    1.20 227
  -1 -12  -6   -1.00    1.50 264
   1  12   7   16.90    3.00   7
   1  12   7   15.20    2.50 115
   1  12   7   18.70    2.60 203
   1  12   7   12.30    1.80 284
  -1 -12  -7   17.40    2.40  25
  -1 -12  -7   20.60    3.20  97
  -1 -12  -7   13.40    1.90 225
  -1 -12  -7   11.60    1.90 263
   1  12   8   -0.40    2.00   5
   1  12   8   -0.50    2.00 113
   1  12   8    0.10    1.90 200
   1  12   8    0.70    0.90 284
  -1 -12  -8   -3.00    1.80  23
  -1 -12  -8    2.40    2.00  95
  -1 -12  -8    1.60    1.20 223
  -1 -12  -8    0.70    1.10 261
   1  12   9   -1.30    1.60   3
   1  12   9    2.20    1.50 112
   1  12   9    1.20    0.90 284
  -1 -12  -9    2.70    1.50  22
  -1 -12  -9   -0.50    1.50  93
  -1 -12  -9   -1.90    1.50 222
  -1 -12  -9   -1.20    1.00 259
   1  12  10    1.10    1.50 111
   1  12  10    2.20    1.10 284
  -1 -12 -10    3.70    1.70  21
  -1 -12 -10    0.70    1.70  91
  -1 -12 -10    1.80    1.40 220
  -1 -12 -10    1.00    1.30 257
   1  12  11    2.60    1.80 110
   1  12  11    2.60    1.10 284
   1  12  11    2.80    2.00 353
  -1 -12 -11   -0.30    1.60  20
  -1 -12 -11    0.60    2.60  89
  -1 -12 -11   -0.50    1.20 219
   1  12  12   10.50    3.20 110
   1  12  12   11.70    2.10 285
   1  12  12   14.40    2.20 350
  -1 -12 -12   12.90    3.20  20
  -1 -12 -12   10.50    2.10 218
   1  12  13   13.70    2.90 109
   1  12  13    3.90    1.40 285
   1  12  13    9.30    2.10 347
  -1 -12 -13   10.00    2.60  19
  -1 -12 -13   10.00    2.10 217
   1  12  14    6.20    3.20 108
   1  12  14    0.00    1.00 286
   1  12  14    1.40    2.20 345
  -1 -12 -14   -0.80    2.80  18
  -1 -12 -14    3.90    2.00 216
   1  12  15    0.10    2.10 108
  -1 -12 -15    2.00    2.30  18
  -1 -12 -15    0.90    2.30 215
   1  12  16   -2.20    2.40 108
  -1 -12 -16   -2.00    2.40  18
  -1 -12 -16    2.20    2.10 215
   1  12  17    4.40    4.40 108
  -1 -12 -17    7.20    3.70  18
  -1 -12 -17    1.70    3.10 214
   1  13 -14    0.80    3.90 162
  -1 -13  14   -2.90    2.70  72
  -1 -13  14    5.60    2.50 239
   1  13 -13    9.60    3.80 161
  -1 -13  13   17.90    3.30  71
  -1 -13  13    7.30    2.40 240
   1  13 -12   -0.50    2.20 159
   1  13 -12    2.80    2.80 326
  -1 -13  12   -0.30    1.80  69
  -1 -13  12    0.30    1.70 240
   1  13 -11    7.30    2.70 157
   1  13 -11   -0.20    2.50 325
  -1 -13  11    2.50    1.90  67
  -1 -13  11    4.00    2.30 129
  -1 -13  11    3.30    1.30 241
   1  13 -10   -0.30    1.80 155
   1  13 -10    0.60    2.50 323
  -1 -13  10   -1.70    1.60  65
  -1 -13  10   -1.00    2.00 128
  -1 -13  10    0.00    1.30 242
   1  13  -9    2.90    2.10 153
   1  13  -9   -0.50    1.80 322
  -1 -13   9    2.50    1.60  63
  -1 -13   9    1.30    2.00 127
  -1 -13   9    2.80    1.20 244
  -1 -13   9   -1.30    1.90 274
   1  13  -8   26.00    4.00 151
   1  13  -8   22.50    3.50 320
  -1 -13   8   34.70    3.70  61
  -1 -13   8   22.30    3.20 126
  -1 -13   8   24.90    2.30 246
  -1 -13   8   19.30    3.40 274
   1  13  -7   29.30    3.60 148
   1  13  -7   24.90    3.30 319
  -1 -13   7   24.80    3.40  58
  -1 -13   7   20.50    3.30 124
  -1 -13   7   29.70    2.20 250
  -1 -13   7   31.00    3.50 274
   1  13  -6   -1.30    1.70  33
   1  13  -6    1.30    1.60 146
   1  13  -6    2.60    1.90 317
  -1 -13   6    0.70    1.40  56
  -1 -13   6    4.50    1.80 123
  -1 -13   6   -0.60    1.60 274
   1  13  -5    2.90    1.60  31
   1  13  -5    3.60    2.40 144
   1  13  -5    2.80    1.90 231
   1  13  -5    1.20    1.70 314
  -1 -13   5    5.10    2.10  54
  -1 -13   5   -0.20    2.00 121
  -1 -13   5    5.30    1.80 274
   1  13  -4   92.20    6.00  30
   1  13  -4   81.60    5.80 141
   1  13  -4   87.50    6.00 184
   1  13  -4   97.90    7.00 230
   1  13  -4   80.70    5.70 312
  -1 -13   4   87.20    5.30  51
  -1 -13   4   89.20    6.60 120
  -1 -13   4   94.00    6.50 274
   1  13  -3  147.50   10.20  28
   1  13  -3  149.80    8.30 138
   1  13  -3  153.70    7.80 189
   1  13  -3  186.20   10.50 228
  -1 -13   3  157.00    8.20  48
  -1 -13   3  139.80    8.80 118
  -1 -13   3  153.80    8.80 273
   1  13  -2   12.20    2.60  26
   1  13  -2   14.10    2.30 136
   1  13  -2   14.90    1.40 195
   1  13  -2   10.90    2.20 226
  -1 -13   2   12.40    1.90  46
  -1 -13   2   13.00    2.30 116
  -1 -13   2   11.80    2.20 273
  -1 -13   2   10.40    1.80 333
   1  13  -1   13.70    2.50  23
   1  13  -1   14.60    2.30 133
   1  13  -1   15.50    2.40 224
  -1 -13   1   13.70    2.00  43
  -1 -13   1   18.10    2.50 113
  -1 -13   1   17.30    2.30 272
  -1 -13   1   11.10    1.90 329
   1  13   0   13.00    2.00  21
   1  13   0    7.80    2.30 131
   1  13   0   11.90    2.10 222
  -1 -13   0    7.70    2.10  41
  -1 -13   0   11.20    2.20 111
  -1 -13   0    9.30    2.40 271
  -1 -13   0    9.70    1.70 326
   1  13   1   39.30    3.60  19
   1  13   1   37.30    3.10 128
   1  13   1   33.60    3.60 220
  -1 -13  -1   38.60    3.20  38
  -1 -13  -1   35.20    3.80 109
  -1 -13  -1   24.20    3.40 271
  -1 -13  -1   35.30    2.90 323
   1  13   2    2.50    1.40  17
   1  13   2    1.40    1.40 126
   1  13   2    0.80    1.30 217
  -1 -13  -2    0.90    1.30  36
  -1 -13  -2   -0.40    1.20 107
  -1 -13  -2    0.20    1.10 270
  -1 -13  -2    0.50    1.00 320
   1  13   3   21.80    2.40  15
   1  13   3   12.40    2.60 124
   1  13   3   17.80    2.70 214
   1  13   3   16.90    1.20 234
  -1 -13  -3   23.20    2.90  34
  -1 -13  -3   16.90    2.30 105
  -1 -13  -3   10.30    2.30 269
  -1 -13  -3   17.60    2.00 317
   1  13   4   11.90    2.30  13
   1  13   4    9.60    2.50 122
   1  13   4   13.60    2.30 212
   1  13   4   13.80    2.10 286
  -1 -13  -4   18.40    2.60  32
  -1 -13  -4   16.60    2.60 103
  -1 -13  -4   18.00    2.70 267
  -1 -13  -4   14.10    2.30 314
   1  13   5  170.80   11.10  11
   1  13   5  146.80    9.40 120
   1  13   5  160.70   10.50 209
   1  13   5  161.40   10.00 286
  -1 -13  -5  140.30    9.70  30
  -1 -13  -5  162.50   10.90 101
  -1 -13  -5  175.30    8.80 186
  -1 -13  -5  169.60    9.80 231
  -1 -13  -5  146.20   10.30 266
  -1 -13  -5  178.80   10.50 312
   1  13   6    1.80    1.60   9
   1  13   6    0.80    1.40 118
   1  13   6    2.40    1.50 206
   1  13   6    0.40    1.50 285
  -1 -13  -6   -1.40    1.30  28
  -1 -13  -6    1.30    1.50  99
  -1 -13  -6    1.60    0.90 191
  -1 -13  -6   -0.10    1.10 229
  -1 -13  -6    0.90    1.70 265
   1  13   7   10.70    2.30   7
   1  13   7   14.90    3.10 116
   1  13   7   13.70    2.60 204
   1  13   7   18.00    2.30 285
  -1 -13  -7   15.70    2.80  26
  -1 -13  -7   17.50    2.70  97
  -1 -13  -7   19.00    2.20 195
  -1 -13  -7   13.50    2.10 227
  -1 -13  -7   11.90    2.10 263
   1  13   8   41.00    4.70   5
   1  13   8   36.90    4.20 115
   1  13   8   49.20    4.80 201
   1  13   8   50.10    4.60 285
  -1 -13  -8   44.90    4.20  25
  -1 -13  -8   45.60    4.60  95
  -1 -13  -8   48.70    4.10 225
  -1 -13  -8   43.80    4.40 261
   1  13   9   79.20    6.80 114
   1  13   9   92.30    6.70 285
  -1 -13  -9   89.10    7.50  24
  -1 -13  -9   78.90    7.10  93
  -1 -13  -9   80.60    7.00 224
  -1 -13  -9   89.70    6.60 260
   1  13  10    7.20    2.20 113
   1  13  10    7.70    1.70 285
  -1 -13 -10   10.80    2.30  23
  -1 -13 -10   11.30    3.00  92
  -1 -13 -10    9.60    2.60 222
  -1 -13 -10    8.80    2.30 258
   1  13  11    1.70    1.90 112
   1  13  11    1.50    1.50 286
   1  13  11    2.20    2.20 354
  -1 -13 -11    0.50    1.50  22
  -1 -13 -11    3.00    1.60 221
   1  13  12   12.60    2.70 111
   1  13  12   12.50    2.00 286
   1  13  12    9.30    2.20 351
  -1 -13 -12    8.80    2.50  21
  -1 -13 -12    8.00    2.00 220
   1  13  13   12.20    3.70 111
   1  13  13    4.90    2.60 348
  -1 -13 -13    5.00    2.80  21
  -1 -13 -13    9.10    2.40 219
   1  13  14   14.10    3.30 110
  -1 -13 -14   10.80    2.80  20
  -1 -13 -14    7.20    3.00 218
   1  13  15   11.90    3.30 110
  -1 -13 -15    1.90    2.40  20
  -1 -13 -15    6.80    2.90 218
   1  13  16    0.50    3.80 109
  -1 -13 -16   -2.00    3.60  19
  -1 -13 -16    3.00    2.10 217
  -1 -14  14    2.50    2.40  72
   1  14 -13    2.80    2.70 160
  -1 -14  13    0.30    2.00  70
  -1 -14  13   -0.40    1.40 242
   1  14 -12    0.20    3.40 158
  -1 -14  12    1.00    2.30  68
  -1 -14  12    0.90    1.80 243
   1  14 -11   -1.20    3.10 156
   1  14 -11   -1.10    1.80 322
  -1 -14  11    1.30    2.70  66
  -1 -14  11   -0.50    1.30 244
   1  14 -10    6.30    3.10 154
   1  14 -10    1.30    1.80 321
  -1 -14  10    1.80    2.50  64
  -1 -14  10   -0.50    2.90 126
  -1 -14  10    1.00    1.30 245
   1  14  -9   -1.80    2.60 152
   1  14  -9   -0.30    2.40 320
  -1 -14   9    1.00    2.30  62
  -1 -14   9   -0.90    1.90 125
  -1 -14   9    0.80    1.00 248
   1  14  -8    1.70    2.50 150
   1  14  -8   -2.20    1.60 318
  -1 -14   8   -0.80    1.60  60
  -1 -14   8    0.80    1.70 124
  -1 -14   8   -0.70    0.70 251
   1  14  -7    1.50    1.80 148
   1  14  -7   -1.40    1.30 316
  -1 -14   7   -0.60    1.50  58
  -1 -14   7   -1.40    1.70 123
   1  14  -6   -0.30    1.60 146
   1  14  -6    0.20    1.20 314
  -1 -14   6    1.40    1.40  56
  -1 -14   6    1.70    2.40 121
   1  14  -5    2.50    2.30 143
   1  14  -5    4.20    1.30 183
   1  14  -5    2.80    2.40 230
   1  14  -5    3.90    1.50 312
  -1 -14   5    4.50    2.30  53
  -1 -14   5    4.40    1.90 120
  -1 -14   5   -1.30    2.60 273
   1  14  -4    2.80    1.80  28
   1  14  -4    4.50    1.60 141
   1  14  -4    1.20    1.10 187
   1  14  -4    1.40    2.70 229
  -1 -14   4    4.80    1.60  51
  -1 -14   4    1.50    1.40 118
  -1 -14   4    2.60    1.80 273
   1  14  -3    0.80    2.00  26
   1  14  -3   -2.30    2.00 139
   1  14  -3    0.60    0.70 192
   1  14  -3    0.80    1.70 227
  -1 -14   3    2.90    2.10  49
  -1 -14   3   -3.70    1.80 116
  -1 -14   3    0.20    1.40 273
   1  14  -2   23.90    3.50  25
   1  14  -2   28.10    3.20 136
   1  14  -2   36.40    4.20 225
  -1 -14   2   29.70    2.90  46
  -1 -14   2   27.30    3.30 115
  -1 -14   2   27.20    3.00 272
  -1 -14   2   23.00    2.60 334
   1  14  -1    1.70    2.10  23
   1  14  -1    0.50    1.30 134
   1  14  -1    1.60    1.60 223
  -1 -14   1    0.30    1.30  44
  -1 -14   1    0.90    1.80 113
  -1 -14   1    0.40    1.40 272
  -1 -14   1    3.30    1.50 330
   1  14   0   13.50    3.10  21
   1  14   0   19.90    3.00 131
   1  14   0   18.40    2.50 221
  -1 -14   0   19.80    2.70  41
  -1 -14   0   17.80    2.90 111
  -1 -14   0   11.30    2.10 271
  -1 -14   0   15.60    1.90 327
   1  14   1   34.70    4.10  19
   1  14   1   37.20    3.50 129
   1  14   1   26.70    3.20 219
  -1 -14  -1   37.70    3.40  39
  -1 -14  -1   29.40    3.80 270
  -1 -14  -1   34.40    2.90 324
   1  14   2   17.50    3.00  17
   1  14   2   18.00    2.50 127
   1  14   2   17.30    3.20 217
  -1 -14  -2   13.10    2.20  37
  -1 -14  -2   14.40    2.40 107
  -1 -14  -2   12.50    2.40 269
  -1 -14  -2   23.80    2.50 321
   1  14   3   16.30    2.50  15
   1  14   3   11.60    2.20 125
   1  14   3   19.70    3.10 214
  -1 -14  -3   15.10    2.30  35
  -1 -14  -3   17.90    2.70 105
  -1 -14  -3    9.30    2.20 268
  -1 -14  -3   20.10    2.60 318
   1  14   4  159.30   11.90  13
   1  14   4  166.30   10.00 123
   1  14   4  194.70   11.50 212
   1  14   4  170.40    7.90 234
  -1 -14  -4  173.40   10.10  33
  -1 -14  -4  172.50   11.40 103
  -1 -14  -4  168.00   11.30 267
  -1 -14  -4  173.70   10.50 316
   1  14   5  107.00    8.40  11
   1  14   5  115.40    7.60 121
   1  14   5  110.50    8.40 209
  -1 -14  -5  110.90    7.60  31
  -1 -14  -5  122.40    9.00 101
  -1 -14  -5  106.40    8.80 266
  -1 -14  -5  106.30    7.50 314
   1  14   6   20.00    4.50   9
   1  14   6   16.70    3.20 119
   1  14   6   13.20    2.80 206
  -1 -14  -6   10.60    2.60  29
  -1 -14  -6   15.10    2.60  99
  -1 -14  -6   16.80    1.90 187
  -1 -14  -6   17.90    2.80 231
  -1 -14  -6   10.30    2.40 265
  -1 -14  -6   13.90    2.50 312
   1  14   7   69.70    6.10 118
   1  14   7   81.90    6.40 204
  -1 -14  -7   78.60    6.30  28
  -1 -14  -7   70.10    6.50  97
  -1 -14  -7   75.40    5.90 192
  -1 -14  -7   82.70    6.30 229
  -1 -14  -7   64.80    6.20 263
   1  14   8   14.00    3.30 117
   1  14   8   10.80    3.00 201
  -1 -14  -8   17.60    3.30  27
  -1 -14  -8   12.20    3.40  95
  -1 -14  -8   11.00    1.90 195
  -1 -14  -8   13.70    2.60 227
  -1 -14  -8   12.00    2.40 262
   1  14   9   22.20    4.10 115
   1  14   9   29.50    3.60 199
  -1 -14  -9   29.50    3.90  25
  -1 -14  -9   19.30    3.40  94
  -1 -14  -9   25.50    3.60 198
  -1 -14  -9   20.00    2.80 226
  -1 -14  -9   21.10    2.90 260
   1  14  10    3.70    2.70 114
  -1 -14 -10    3.30    2.70  24
  -1 -14 -10    4.20    2.10 225
  -1 -14 -10    3.40    1.70 258
   1  14  11   25.50    4.40 114
   1  14  11   23.70    3.90 354
  -1 -14 -11   21.10    4.00  24
  -1 -14 -11   21.90    3.60 223
  -1 -14 -11   18.30    2.80 256
   1  14  12   33.50    4.70 113
   1  14  12   28.30    4.00 352
  -1 -14 -12   31.00    4.60  23
  -1 -14 -12   39.30    4.20 222
   1  14  13   15.80    3.10 112
  -1 -14 -13   19.00    3.40  22
  -1 -14 -13   15.30    3.30 221
   1  14  14   -3.30    3.20 112
  -1 -14 -14    3.60    2.80 220
   1  14  15    2.30    3.00 111
  -1 -14 -15   -3.20    2.60  21
  -1 -14 -15    0.70    1.90 220
   1  14  16   20.20    4.40 111
  -1 -14 -16   24.30    5.20  21
  -1 -14 -16   32.60    4.50 219
  -1 -15  13    4.80    3.10  70
  -1 -15  12    2.70    2.60  68
   1  15 -11    0.90    2.50 156
  -1 -15  11    1.70    2.20  66
   1  15 -10    4.60    2.30 154
  -1 -15  10    5.80    2.10  64
   1  15  -9    5.10    2.50 152
   1  15  -9    4.50    2.00 317
  -1 -15   9    5.60    2.10  62
  -1 -15   9    5.60    3.30 124
  -1 -15   9    5.10    1.10 252
   1  15  -8   10.80    2.50 150
   1  15  -8    9.10    2.80 316
  -1 -15   8   16.40    2.70  60
  -1 -15   8    8.70    3.30 123
   1  15  -7    8.10    2.40 148
   1  15  -7    7.50    1.90 314
  -1 -15   7    8.20    2.20  58
  -1 -15   7    2.10    1.90 121
   1  15  -6    0.10    2.70 146
   1  15  -6   -1.10    0.90 183
   1  15  -6    0.80    1.40 312
  -1 -15   6   -1.90    2.30  56
  -1 -15   6   -0.60    1.70 120
   1  15  -5   -2.20    2.30 143
   1  15  -5    1.50    1.20 186
  -1 -15   5    2.60    2.10  53
  -1 -15   5    4.60    2.70 118
   1  15  -4   38.40    4.50 141
   1  15  -4   33.20    2.90 191
   1  15  -4   26.00    4.30 227
  -1 -15   4   37.50    3.80  51
  -1 -15   4   38.90    4.20 117
   1  15  -3    4.00    2.10 139
   1  15  -3    5.80    1.00 197
   1  15  -3    3.00    2.40 226
  -1 -15   3    5.80    1.80  49
  -1 -15   3    0.80    2.40 115
   1  15  -2    5.50    2.70 137
   1  15  -2    2.50    2.00 224
  -1 -15   2    1.10    2.10  47
  -1 -15   2    3.20    2.40 114
  -1 -15   2    6.60    1.70 334
   1  15  -1    9.10    2.60 134
   1  15  -1    4.80    2.80 222
  -1 -15   1    4.60    1.80  44
  -1 -15   1   12.00    2.50 112
  -1 -15   1    6.40    1.50 331
   1  15   0    1.90    1.60 132
   1  15   0    2.20    2.70 220
  -1 -15   0    3.20    1.60  42
  -1 -15   0    1.50    1.70 110
  -1 -15   0   -2.50    2.60 271
  -1 -15   0    1.60    1.30 328
   1  15   1    3.00    1.60 130
   1  15   1    3.40    2.50 218
  -1 -15  -1    3.70    1.60  40
  -1 -15  -1    5.10    1.80 108
  -1 -15  -1   -0.90    1.80 270
  -1 -15  -1    3.60    1.40 325
   1  15   2   60.50    5.40 128
   1  15   2   60.10    5.20 216
  -1 -15  -2   52.40    4.30  38
  -1 -15  -2   59.20    5.90 106
  -1 -15  -2   48.10    5.00 269
  -1 -15  -2   50.10    4.20 322
   1  15   3   31.20    3.20 126
   1  15   3   27.10    3.10 214
  -1 -15  -3   28.30    3.20  36
  -1 -15  -3   30.50    3.70 104
  -1 -15  -3   25.90    3.20 268
  -1 -15  -3   27.90    3.20 320
   1  15   4    1.00    1.60 124
   1  15   4    0.40    2.60 211
  -1 -15  -4    2.30    1.60  34
  -1 -15  -4   -1.00    2.10 103
  -1 -15  -4   -0.60    1.30 267
  -1 -15  -4   -1.50    1.50 317
   1  15   5    2.80    2.50 122
   1  15   5    1.90    1.90 209
   1  15   5    0.90    0.70 235
  -1 -15  -5    2.40    2.40  32
  -1 -15  -5    4.30    2.20 101
  -1 -15  -5    0.70    1.50 266
  -1 -15  -5    0.40    1.30 315
   1  15   6   64.40    5.70 121
   1  15   6   51.20    5.30 206
  -1 -15  -6   55.60    5.30  31
  -1 -15  -6   53.70    4.80  99
  -1 -15  -6   69.30    4.50 183
  -1 -15  -6   44.20    4.70 265
  -1 -15  -6   57.80    5.60 313
   1  15   7   31.50    4.00 119
   1  15   7   33.20    3.80 204
  -1 -15  -7   46.20    5.20  29
  -1 -15  -7   40.50    4.90  97
  -1 -15  -7   41.60    3.80 188
  -1 -15  -7   41.70    3.80 231
  -1 -15  -7   33.30    4.00 263
  -1 -15  -7   39.10    4.30 312
   1  15   8   21.00    3.30 118
   1  15   8   24.20    3.80 202
  -1 -15  -8   15.80    2.80  28
  -1 -15  -8   12.80    3.80  96
  -1 -15  -8   21.60    2.50 192
  -1 -15  -8   21.30    3.20 229
  -1 -15  -8   20.70    3.30 262
   1  15   9   28.90    4.20 117
   1  15   9   33.80    3.90 199
  -1 -15  -9   32.40    4.20  27
  -1 -15  -9   34.60    3.70 195
  -1 -15  -9   32.30    3.50 228
  -1 -15  -9   22.40    3.50 260
   1  15  10    5.00    2.80 116
  -1 -15 -10    9.10    2.50  26
  -1 -15 -10    4.30    1.40 197
  -1 -15 -10    5.30    2.40 227
  -1 -15 -10    0.20    2.40 258
   1  15  11   35.10    4.50 115
   1  15  11   27.30    3.90 355
  -1 -15 -11   33.30    4.70  25
  -1 -15 -11   35.20    3.90 225
  -1 -15 -11   30.30    4.10 256
   1  15  12   -0.10    3.10 114
  -1 -15 -12    5.20    3.10  24
  -1 -15 -12   -0.40    2.30 224
   1  15  13    4.30    2.80 114
  -1 -15 -13    9.00    2.90  24
  -1 -15 -13    7.50    2.90 223
   1  15  14    4.20    2.80 113
  -1 -15 -14   -1.30    2.20  23
  -1 -15 -14    2.10    2.80 223
   1  15  15   17.90    4.60 113
  -1 -15 -15   19.70    4.10  23
  -1 -15 -15   13.40    3.10 222
  -1 -16  11   -0.30    3.10  66
   1  16 -10    2.80    2.60 154
  -1 -16  10    4.10    2.30  64
   1  16  -9    5.90    2.90 152
  -1 -16   9    5.20    2.30  62
   1  16  -8   -1.20    1.90 150
  -1 -16   8    1.10    1.90  60
   1  16  -7   -0.70    3.00 148
   1  16  -7    0.90    1.40 183
   1  16  -7    2.30    2.20 312
  -1 -16   7   -0.30    1.70  58
  -1 -16   7    1.90    2.30 120
   1  16  -6   -3.70    3.00 146
   1  16  -6    0.30    1.20 186
  -1 -16   6    0.20    2.60  56
  -1 -16   6   -5.10    2.80 119
   1  16  -5    9.20    3.30 144
   1  16  -5    7.30    1.40 190
  -1 -16   5    4.10    2.60  54
  -1 -16   5    9.70    2.70 117
   1  16  -4    5.40    2.80 141
   1  16  -4    1.10    0.80 195
  -1 -16   4    1.40    2.30  51
  -1 -16   4   -0.90    2.50 116
   1  16  -3   -1.60    1.70 139
  -1 -16   3    1.10    1.60  49
  -1 -16   3   -0.20    1.60 114
   1  16  -2   55.80    5.30 137
   1  16  -2   45.00    4.80 223
  -1 -16   2   48.00    4.50  47
  -1 -16   2   49.50    5.20 113
   1  16  -1    0.50    1.80 135
   1  16  -1    1.80    2.90 222
  -1 -16   1    2.40    1.80  45
  -1 -16   1    2.60    2.00 111
  -1 -16   1    3.10    1.30 332
   1  16   0   15.40    2.90 133
   1  16   0    9.40    3.30 220
  -1 -16   0   10.60    2.20  43
  -1 -16   0    8.30    2.50 109
  -1 -16   0   12.60    2.20 329
   1  16   1    0.60    1.70 131
   1  16   1    1.20    2.10 218
  -1 -16  -1    2.10    1.80  41
  -1 -16  -1   -0.20    2.60 108
  -1 -16  -1    3.30    1.80 326
   1  16   2    7.40    2.30 129
   1  16   2    5.40    3.20 216
  -1 -16  -2    4.60    1.90  39
  -1 -16  -2    4.60    2.10 106
  -1 -16  -2    2.80    1.90 324
   1  16   3    3.80    1.80 127
   1  16   3    4.60    2.90 213
  -1 -16  -3    1.50    1.80  37
  -1 -16  -3    3.20    2.00 104
  -1 -16  -3    0.30    1.20 321
   1  16   4   -1.20    2.60 125
   1  16   4    1.70    2.10 211
  -1 -16  -4    3.90    2.40  35
  -1 -16  -4    1.10    1.80 102
  -1 -16  -4    2.00    1.50 319
   1  16   5    3.60    2.00 124
   1  16   5    9.10    2.40 209
   1  16   5    3.60    0.50 243
  -1 -16  -5    3.00    1.90  34
  -1 -16  -5    7.10    2.00 317
   1  16   6    3.70    2.10 122
   1  16   6   -0.70    2.60 206
   1  16   6    1.80    0.80 236
  -1 -16  -6    4.50    2.10  32
  -1 -16  -6   -0.80    1.90  99
  -1 -16  -6    0.90    1.40 315
   1  16   7    2.30    2.10 121
   1  16   7    3.40    2.20 204
   1  16   7    6.40    1.10 233
  -1 -16  -7    6.00    2.10  31
  -1 -16  -7    1.00    2.20  97
  -1 -16  -7    7.70    1.20 183
  -1 -16  -7    7.40    2.10 313
   1  16   8    3.30    3.00 120
  -1 -16  -8   -4.60    2.60  30
  -1 -16  -8    3.00    1.70 231
   1  16   9    7.70    3.40 119
   1  16   9   -3.30    2.90 199
  -1 -16  -9    2.70    2.70  29
  -1 -16  -9    2.20    1.60 230
   1  16  10   45.90    6.90 118
  -1 -16 -10   58.10    6.30  28
  -1 -16 -10   54.70    6.10 229
   1  16  11    6.90    3.60 117
  -1 -16 -11    7.40    3.30  27
  -1 -16 -11    7.60    2.70 227
   1  16  12    1.20    2.80 116
  -1 -16 -12   -0.70    2.10  26
  -1 -16 -12    1.20    2.30 226
   1  16  13    4.80    3.30 115
  -1 -16 -13    7.90    2.90  25
  -1 -16 -13    2.90    2.70 226
  -1 -17  10    1.80    3.00  64
   1  17  -9   -1.20    3.40 152
  -1 -17   9   -3.10    3.00  62
   1  17  -8   -0.30    2.50 150
  -1 -17   8    3.40    2.10  60
   1  17  -7    8.50    2.90 148
  -1 -17   7    5.30    2.40  58
   1  17  -6    3.40    2.40 146
  -1 -17   6   -0.80    1.80  56
  -1 -17   6    4.10    3.00 117
   1  17  -5   11.60    3.70 144
  -1 -17   5    8.70    2.50  54
  -1 -17   5    6.00    2.40 116
   1  17  -4    9.40    3.50 142
  -1 -17   4    7.30    3.00  52
  -1 -17   4    6.60    3.30 115
   1  17  -3    3.90    2.90 140
  -1 -17   3    1.50    2.40  50
  -1 -17   3    2.90    2.40 113
   1  17  -2    0.20    3.00 138
  -1 -17   2    0.30    2.40  48
  -1 -17   2    1.60    2.90 112
   1  17  -1    6.60    3.30 136
  -1 -17   1    1.80    2.40  46
  -1 -17   1    9.50    2.60 110
  -1 -17   1    3.00    1.40 333
   1  17   0    5.70    2.90 134
  -1 -17   0    1.10    2.40  44
  -1 -17   0    2.70    2.90 108
  -1 -17   0    3.60    1.40 330
   1  17   1   19.00    3.10 132
   1  17   1   10.50    3.50 217
  -1 -17  -1   21.70    2.80  42
  -1 -17  -1   14.60    3.30 107
  -1 -17  -1   25.40    3.30 327
   1  17   2    0.70    2.10 130
   1  17   2   -3.20    2.20 215
  -1 -17  -2    0.40    1.60  40
  -1 -17  -2    5.20    2.20 105
  -1 -17  -2    1.90    1.40 325
   1  17   3    2.70    2.00 128
   1  17   3    0.80    2.20 213
  -1 -17  -3    1.50    1.80  38
  -1 -17  -3    1.10    1.90 104
  -1 -17  -3    1.10    1.80 322
   1  17   4   -0.20    2.70 127
   1  17   4   -1.10    2.10 211
  -1 -17  -4    2.40    6.60  37
  -1 -17  -4   -0.30    2.10 102
  -1 -17  -4    0.00    1.40 320
   1  17   5   -1.20    2.00 125
   1  17   5   -1.90    3.10 209
  -1 -17  -5   -0.50    1.80  35
  -1 -17  -5   -2.00    2.80 100
  -1 -17  -5   -0.60    1.40 318
   1  17   6    6.00    3.20 124
   1  17   6   -1.10    2.30 206
  -1 -17  -6    7.00    3.00  34
  -1 -17  -6    5.90    2.20 316
   1  17   7   13.80    3.00 122
   1  17   7    4.10    2.50 204
  -1 -17  -7    9.90    2.40  32
  -1 -17  -7   12.30    2.70 315
   1  17   8   -3.60    2.20 121
   1  17   8   12.00    5.00 202
  -1 -17  -8    2.00    2.00  31
  -1 -17  -8    0.30    1.50 313
   1  17   9    3.80    2.30 120
  -1 -17  -9    2.00    2.30  30
  -1 -17  -9    7.50    2.30 312
   1  17  10    2.40    2.70 119
  -1 -17 -10    2.60    2.20  29
  -1 -17 -10    3.30    2.40 231
  -1 -17 -10    3.20    2.00 311
   1  17  11   -1.20    2.70 118
  -1 -17 -11    2.70    2.30  28
  -1 -17 -11    2.30    2.50 229
   1  17  12    4.60    3.90 117
  -1 -17 -12    1.80    3.50  27
  -1 -17 -12   -1.30    2.70 228
  -1 -18   8    1.60    2.10  60
   1  18  -7    5.60    2.70 148
  -1 -18   7    4.20    2.20  58
   1  18  -6   -1.40    2.50 146
  -1 -18   6   -3.70    2.20  56
   1  18  -5    2.60    2.40 144
  -1 -18   5    4.20    2.20  54
   1  18  -4    3.40    2.50 142
  -1 -18   4    2.40    2.10  52
   1  18  -3    3.20    2.40 140
  -1 -18   3    7.80    2.20  50
  -1 -18   3    5.10    2.60 112
   1  18  -2    1.80    2.40 138
  -1 -18   2   -1.30    1.70  48
  -1 -18   2    3.60    2.30 111
   1  18  -1   22.60    4.40 136
  -1 -18   1   18.10    2.80  46
  -1 -18   1   14.10    3.30 109
  -1 -18   1   15.50    2.40 334
   1  18   0    2.20    3.40 134
  -1 -18   0    2.00    2.70  44
  -1 -18   0    3.40    2.30 108
  -1 -18   0    0.60    1.80 331
   1  18   1    2.10    3.00 133
  -1 -18  -1   -3.10    2.50  43
  -1 -18  -1    2.60    2.30 106
  -1 -18  -1    0.40    1.90 329
   1  18   2    5.60    2.40 131
  -1 -18  -2    6.40    2.60  41
  -1 -18  -2    2.70    2.30 105
  -1 -18  -2    9.00    2.00 326
   1  18   3   -1.10    1.90 129
  -1 -18  -3    0.90    1.80  39
  -1 -18  -3   -4.70    2.20 103
  -1 -18  -3    0.10    1.30 324
   1  18   4   -0.20    2.00 128
  -1 -18  -4    0.80    2.00  38
  -1 -18  -4    6.80    2.30 322
   1  18   5   -3.50    2.30 126
  -1 -18  -5    5.00    2.30  36
  -1 -18  -5    4.30    2.40 320
   1  18   6    6.60    2.70 125
  -1 -18  -6    2.40    2.20  35
  -1 -18  -6    1.60    1.60 318
   1  18   7    3.10    3.60 124
  -1 -18  -7   -0.70    3.10  34
  -1 -18  -7   -1.00    1.60 316
   1  18   8    8.80    3.60 122
  -1 -18  -8   -2.80    2.80  32
  -1 -18  -8    2.10    1.90 315
   1  18   9    0.60    2.80 121
  -1 -18  -9    0.10    3.10  31
  -1 -18  -9   -0.90    2.40 313
   1  18  10    1.20    3.60 120
  -1 -18 -10   -1.60    3.30  30
  -1 -18 -10    1.00    1.70 312
  -1 -19   6    0.20    2.10  56
   1  19  -5    3.50    3.80 144
  -1 -19   5    6.00    3.20  54
   1  19  -4    3.90    3.60 142
  -1 -19   4    5.00    3.30  52
   1  19  -3   24.70    4.90 141
  -1 -19   3   16.00    3.90  51
   1  19  -2    0.30    2.20 139
  -1 -19   2    1.20    2.20  49
   1  19  -1   11.40    3.00 137
  -1 -19   1   11.70    2.70  47
   1  19   0    2.40    2.80 135
  -1 -19   0    9.80    2.90  45
  -1 -19   0    6.10    2.30 332
   1  19   1    1.60    3.50 133
  -1 -19  -1   -1.40    2.90  43
  -1 -19  -1    2.80    1.60 330
   1  19   2    5.20    2.50 132
  -1 -19  -2    4.50    2.50  42
  -1 -19  -2    2.80    2.30 328
   1  19   3    1.50    2.50 130
  -1 -19  -3   -1.20    2.10  40
  -1 -19  -3    2.10    1.50 325
   1  19   4   11.10    3.40 129
  -1 -19  -4   16.80    3.30  39
  -1 -19  -4   14.10    2.50 323
   1  19   5   -1.20    3.20 127
  -1 -19  -5    4.90    3.20  37
  -1 -19  -5   -2.30    1.50 321
   1  19   6    0.20    2.30 126
  -1 -19  -6   -1.70    2.00  36
  -1 -19  -6    2.10    2.50 319
   1  19   7   -2.40    2.70 125
  -1 -19  -7   -1.10    2.20  35
  -1 -19  -7    0.80    1.80 318
   1  19   8    2.40    3.00 124
  -1 -19  -8    0.70    2.40  34
  -1 -19  -8    1.70    1.90 316
   1  20  -3    8.60    3.40 141
  -1 -20   3   -0.30    2.50  51
   1  20  -2    3.00    3.90 139
  -1 -20   2    1.30    3.30  49
   1  20  -1    4.30    2.90 138
  -1 -20   1    7.40    2.70  48
   1  20   0    3.40    3.10 136
  -1 -20   0    8.50    2.60  46
   1  20   1   -2.80    3.70 134
  -1 -20  -1   -2.60    2.90  44
   1  20   2    3.40    2.70 133
  -1 -20  -2    2.00    2.30  43
  -1 -20  -2   -1.30    1.60 329
   1  20   3    3.70    3.50 131
  -1 -20  -3    1.20    2.30  41
  -1 -20  -3    1.20    2.20 327
   1  20   4    8.10    3.10 130
  -1 -20  -4   12.30    2.90  40
  -1 -20  -4    9.20    2.80 325
   1  20   5    4.80    3.80 129
  -1 -20  -5    7.50    3.70  39
  -1 -20  -5   -0.20    2.30 323
   2 -19  -5    6.30    3.00  39
  -2  19   5    5.70    3.00 129
   2 -19  -4    9.40    3.10  40
  -2  19   4   14.80    3.70 130
   2 -19  -3    0.60    2.60  41
  -2  19   3   -2.10    2.60 131
   2 -19  -2    3.70    3.40  43
  -2  19   2   -1.80    3.80 133
   2 -19  -1    5.00    2.50  44
  -2  19   1   -1.40    2.70 134
   2 -19   0   35.30    4.70  45
  -2  19   0   31.50    6.00 135
   2 -19   1    3.40    2.60  47
  -2  19  -1    3.00    3.10 137
   2 -19   2    3.80    2.70  48
  -2  19  -2    2.90    3.10 138
   2 -19   3    3.30    2.80  50
  -2  19  -3    7.60    3.40 140
   2 -19   4   33.80    5.30  51
  -2  19  -4   52.80    6.90 141
   2 -19   5    2.20    2.80  53
  -2  19  -5    1.00    3.00 143
   2 -18  -8    2.90    3.90  35
  -2  18   8    2.40    3.80 125
   2 -18  -7    2.00    3.30  36
  -2  18   7   -3.70    3.70 126
   2 -18  -6    2.00    2.40  37
  -2  18   6    1.90    2.90 127
   2 -18  -5   -0.70    2.20  38
  -2  18   5    4.10    2.80 128
   2 -18  -4    1.70    2.10  39
  -2  18   4   -0.20    2.40 129
   2 -18  -3   -0.80    3.20  40
  -2  18   3    1.90    3.70 130
   2 -18  -2    9.10    2.90  42
  -2  18   2    9.90    3.40 132
   2 -18  -1    2.60    2.40  43
  -2  18   1   -4.60    2.50 133
   2 -18   0   11.30    3.70  45
  -2  18   0   14.60    4.70 135
   2 -18   1    0.90    2.10  46
  -2  18  -1    1.60    2.70 136
   2 -18   2    1.60    2.30  48
  -2  18  -2    0.30    2.40 138
   2 -18   3    5.80    2.70  49
  -2  18  -3    4.70    3.00 139
   2 -18   4   31.70    4.20  51
  -2  18  -4   24.20    4.50 141
   2 -18   5   -0.30    3.40  53
  -2  18  -5    4.30    3.80 143
   2 -18   6    6.40    3.00  54
  -2  18  -6    4.50    3.30 144
   2 -18   7    5.00    2.80  56
  -2  18  -7    1.00    3.00 146
   2 -18   8   23.30    5.10  57
  -2  18  -8   21.90    5.10 147
   2 -17 -10   -4.20    2.20  32
  -2  17  10   -0.50    2.70 122
   2 -17  -9    8.90    4.00  33
  -2  17   9    4.90    4.00 123
   2 -17  -8    8.20    3.80  34
  -2  17   8   12.40    4.10 124
   2 -17  -7    0.00    3.20  35
  -2  17   7   -0.90    3.10 125
   2 -17  -6   19.10    4.00  36
   2 -17  -6   10.50    2.30 312
  -2  17   6   10.40    3.80 126
   2 -17  -5    7.20    2.30  37
   2 -17  -5    6.20    2.00 314
  -2  17   5    6.00    2.80 127
   2 -17  -4   -1.50    1.90  38
   2 -17  -4    0.00    1.50 317
  -2  17   4    5.40    2.70 128
   2 -17  -3   -1.00    2.90  39
   2 -17  -3   -0.60    1.50 320
  -2  17   3    0.20    3.00 129
  -2  17   3    2.00    2.30 210
   2 -17  -2   47.00    4.80  41
   2 -17  -2   44.40    4.30 323
  -2  17   2   50.70    5.40 131
  -2  17   2   38.10    5.00 212
   2 -17  -1    4.10    2.30  42
   2 -17  -1    0.40    1.10 327
  -2  17   1    5.60    3.40 132
  -2  17   1    2.20    1.90 215
   2 -17   0    1.80    2.10  44
  -2  17   0   -0.40    2.10 134
  -2  17   0    1.10    1.80 218
   2 -17   1    0.90    2.90  45
  -2  17  -1   -0.20    3.30 135
  -2  17  -1   -1.80    1.90 220
   2 -17   2    3.00    2.20  47
  -2  17  -2    2.70    2.30 137
  -2  17  -2    2.40    2.90 222
   2 -17   3    5.20    2.70  49
  -2  17  -3    2.00    2.70 139
  -2  17  -3    2.40    2.00 224
   2 -17   4    2.30    3.30  51
  -2  17  -4    4.00    3.60 141
   2 -17   5    3.70    2.50  52
  -2  17  -5    2.40    2.80 142
   2 -17   6    1.60    2.30  54
  -2  17  -6   -1.80    2.60 144
   2 -17   7    4.00    3.60  56
  -2  17  -7   -1.40    3.50 146
   2 -17   8   -2.00    2.30  57
  -2  17  -8    6.40    4.10 147
   2 -17   9    3.10    2.70  59
  -2  17  -9    3.70    3.10 149
   2 -17  10   12.90    3.40  61
  -2  17 -10    9.00    4.80 151
   2 -16 -11   -2.10    2.30  30
  -2  16  11    0.20    2.30 120
   2 -16 -10    6.80    3.80  31
  -2  16  10    2.60    3.10 121
   2 -16  -9   11.80    3.90  31
  -2  16   9    7.50    3.90 121
   2 -16  -8    9.60    3.70  32
  -2  16   8    3.90    2.50 122
   2 -16  -7    0.60    3.00  33
  -2  16   7    0.10    3.10 123
   2 -16  -6   -1.40    2.90  35
  -2  16   6    1.00    3.00 125
  -2  16   6    1.60    1.90 200
   2 -16  -5    3.30    2.00  36
   2 -16  -5    4.70    1.40 312
  -2  16   5    7.70    2.80 126
  -2  16   5    3.00    2.00 204
   2 -16  -4    3.20    2.10  37
   2 -16  -4    4.10    1.60 315
  -2  16   4    2.20    2.10 127
  -2  16   4    1.20    1.40 207
   2 -16  -3   -0.10    2.50  39
   2 -16  -3    1.80    1.50 317
  -2  16   3    0.90    2.70 129
  -2  16   3    1.90    1.50 210
   2 -16  -2    1.40    1.90  40
   2 -16  -2   -0.40    1.20 321
  -2  16   2    1.80    2.20 130
  -2  16   2    2.20    1.60 213
   2 -16  -1   -2.20    2.50  42
   2 -16  -1    0.30    1.10 325
  -2  16   1    1.40    2.80 132
  -2  16   1    0.60    1.60 216
   2 -16   0    6.00    2.40  43
   2 -16   0    2.90    1.20 329
  -2  16   0    1.60    2.10 133
  -2  16   0    2.80    1.70 219
   2 -16   1    1.20    1.90  45
  -2  16  -1    1.60    2.10 135
  -2  16  -1    0.90    2.10 221
   2 -16   2   -3.20    2.70  47
  -2  16  -2    1.30    3.20 137
  -2  16  -2    1.70    2.50 224
   2 -16   3   -0.50    2.60  48
  -2  16  -3   -1.50    2.90 138
  -2  16  -3   -0.50    2.80 226
   2 -16   4    3.60    2.40  50
  -2  16  -4    2.80    2.40 140
  -2  16  -4    1.10    2.70 227
   2 -16   5    2.70    2.10  52
  -2  16  -5    2.50    2.40 142
  -2  16  -5   -1.00    2.20 229
   2 -16   6    0.40    2.10  54
  -2  16  -6    1.50    2.50 144
   2 -16   7    2.10    3.10  56
  -2  16  -7    8.10    3.90 146
   2 -16   8    9.60    2.80  57
  -2  16  -8   12.70    3.70 147
   2 -16   9   18.20    3.20  59
  -2  16  -9   15.20    3.90 149
   2 -16  10   14.40    3.30  61
  -2  16 -10   10.90    3.30 151
   2 -16  11   -0.50    3.40  62
  -2  16 -11   -0.60    4.20 152
   2 -15 -12    0.20    2.30  28
  -2  15  12    6.40    2.90 118
  -2  15  12    2.90    2.50 239
   2 -15 -11   -1.80    3.20  28
  -2  15  11    2.20    3.70 118
  -2  15  11    1.20    1.50 240
   2 -15 -10   -0.60    2.10  29
  -2  15  10    2.20    2.60 119
  -2  15  10    2.00    1.30 241
   2 -15  -9   16.40    3.20  30
   2 -15  -9    9.20    2.40 266
  -2  15   9   10.40    2.90 120
  -2  15   9   13.50    2.50 242
   2 -15  -8    2.70    2.10  31
   2 -15  -8    0.00    1.60 268
  -2  15   8    1.70    2.20 121
  -2  15   8    1.90    1.10 244
   2 -15  -7    0.50    1.90  32
   2 -15  -7    0.90    2.30 270
  -2  15   7    0.00    1.90 122
  -2  15   7    0.00    0.80 246
   2 -15  -6    5.80    3.00  33
   2 -15  -6   -1.90    1.70 271
  -2  15   6    3.20    2.70 123
  -2  15   6    0.90    1.60 200
  -2  15   6    0.90    1.10 249
   2 -15  -5   20.10    3.30  35
   2 -15  -5   23.50    3.30 273
  -2  15   5   24.50    3.70 125
  -2  15   5   23.40    2.70 204
  -2  15   5   21.20    1.90 253
   2 -15  -4   -0.60    1.70  36
   2 -15  -4   -2.10    1.70 274
   2 -15  -4    0.70    1.40 312
  -2  15   4    3.40    2.00 126
  -2  15   4    0.90    1.30 207
   2 -15  -3    1.60    2.50  38
   2 -15  -3   -2.20    2.10 275
   2 -15  -3    2.20    1.10 315
  -2  15   3    2.50    2.60 128
  -2  15   3    3.40    2.00 211
   2 -15  -2    0.50    1.70  39
   2 -15  -2    2.10    1.20 319
  -2  15   2    0.50    1.80 129
  -2  15   2    2.90    1.30 214
   2 -15  -1    2.30    1.70  41
   2 -15  -1    1.10    2.10 110
   2 -15  -1    1.20    1.10 323
  -2  15   1   -0.30    1.90 131
  -2  15   1    4.20    1.70 217
   2 -15   0    3.70    2.60  43
   2 -15   0   -1.50    2.80 111
   2 -15   0    7.30    1.20 327
  -2  15   0    5.90    2.80 133
  -2  15   0    4.40    1.80 220
   2 -15   1    3.70    2.10  44
   2 -15   1    6.80    2.50 113
   2 -15   1    8.70    1.40 333
  -2  15  -1   15.30    3.40 134
  -2  15  -1    5.60    2.40 222
   2 -15   2   10.50    2.50  46
   2 -15   2    6.30    2.70 115
  -2  15  -2   14.00    2.90 136
  -2  15  -2    5.40    2.00 225
   2 -15   3    3.30    2.10  48
   2 -15   3    0.90    2.30 116
  -2  15  -3    1.60    1.90 138
  -2  15  -3    1.20    1.90 227
   2 -15   4    5.50    2.20  50
   2 -15   4    0.50    2.40 118
  -2  15  -4    7.10    2.20 140
  -2  15  -4    3.30    2.10 229
   2 -15   5    1.60    2.00  52
   2 -15   5   -5.40    2.30 119
  -2  15  -5   -0.10    2.20 142
  -2  15  -5    5.20    2.80 231
   2 -15   6    5.90    3.00  54
  -2  15  -6    8.60    3.50 144
   2 -15   7    2.00    3.10  55
  -2  15  -7    6.90    3.40 145
   2 -15   8   12.30    2.80  57
  -2  15  -8   14.20    3.10 147
   2 -15   9   -0.90    2.00  59
  -2  15  -9    1.10    2.40 149
   2 -15  10    0.00    2.20  61
  -2  15 -10    1.60    2.60 151
   2 -15  11    3.50    3.40  63
  -2  15 -11    3.30    3.80 153
   2 -15  12   -0.10    2.40  64
  -2  15 -12   -0.20    2.70 154
   2 -15  13    2.30    2.90  66
  -2  15 -13    6.90    3.50 156
   2 -14 -14    0.50    4.00  25
  -2  14  14   -0.80    4.10 115
  -2  14  14   -1.10    2.50 237
   2 -14 -13    1.20    2.60  26
  -2  14  13   -0.50    2.60 116
  -2  14  13   -0.10    2.60 238
   2 -14 -12   18.60    4.50  27
  -2  14  12   10.80    3.90 117
  -2  14  12    6.60    1.90 238
   2 -14 -11   -2.20    2.10  27
   2 -14 -11   -0.70    1.50 229
  -2  14  11    0.40    2.60 117
  -2  14  11    0.90    2.00 239
   2 -14 -10    0.90    2.00  28
   2 -14 -10    0.10    1.50 231
   2 -14 -10   -0.10    1.40 264
  -2  14  10    0.30    2.20 118
  -2  14  10    1.90    2.00 239
   2 -14  -9    3.20    2.20  29
   2 -14  -9   -2.80    1.40 266
  -2  14   9    4.30    2.20 119
  -2  14   9    2.90    1.70 240
   2 -14  -8    5.30    2.30  30
   2 -14  -8    6.40    2.00 268
  -2  14   8    7.90    2.30 120
  -2  14   8    3.30    1.70 242
   2 -14  -7    0.80    1.80  31
   2 -14  -7    0.90    1.50 270
  -2  14   7   -3.20    1.80 121
  -2  14   7    0.70    1.20 244
   2 -14  -6    4.00    2.00  32
   2 -14  -6    3.10    0.50 195
   2 -14  -6    2.30    1.60 272
  -2  14   6    6.30    2.10 122
  -2  14   6    1.20    1.10 200
  -2  14   6    1.70    1.10 246
   2 -14  -5   21.00    3.70  34
   2 -14  -5   10.10    2.10 273
  -2  14   5   15.40    3.20 124
  -2  14   5    9.80    2.00 204
  -2  14   5   11.40    1.80 250
   2 -14  -4   51.70    5.20  35
   2 -14  -4   38.80    4.40 105
   2 -14  -4   45.50    4.80 275
  -2  14   4   48.40    4.70 125
  -2  14   4   52.90    4.90 207
  -2  14   4   48.30    3.80 255
   2 -14  -3    2.00    2.30  37
   2 -14  -3    3.30    3.00 107
   2 -14  -3    0.80    1.60 276
   2 -14  -3   -0.10    0.80 313
  -2  14   3    0.00    2.80  17
  -2  14   3    1.80    2.60 127
  -2  14   3    0.10    1.10 211
   2 -14  -2    4.20    1.80  38
   2 -14  -2   -0.20    2.50 108
   2 -14  -2    1.40    1.60 277
   2 -14  -2    3.70    1.20 316
  -2  14   2   -2.70    2.90  18
  -2  14   2    3.30    1.70 128
  -2  14   2    4.90    1.80 214
   2 -14  -1    2.00    1.80  40
   2 -14  -1    2.20    2.60 110
   2 -14  -1    0.00    1.50 278
   2 -14  -1    2.20    1.10 320
  -2  14   1   -3.80    2.60  20
  -2  14   1    3.80    1.70 130
  -2  14   1    1.60    1.60 218
   2 -14   0   10.00    2.20  42
   2 -14   0   12.40    2.70 112
   2 -14   0    8.00    2.20 279
   2 -14   0    9.60    1.30 325
  -2  14   0    5.40    2.50  22
  -2  14   0    7.90    2.30 132
  -2  14   0    9.50    1.80 221
   2 -14   1    9.90    2.10  44
   2 -14   1    6.70    2.40 114
   2 -14   1    4.10    2.60 280
   2 -14   1    8.70    1.50 331
  -2  14  -1    6.70    2.30  24
  -2  14  -1   12.30    2.70 134
  -2  14  -1    7.40    2.30 224
   2 -14   2    1.90    1.90  46
   2 -14   2    3.80    2.20 116
   2 -14   2   -0.30    1.70 280
  -2  14  -2   -2.50    3.70  26
  -2  14  -2    1.40    2.60 136
  -2  14  -2    0.50    1.30 226
   2 -14   3   12.90    2.80  48
   2 -14   3   17.20    3.80 117
  -2  14  -3   14.50    3.30 138
  -2  14  -3   17.40    3.00 228
   2 -14   4   67.90    5.80  50
   2 -14   4   70.50    5.60 119
  -2  14  -4   67.00    5.80 140
  -2  14  -4   60.40    5.60 230
   2 -14   5    3.50    2.60  52
   2 -14   5    1.30    2.80 120
  -2  14  -5    3.30    2.80 142
   2 -14   6    2.20    2.50  54
   2 -14   6   -0.80    1.90 122
  -2  14  -6   -2.10    2.70 144
   2 -14   7   -0.50    2.70  55
   2 -14   7    6.20    2.60 123
  -2  14  -7    5.20    3.00 145
   2 -14   8   -3.30    2.70  57
   2 -14   8   -4.30    3.40 124
   2 -14   8    1.70    0.50 239
   2 -14   8    1.30    0.50 254
  -2  14  -8    1.20    3.10 147
   2 -14   9   11.30    2.70  59
   2 -14   9    6.40    1.10 235
  -2  14  -9    7.00    2.80 149
   2 -14  10   21.30    3.60  61
   2 -14  10   15.70    1.90 233
  -2  14 -10   27.70    4.00 151
   2 -14  11   10.60    2.80  63
   2 -14  11    9.00    1.70 233
  -2  14 -11    9.50    3.30 153
   2 -14  12   -0.90    3.50  65
  -2  14 -12    1.50    3.70 155
   2 -14  13   -0.10    2.60  66
  -2  14 -13   -1.90    2.90 156
   2 -14  14    0.60    2.80  68
  -2  14 -14    2.30    3.10 158
   2 -13 -14    3.60    2.30  24
  -2  13  14    1.60    2.70 114
  -2  13  14    0.70    1.80 236
   2 -13 -13   -0.80    3.20  25
  -2  13  13   -5.60    3.20 115
  -2  13  13   -0.20    2.40 236
   2 -13 -12   13.00    3.40  25
   2 -13 -12    9.10    2.30 225
  -2  13  12   13.10    2.70 115
  -2  13  12   14.80    3.10 237
   2 -13 -11    4.60    2.50  26
   2 -13 -11    9.20    2.10 226
  -2  13  11   10.30    3.00 116
  -2  13  11    9.70    2.10 237
   2 -13 -10    1.60    2.10  27
   2 -13 -10    5.10    1.20 228
  -2  13  10    8.00    3.10 117
  -2  13  10    3.60    1.90 238
   2 -13  -9   -3.00    2.50  28
   2 -13  -9    0.80    1.40 230
   2 -13  -9    0.10    1.30 266
  -2  13   9   -3.30    2.60 118
  -2  13   9    2.20    1.60 239
   2 -13  -8   -0.90    2.30  29
   2 -13  -8    0.90    1.70 268
  -2  13   8   -3.50    2.20 119
  -2  13   8    0.80    1.00 240
   2 -13  -7    1.30    1.60  30
   2 -13  -7    4.50    2.10 271
  -2  13   7    1.90    2.40   9
  -2  13   7    1.50    1.80 120
  -2  13   7    2.70    1.20 242
   2 -13  -6   16.30    2.70  31
   2 -13  -6    7.60    2.40 101
   2 -13  -6   16.30    2.60 272
  -2  13   6    8.00    2.50  11
  -2  13   6    8.10    2.30 121
  -2  13   6   11.60    2.10 199
  -2  13   6   13.20    1.80 244
   2 -13  -5   14.30    2.80  32
   2 -13  -5   10.40    2.20 103
   2 -13  -5   12.30    2.10 274
  -2  13   5   14.50    2.90  13
  -2  13   5    6.90    2.90 122
  -2  13   5   13.40    1.70 203
  -2  13   5   11.40    1.60 247
   2 -13  -4    1.00    1.50  34
   2 -13  -4    6.80    2.00 105
   2 -13  -4    3.80    2.00 275
  -2  13   4    4.90    2.10  15
  -2  13   4    1.00    1.50 124
  -2  13   4    4.30    1.20 207
  -2  13   4    1.80    0.90 251
   2 -13  -3    0.70    2.00  36
   2 -13  -3   -0.30    1.50 107
   2 -13  -3    0.90    1.40 277
  -2  13   3    1.80    1.70  17
  -2  13   3    1.50    2.20 126
  -2  13   3   -1.10    1.00 211
   2 -13  -2   15.20    2.90  37
   2 -13  -2   14.60    2.90 109
   2 -13  -2   14.60    2.20 278
   2 -13  -2   15.50    1.80 314
  -2  13   2   15.80    2.60  19
  -2  13   2   17.60    2.90 127
  -2  13   2   18.00    2.00 215
   2 -13  -1    1.20    1.40  39
   2 -13  -1    0.40    1.50 111
   2 -13  -1    0.50    1.30 279
   2 -13  -1    1.30    1.00 318
  -2  13   1    0.40    1.60  21
  -2  13   1    0.70    1.50 129
  -2  13   1    3.60    1.50 218
   2 -13   0   18.70    2.60  41
   2 -13   0   17.50    2.70 113
   2 -13   0   16.20    2.50 280
   2 -13   0   24.30    2.00 323
  -2  13   0   24.30    3.40  23
  -2  13   0   16.10    2.30 131
  -2  13   0   28.80    2.90 222
   2 -13   1   24.60    3.10  43
   2 -13   1   19.80    3.20 115
   2 -13   1   13.90    2.70 281
   2 -13   1   28.30    2.20 329
  -2  13  -1   20.00    3.10  25
  -2  13  -1   21.10    3.10 133
  -2  13  -1   25.30    2.90 225
   2 -13   2   14.20    2.30  45
   2 -13   2   11.70    2.50 117
   2 -13   2   10.50    2.20 281
  -2  13  -2    5.90    2.20  27
  -2  13  -2   12.10    2.60 135
  -2  13  -2   16.60    2.40 228
   2 -13   3   15.80    3.20  47
   2 -13   3   24.10    3.40 118
   2 -13   3   19.60    2.90 282
  -2  13  -3   18.70    3.50  28
  -2  13  -3   20.30    3.00 137
  -2  13  -3   22.90    2.60 230
   2 -13   4   -3.10    2.30  49
   2 -13   4   -3.00    1.70 120
   2 -13   4    3.70    1.80 282
  -2  13  -4    1.10    2.00  30
  -2  13  -4    2.70    2.40 139
   2 -13   5    1.90    2.40  52
   2 -13   5   -0.40    1.80 122
   2 -13   5   -0.60    2.20 283
  -2  13  -5   -5.20    1.90  32
  -2  13  -5    3.70    2.40 142
  -2  13  -5    0.20    0.20 192
   2 -13   6   23.80    3.30  54
   2 -13   6   16.50    3.30 123
   2 -13   6   24.00    3.30 283
  -2  13  -6   14.40    3.40 144
   2 -13   7   -0.60    2.40  56
   2 -13   7    4.80    2.90 125
   2 -13   7    4.80    0.70 233
  -2  13  -7    8.60    3.10 146
   2 -13   8   27.00    4.00  58
   2 -13   8   27.20    3.70 126
  -2  13  -8   24.20    4.20 148
   2 -13   9    2.80    2.60  59
   2 -13   9    3.80    2.60 127
  -2  13  -9   -4.80    2.90 149
  -2  13  -9    1.90    1.00 313
   2 -13  10   -1.10    2.80  61
   2 -13  10   -6.90    2.60 128
  -2  13 -10    1.10    3.10 151
  -2  13 -10    0.90    1.10 316
   2 -13  11   -0.30    1.90  63
  -2  13 -11   -1.80    2.30 153
   2 -13  12    1.60    2.00  65
  -2  13 -12    0.40    2.50 155
   2 -13  13   -1.30    3.30  67
  -2  13 -13   -4.60    3.70 157
   2 -13  14   -1.30    2.70  68
  -2  13 -14    1.60    3.10 158
   2 -13  15    0.00    2.70  70
  -2  13 -15    5.00    3.10 160
   2 -12 -15    1.90    3.60  22
  -2  12  15   -1.50    3.50 112
  -2  12  15   -1.00    1.70 235
   2 -12 -14   17.60    3.60  23
  -2  12  14   12.10    3.40 113
  -2  12  14   14.50    3.10 235
   2 -12 -13    1.10    2.10  23
   2 -12 -13   -0.30    1.80 221
  -2  12  13    7.00    3.30 113
  -2  12  13    4.90    1.90 235
   2 -12 -12    9.60    2.80  24
   2 -12 -12    5.30    1.50 222
  -2  12  12    6.30    2.70 114
  -2  12  12   11.80    2.50 235
   2 -12 -11    0.10    2.50  24
   2 -12 -11    4.50    1.60 223
   2 -12 -11    4.80    1.60 260
  -2  12  11    0.40    2.90 114
  -2  12  11    5.90    1.70 236
   2 -12 -10    2.10    1.60  25
   2 -12 -10   -0.60    1.20 225
   2 -12 -10    0.90    1.50 264
  -2  12  10    1.70    1.90 115
  -2  12  10    0.00    1.60 236
   2 -12  -9    6.00    2.30  26
   2 -12  -9    4.20    1.10 227
  -2  12   9    1.30    2.20   5
  -2  12   9    5.40    1.90 116
  -2  12   9    2.70    1.20 237
  -2  12   9    4.80    2.30 353
   2 -12  -8    0.10    1.60  27
   2 -12  -8    1.20    1.10 229
   2 -12  -8    0.40    1.00 269
  -2  12   8    0.50    1.70   7
  -2  12   8    2.60    1.70 117
  -2  12   8    2.60    1.10 238
  -2  12   8   -1.70    1.70 355
   2 -12  -7    3.60    2.30  28
   2 -12  -7    5.50    2.00  99
   2 -12  -7    3.60    1.20 271
  -2  12   7    6.70    2.10   9
  -2  12   7    2.50    2.20 118
  -2  12   7    0.30    1.20 240
   2 -12  -6    2.60    1.60  30
   2 -12  -6    0.50    1.50 101
   2 -12  -6    0.80    1.00 273
  -2  12   6    0.20    1.70  11
  -2  12   6   -1.10    1.50 120
  -2  12   6    1.70    1.10 242
   2 -12  -5   18.60    2.50  31
   2 -12  -5   23.00    3.00 103
   2 -12  -5   24.10    2.50 275
  -2  12   5   26.40    3.50  13
  -2  12   5   26.90    3.20 121
  -2  12   5   24.30    2.50 203
  -2  12   5   21.40    2.10 244
   2 -12  -4   10.70    2.00  33
   2 -12  -4   12.00    2.20 105
   2 -12  -4    9.30    2.10 276
  -2  12   4    7.70    1.90  15
  -2  12   4    9.40    1.90 123
  -2  12   4   11.60    1.70 207
  -2  12   4    6.20    1.30 248
   2 -12  -3    3.80    2.20  35
   2 -12  -3    2.20    1.50 107
   2 -12  -3    4.40    1.60 278
  -2  12   3    4.90    1.80  17
  -2  12   3    7.30    2.30 125
  -2  12   3    5.40    1.20 211
  -2  12   3    5.70    1.00 253
   2 -12  -2   12.80    2.50  37
   2 -12  -2   14.40    2.90 109
   2 -12  -2    9.10    2.00 279
   2 -12  -2   11.00    1.60 311
  -2  12   2   11.20    2.50  19
  -2  12   2   10.00    2.60 127
   2 -12  -1   20.40    2.90  39
   2 -12  -1   14.20    2.90 112
   2 -12  -1   16.80    2.40 280
   2 -12  -1   20.40    1.80 316
  -2  12   1   18.40    2.90  22
  -2  12   1   20.30    2.90 129
  -2  12   1   18.80    2.40 219
   2 -12   0   15.90    2.60  41
   2 -12   0    9.00    2.40 114
   2 -12   0    7.80    1.70 281
   2 -12   0   15.00    1.60 321
  -2  12   0    7.20    2.40  24
  -2  12   0   13.70    2.60 131
  -2  12   0    6.50    1.40 223
   2 -12   1    8.30    1.80  43
   2 -12   1    8.50    1.90 116
   2 -12   1    8.30    2.00 282
   2 -12   1    7.90    1.10 328
  -2  12  -1    7.50    1.90  26
  -2  12  -1    8.40    1.90 133
  -2  12  -1    4.60    1.40 226
   2 -12   2    2.00    1.40  45
   2 -12   2    1.90    1.40 118
   2 -12   2    0.50    1.70 283
  -2  12  -2    2.40    1.50  28
  -2  12  -2    4.00    1.70 135
  -2  12  -2   -0.60    1.00 229
   2 -12   3    5.20    1.70  47
   2 -12   3    8.60    2.50 120
   2 -12   3    5.40    1.70 283
  -2  12  -3    8.50    2.60  30
  -2  12  -3    5.80    1.80 137
   2 -12   4    9.00    2.10  49
   2 -12   4    8.40    2.60 121
   2 -12   4   10.00    2.30 283
  -2  12  -4   12.00    2.60  31
  -2  12  -4    6.40    2.70 139
   2 -12   5    2.00    2.20  52
   2 -12   5   -0.10    1.50 123
   2 -12   5    0.40    1.40 284
  -2  12  -5   -1.10    1.60  33
  -2  12  -5    2.40    2.20 142
   2 -12   6    1.10    1.60  54
   2 -12   6    4.40    1.80 125
   2 -12   6   -0.90    1.40 284
  -2  12  -6    1.90    1.70  35
  -2  12  -6    0.30    2.40 144
   2 -12   7   20.00    2.90  56
   2 -12   7   14.90    2.70 126
   2 -12   7   15.30    2.60 284
  -2  12  -7   18.00    2.90  36
  -2  12  -7   19.30    2.70 146
   2 -12   8    2.10    1.70  58
   2 -12   8    8.70    3.10 127
   2 -12   8    2.90    1.60 284
  -2  12  -8    2.00    1.80 148
  -2  12  -8    2.90    1.00 314
   2 -12   9   14.40    2.50  60
   2 -12   9    5.80    3.10 129
   2 -12   9    8.40    2.60 284
  -2  12  -9   12.90    2.70 150
  -2  12  -9   12.00    1.60 318
   2 -12  10   -2.90    1.60  62
   2 -12  10    4.40    3.20 130
  -2  12 -10   -2.00    1.90 152
  -2  12 -10   -0.50    1.10 321
   2 -12  11    6.90    3.00  64
   2 -12  11    2.20    3.70 131
  -2  12 -11    7.40    3.30 154
  -2  12 -11    5.60    1.70 323
   2 -12  12   20.40    3.70  65
  -2  12 -12   14.40    3.90 155
  -2  12 -12   14.00    2.20 325
   2 -12  13    9.40    2.90  67
  -2  12 -13   11.50    3.30 157
   2 -12  14    3.90    2.60  69
  -2  12 -14    0.40    2.60 159
  -2  12 -15    3.90    3.90 160
   2 -12  16    0.30    2.70  72
  -2  12 -16    2.60    3.20 162
   2 -11 -16   -0.10    2.50  21
  -2  11  16    1.90    2.60 111
  -2  11  16    0.70    3.10 234
   2 -11 -15    7.90    2.90  21
  -2  11  15    5.70    3.00 111
  -2  11  15    1.50    2.10 234
   2 -11 -14   24.10    4.70  21
   2 -11 -14   16.50    3.10 217
  -2  11  14   15.30    3.10 111
  -2  11  14   17.20    2.90 234
   2 -11 -13   -1.00    1.90  22
   2 -11 -13    4.20    1.80 218
  -2  11  13   -1.40    1.70 112
  -2  11  13    1.50    1.50 234
   2 -11 -12    4.70    2.80  22
   2 -11 -12    5.70    1.80 219
  -2  11  12    5.40    2.80 112
  -2  11  12    5.50    2.20 234
   2 -11 -11    0.70    1.70  23
   2 -11 -11    2.90    1.50 220
   2 -11 -11    2.40    1.40 260
  -2  11  11    5.80    2.20 113
  -2  11  11    6.30    1.70 235
  -2  11  11    5.70    2.40 348
   2 -11 -10   23.30    3.00  24
   2 -11 -10   26.20    2.50 222
   2 -11 -10   18.10    2.40 263
  -2  11  10   19.40    3.30   3
  -2  11  10   17.60    3.20 114
  -2  11  10   21.40    3.00 235
  -2  11  10   17.30    2.90 350
   2 -11  -9   13.80    2.50  25
   2 -11  -9   15.50    4.80  95
   2 -11  -9   10.60    1.60 224
   2 -11  -9   11.80    1.60 266
  -2  11   9    8.30    2.60   5
  -2  11   9   10.10    2.30 115
  -2  11   9    9.90    2.00 236
  -2  11   9    7.70    2.20 352
   2 -11  -8   14.10    2.30  26
   2 -11  -8   11.60    2.50  97
   2 -11  -8   12.40    1.70 226
   2 -11  -8   14.70    2.10 269
  -2  11   8   15.30    2.90   7
  -2  11   8   11.00    2.30 116
  -2  11   8   14.40    1.80 237
  -2  11   8   10.80    2.30 354
   2 -11  -7   11.20    2.00  27
   2 -11  -7    8.00    2.20  99
   2 -11  -7   10.20    1.30 229
   2 -11  -7    8.10    1.90 271
  -2  11   7   11.10    2.30   9
  -2  11   7    7.20    1.90 117
  -2  11   7    8.20    1.40 238
   2 -11  -6   10.60    2.60  28
   2 -11  -6   11.70    2.20 101
   2 -11  -6    8.20    1.70 274
  -2  11   6    7.40    2.10  11
  -2  11   6    5.60    2.20 118
  -2  11   6    8.20    1.50 240
   2 -11  -5    1.40    1.40  30
   2 -11  -5    3.00    1.70 103
   2 -11  -5    1.20    1.30 275
  -2  11   5    0.60    1.50  13
  -2  11   5    3.10    1.60 120
  -2  11   5    3.40    1.20 202
  -2  11   5    0.50    0.60 242
   2 -11  -4    3.60    1.50  32
   2 -11  -4   10.20    2.20 105
   2 -11  -4    4.90    1.40 277
  -2  11   4    4.30    1.60  15
  -2  11   4    5.00    1.70 122
  -2  11   4    8.80    1.30 245
   2 -11  -3    3.20    2.10  34
   2 -11  -3    7.60    2.30 107
   2 -11  -3    5.10    1.40 279
  -2  11   3    3.80    2.10  17
  -2  11   3    7.00    1.90 124
  -2  11   3    3.70    1.00 211
  -2  11   3    5.90    1.00 250
   2 -11  -2   11.70    2.20  36
   2 -11  -2   16.20    2.50 110
   2 -11  -2   14.10    2.00 280
  -2  11   2   14.80    2.30  20
  -2  11   2   17.10    2.70 126
  -2  11   2   18.40    2.10 216
   2 -11  -1   -1.50    1.20  38
   2 -11  -1   -0.10    1.20 112
   2 -11  -1    0.10    1.00 281
   2 -11  -1    0.30    0.80 313
  -2  11   1   -0.40    1.20  22
  -2  11   1    0.90    1.40 128
  -2  11   1    0.60    0.80 220
   2 -11   0    2.90    1.40  40
   2 -11   0    1.40    1.80 114
   2 -11   0    2.60    1.20 282
   2 -11   0    3.50    0.80 319
  -2  11   0    5.70    2.10  24
  -2  11   0    4.30    1.50 130
  -2  11   0    3.90    1.20 224
   2 -11   1    8.30    1.80  42
   2 -11   1   14.20    2.50 117
   2 -11   1    5.20    1.50 283
   2 -11   1    8.00    1.00 326
  -2  11  -1    5.40    2.20  27
  -2  11  -1    6.50    1.80 132
  -2  11  -1    9.30    1.70 228
   2 -11   2    5.60    2.10  45
   2 -11   2    4.10    1.40 119
   2 -11   2    2.20    1.20 284
  -2  11  -2    4.00    1.70  29
  -2  11  -2    1.50    1.90 135
  -2  11  -2    4.30    1.50 231
   2 -11   3   25.00    2.50  47
   2 -11   3   25.50    2.70 121
   2 -11   3   29.00    3.60 284
  -2  11  -3   31.60    3.30  31
  -2  11  -3   25.80    2.80 137
   2 -11   4    9.50    2.30  49
   2 -11   4   10.40    2.00 123
   2 -11   4    8.40    1.90 285
  -2  11  -4    9.80    2.20  33
  -2  11  -4    5.70    2.20 139
  -2  11  -4    6.60    0.70 195
   2 -11   5   81.20    5.70  52
   2 -11   5   82.60    6.20 125
   2 -11   5   83.60    4.30 254
   2 -11   5   80.60    6.60 285
  -2  11  -5   82.80    7.10  35
  -2  11  -5   82.50    5.60 142
   2 -11   6    8.00    1.80  54
   2 -11   6   -0.20    1.50 126
   2 -11   6    7.70    2.20 285
  -2  11  -6    7.10    1.90  36
  -2  11  -6    8.50    1.90 144
   2 -11   7    4.40    1.90  56
   2 -11   7    1.90    1.90 128
   2 -11   7   -1.10    2.00 285
  -2  11  -7    3.40    1.90  38
  -2  11  -7    0.80    1.60 146
  -2  11  -7    0.20    0.60 314
   2 -11   8   58.80    4.50  58
   2 -11   8   62.90    4.80 129
   2 -11   8   58.20    5.30 285
  -2  11  -8   60.90    5.00  39
  -2  11  -8   59.50    5.00 148
  -2  11  -8   55.00    3.80 318
   2 -11   9    5.60    2.50  60
   2 -11   9    1.60    1.80 130
   2 -11   9    0.90    2.10 285
  -2  11  -9   -1.30    2.20  40
  -2  11  -9    4.10    2.60 150
  -2  11  -9    4.10    1.20 322
   2 -11  10    5.80    2.10  62
   2 -11  10    3.90    2.90 131
   2 -11  10    1.00    1.60 285
  -2  11 -10    0.20    1.90 152
  -2  11 -10    1.80    1.20 325
   2 -11  11   -0.20    1.90  64
   2 -11  11    0.50    2.30 132
   2 -11  11   -1.80    1.80 285
  -2  11 -11    0.40    1.80 154
  -2  11 -11    0.10    1.30 327
   2 -11  12    6.90    2.40  66
   2 -11  12   -2.80    2.40 133
  -2  11 -12    1.20    2.20 156
  -2  11 -12    2.40    1.30 329
   2 -11  13    2.60    2.20  68
  -2  11 -13    3.10    2.50 158
  -2  11 -13   -0.60    1.70 330
   2 -11  14    1.20    3.10  69
  -2  11 -14    7.40    3.50 159
   2 -11  15    3.70    2.50  71
  -2  11 -15    1.90    2.80 161
   2 -11  16    1.00    3.50  73
  -2  11 -16   -1.10    3.80 163
   2 -10 -17    3.30    2.90  19
  -2  10  17    6.40    3.20 109
  -2  10  17    5.40    2.70 234
   2 -10 -16   -0.90    3.40  19
  -2  10  16    0.20    2.50 109
  -2  10  16    0.30    2.80 234
   2 -10 -15    0.60    3.10  20
   2 -10 -15    0.20    1.20 213
  -2  10  15    3.80    3.30 110
  -2  10  15    3.80    2.90 233
   2 -10 -14   -0.30    1.80  20
   2 -10 -14   -0.40    1.60 214
  -2  10  14    7.00    2.40 110
  -2  10  14   -0.70    2.10 233
   2 -10 -13   12.40    3.40  20
   2 -10 -13   19.10    2.40 214
  -2  10  13   17.30    2.80 110
  -2  10  13    9.60    2.60 233
   2 -10 -12   21.30    3.30  21
   2 -10 -12   27.70    2.90 216
  -2  10  12   21.10    3.20 111
  -2  10  12   11.60    3.00 179
  -2  10  12   24.90    3.40 234
  -2  10  12   11.80    2.70 345
   2 -10 -11    1.00    2.30  22
   2 -10 -11   -0.20    0.80 217
   2 -10 -11   -1.00    0.90 258
  -2  10  11   -0.70    2.10 112
  -2  10  11   -3.00    2.70 180
  -2  10  11    0.40    1.20 234
  -2  10  11   -1.80    1.70 347
   2 -10 -10   -1.50    2.00  22
   2 -10 -10    1.20    1.10 219
   2 -10 -10   -0.50    0.90 262
  -2  10  10   -0.60    1.50   2
  -2  10  10   -2.70    2.00 112
  -2  10  10    0.10    1.10 234
  -2  10  10    0.30    1.40 349
[truncated: 1,579,401 more chars]
