# Supplementary material for: Crystal structure and Hirshfeld surface analysis of 2-{[2,8-bis­(tri­fluoro­meth­yl)quinolin-4-yl](hy­droxy)meth­yl}piperidin-1-ium 2-hy­droxy-2-phenyl­acetate hemihydrate
Source: Acta Crystallogr E Crystallogr Commun. 2016 Oct 25;72(Pt 11):1618–27. doi: 10.1107/S2056989016016492 (PMC5095847; doi:10.1107/S2056989016016492)
Supplement: Supplementary file 2 [file e-72-01618-Isup2.hkl]

data_I                                                                          
_shelx_title ' 1164'                                                            
_shelx_refln_list_code          4                                               
_shelx_F_calc_maximum      275.62                                               
_exptl_crystal_F_000      1115.84                                               
_reflns_d_resolution_high  0.7710                                               
                                                                                
loop_                                                                           
 _space_group_symop_operation_xyz                                               
 'x, y, z'                                                                      
 '-x, -y, -z'                                                                   
                                                                                
_cell_length_a     9.5317                                                       
_cell_length_b    15.8217                                                       
_cell_length_c    16.2980                                                       
_cell_angle_alpha  85.926                                                       
_cell_angle_beta   77.418                                                       
_cell_angle_gamma  83.003                                                       
                                                                                
_shelx_F_squared_multiplier     1.000                                           
                                                                                
loop_                                                                           
 _refln_index_h                                                                 
 _refln_index_k                                                                 
 _refln_index_l                                                                 
 _refln_F_squared_calc                                                          
 _refln_F_squared_meas                                                          
 _refln_F_squared_sigma                                                         
 _refln_observed_status                                                         
   2   0   0         14.32         42.33         2.65 o                         
   3   0   0         29.93         40.36         3.68 o                         
   4   0   0       2623.82       2359.27        30.46 o                         
   5   0   0       4767.79       5475.95        62.90 o                         
   6   0   0        135.75        119.00         6.30 o                         
   7   0   0        985.31       1098.84        22.55 o                         
   8   0   0          0.18         21.06         7.21 o                         
   9   0   0        144.51        103.78         9.68 o                         
  10   0   0         42.01         43.37         9.50 o                         
  11   0   0          2.88          8.84        17.64 o                         
 -11   1   0         65.91         74.50        19.36 o                         
 -10   1   0         67.08         41.90        15.45 o                         
  -9   1   0          5.26         13.45         7.73 o                         
  -8   1   0         41.56         32.79         7.55 o                         
  -7   1   0        869.19        972.61        23.01 o                         
  -6   1   0        953.29        868.96        18.83 o                         
  -5   1   0       3250.69       3548.81        47.23 o                         
  -4   1   0       2106.60       2612.55        35.24 o                         
  -3   1   0       2901.27       2556.80        33.26 o                         
  -2   1   0       1499.62       1282.18        21.05 o                         
   2   1   0      16013.63      13881.72       142.40 o                         
   3   1   0        121.04        140.16         5.02 o                         
   4   1   0       3167.47       3421.72        43.25 o                         
   5   1   0       5385.34       5618.40        70.92 o                         
   6   1   0       1221.12       1336.55        23.28 o                         
   7   1   0          3.81         -0.04         4.97 o                         
   8   1   0        121.05        175.17        11.23 o                         
   9   1   0         58.19         59.75         8.45 o                         
  10   1   0         55.70         29.49         9.07 o                         
  11   1   0        120.92         99.85        48.50 o                         
  12   1   0         43.29         84.74        43.57 o                         
 -11   2   0        148.25        227.03        30.28 o                         
 -10   2   0         17.63         35.57        15.08 o                         
  -9   2   0         17.95         19.26        12.76 o                         
  -8   2   0        233.47        232.73        14.41 o                         
  -7   2   0        352.42        420.51        13.97 o                         
  -6   2   0        243.89        263.03        12.33 o                         
  -5   2   0         43.50         73.15         7.30 o                         
  -4   2   0        274.10        387.74        14.14 o                         
  -3   2   0        326.86        285.66        15.68 o                         
  -2   2   0      25766.80      23897.08       306.52 o                         
  -1   2   0       1344.03       1090.37        24.53 o                         
   1   2   0       2376.71       2197.55        46.85 o                         
   2   2   0       2481.39       1966.80        30.48 o                         
   3   2   0        817.58        891.60        17.31 o                         
   4   2   0       1684.91       2021.35        33.88 o                         
   5   2   0       4379.37       4820.29        56.22 o                         
   6   2   0          6.20          9.22         5.53 o                         
   7   2   0          0.51         13.02         4.12 o                         
   8   2   0       1132.41       1007.96        20.03 o                         
   9   2   0         11.78         21.14        18.26 o                         
  10   2   0         56.34         40.13        21.27 o                         
  11   2   0         25.76         -2.08        35.37 o                         
  12   2   0          4.54         41.85        30.66 o                         
 -11   3   0        137.33        173.71        29.24 o                         
 -10   3   0          7.06        -20.82        13.88 o                         
  -9   3   0         22.88          6.79         9.84 o                         
  -8   3   0        237.73        280.85        13.27 o                         
  -7   3   0        172.99        250.27        12.40 o                         
  -6   3   0        181.47        156.79         8.04 o                         
  -5   3   0        769.01        923.18        23.43 o                         
  -4   3   0         21.29         15.42         4.49 o                         
  -3   3   0         18.83         37.35         4.84 o                         
  -2   3   0         47.44         49.76         5.31 o                         
  -1   3   0        553.17        635.15        13.74 o                         
   0   3   0       3197.96       3310.44        46.68 o                         
   1   3   0         13.87         14.69         3.51 o                         
   2   3   0      14589.09      14549.94       153.27 o                         
   3   3   0         37.68         15.69         2.09 o                         
   4   3   0        340.91        239.19        10.62 o                         
   5   3   0       1064.12       1104.71        41.34 o                         
   6   3   0          5.93         14.11         7.47 o                         
   7   3   0        251.96        193.70        15.92 o                         
   8   3   0        228.91        308.00        18.01 o                         
   9   3   0          8.46          4.61        11.16 o                         
  10   3   0        237.48        264.98        45.85 o                         
  11   3   0         18.08         54.26        30.59 o                         
  12   3   0          3.70        -43.05        50.73 o                         
 -11   4   0          4.90        -10.00        21.94 o                         
 -10   4   0         19.08         26.92        20.55 o                         
  -9   4   0         11.02          3.92        12.57 o                         
  -8   4   0        104.18        115.91        11.75 o                         
  -7   4   0        201.33        195.32        16.09 o                         
  -6   4   0         18.15         54.31         8.63 o                         
  -5   4   0         52.53         55.76         5.07 o                         
  -4   4   0         12.48         26.76         5.10 o                         
  -3   4   0        971.71        955.84        22.06 o                         
  -2   4   0        111.84        130.03        14.71 o                         
  -1   4   0         24.81         48.68         5.03 o                         
   0   4   0        372.24        617.45        13.00 o                         
   1   4   0       1542.06       1261.66        17.79 o                         
   2   4   0      13592.24      12274.11       127.18 o                         
   3   4   0        839.34        808.46        20.06 o                         
   4   4   0         36.13         54.31         6.56 o                         
   5   4   0        776.24        742.33        19.90 o                         
   6   4   0        156.50        141.27        12.37 o                         
   7   4   0        250.71        203.76        13.93 o                         
   8   4   0         30.57         36.59        11.19 o                         
   9   4   0          7.59         35.45        17.05 o                         
  10   4   0         24.83         10.05        17.30 o                         
  11   4   0          0.03          5.24        27.35 o                         
  12   4   0          0.32        -37.96        40.28 o                         
 -11   5   0         96.88         62.83        24.53 o                         
 -10   5   0          0.52         -2.55        16.79 o                         
  -9   5   0          0.00         -1.41        12.76 o                         
  -8   5   0        480.92        385.70        20.01 o                         
  -7   5   0       3786.57       4146.10        71.68 o                         
  -6   5   0        305.22        252.80        16.13 o                         
  -5   5   0        155.39        172.22         9.96 o                         
  -4   5   0         71.69         95.48        10.74 o                         
  -3   5   0        579.25        432.77        14.63 o                         
  -2   5   0       2515.18       2166.05        39.82 o                         
  -1   5   0         51.27        108.30         6.96 o                         
   0   5   0       6465.33       6516.92        89.14 o                         
   1   5   0        722.32        610.18        12.75 o                         
   2   5   0        269.93        194.90         6.48 o                         
   3   5   0       1972.09       2254.55        31.71 o                         
   4   5   0        473.27        592.13        11.21 o                         
   5   5   0        477.98        411.34        14.42 o                         
   6   5   0        262.55        316.82        14.12 o                         
   7   5   0         68.46        100.04        13.49 o                         
   8   5   0          9.77          9.57        11.51 o                         
   9   5   0         91.39        141.09        17.38 o                         
  10   5   0         14.91         19.83        18.01 o                         
  11   5   0         48.26         37.31        23.15 o                         
 -11   6   0        163.90        208.84        41.76 o                         
 -10   6   0         24.77        -10.33        17.39 o                         
  -9   6   0          8.89         -9.65        13.66 o                         
  -8   6   0        140.25        162.79        13.92 o                         
  -7   6   0       4485.35       4714.21        83.73 o                         
  -6   6   0       3597.89       3816.58        70.67 o                         
  -5   6   0        906.63        963.46        24.57 o                         
  -4   6   0        120.07        130.13        12.80 o                         
  -3   6   0       2110.43       1759.43        38.37 o                         
  -2   6   0       3474.72       4013.16        68.58 o                         
  -1   6   0       4976.88       4868.36        82.10 o                         
   0   6   0      18543.01      19188.44       256.48 o                         
   1   6   0        234.64        243.45         9.35 o                         
   2   6   0       1966.40       1914.35        27.86 o                         
   3   6   0          9.35         26.33         5.51 o                         
   4   6   0        369.29        435.35        14.39 o                         
   5   6   0         46.65         33.50         8.75 o                         
   6   6   0         85.72         67.55         9.64 o                         
   7   6   0       2082.47       2112.66        54.03 o                         
   8   6   0         81.53        108.05        14.17 o                         
   9   6   0         20.82         56.54        16.89 o                         
  10   6   0          2.04        -14.39        19.77 o                         
  11   6   0        129.91         97.27        35.48 o                         
 -10   7   0         19.13         -9.63        38.99 o                         
  -9   7   0         57.87         55.47        31.73 o                         
  -8   7   0        116.13        132.54        18.97 o                         
  -7   7   0        407.35        380.37        18.46 o                         
  -6   7   0        562.70        546.66        18.81 o                         
  -5   7   0         91.07         83.35         6.53 o                         
  -4   7   0        165.87        185.73        13.94 o                         
  -3   7   0       1912.95       1961.36        49.82 o                         
  -2   7   0       5933.60       5841.52        94.50 o                         
  -1   7   0          3.01         -7.76         5.17 o                         
   0   7   0       2218.63       2392.29        45.28 o                         
   1   7   0       5356.40       5751.09        70.85 o                         
   2   7   0       3822.84       3839.15        49.95 o                         
   3   7   0         12.12         16.34         5.10 o                         
   4   7   0        939.98        837.99        21.05 o                         
   5   7   0          8.46         24.82         5.09 o                         
   6   7   0       2038.30       2149.81        46.78 o                         
   7   7   0        261.13        255.80        27.23 o                         
   8   7   0       1471.15       1506.22        43.82 o                         
   9   7   0        497.62        602.41        68.91 o                         
  10   7   0         11.14         -0.46        21.49 o                         
  11   7   0         37.13          8.69        24.53 o                         
 -10   8   0         62.38         62.73        30.23 o                         
  -9   8   0         36.21         23.92        31.12 o                         
  -8   8   0        365.39        425.57        25.16 o                         
  -7   8   0        924.61        994.49        29.17 o                         
  -6   8   0          8.08          5.06         8.14 o                         
  -5   8   0        953.22        815.70        29.85 o                         
  -4   8   0        625.33        607.35        20.72 o                         
  -3   8   0        338.44        266.30        23.96 o                         
  -2   8   0        157.86        119.08        11.63 o                         
  -1   8   0        252.84        279.24        14.84 o                         
   0   8   0        417.62        379.37        13.56 o                         
   1   8   0        170.05        301.35         8.64 o                         
   2   8   0         79.02        113.51         6.57 o                         
   3   8   0         23.86         36.20         6.07 o                         
   4   8   0          1.19          6.71         4.46 o                         
   5   8   0        191.46        295.46        11.57 o                         
   6   8   0          2.23          3.13         9.68 o                         
   7   8   0          0.47         30.75        12.66 o                         
   8   8   0          0.29          2.60        13.70 o                         
   9   8   0        366.51        438.02        37.61 o                         
  10   8   0         49.71         95.76        54.85 o                         
  11   8   0          9.31         -8.17        36.45 o                         
 -10   9   0        108.78        144.21        41.00 o                         
  -9   9   0         77.65         63.93        43.66 o                         
  -8   9   0        191.70        152.91        24.03 o                         
  -7   9   0        437.24        561.81        47.86 o                         
  -6   9   0        145.61        152.97        22.56 o                         
  -5   9   0        364.66        333.82        22.68 o                         
  -4   9   0        182.09        226.84        12.81 o                         
  -3   9   0         58.70         86.96         9.69 o                         
  -2   9   0         12.74         14.21         7.05 o                         
  -1   9   0        285.40        244.17        15.46 o                         
   0   9   0        100.06         75.25         8.83 o                         
   1   9   0          1.21         18.87         6.36 o                         
   2   9   0        478.82        488.29        12.03 o                         
   3   9   0        235.53        300.92         9.79 o                         
   4   9   0       1907.05       1842.61        29.89 o                         
   5   9   0         48.67         77.23         6.56 o                         
   6   9   0         33.19         56.37         5.34 o                         
   7   9   0        719.76        758.98        27.84 o                         
   8   9   0        222.05        201.53        23.14 o                         
   9   9   0        174.30        150.79        26.59 o                         
  10   9   0         11.91         50.25        27.61 o                         
  11   9   0         43.94         52.86        25.94 o                         
  -9  10   0         67.09         50.78        73.83 o                         
  -8  10   0         13.97         21.16        21.29 o                         
  -7  10   0        199.22        239.92        21.08 o                         
  -6  10   0        100.57         77.41        20.22 o                         
  -5  10   0        596.73        593.40        19.47 o                         
  -4  10   0          3.99         11.76         9.30 o                         
  -3  10   0       1431.26       1449.75        38.14 o                         
  -2  10   0         40.84         37.37         7.89 o                         
  -1  10   0        217.33        200.06        11.20 o                         
   0  10   0        180.41        158.03        11.54 o                         
   1  10   0        433.81        425.16        19.68 o                         
   2  10   0       1509.86       1323.38        26.34 o                         
   3  10   0       1842.80       1914.30        36.94 o                         
   4  10   0        407.90        472.88        13.37 o                         
   5  10   0         54.22         88.94         9.42 o                         
   6  10   0         81.04         99.50         9.53 o                         
   7  10   0         72.39         36.66        15.53 o                         
   8  10   0         15.99         17.05        17.91 o                         
   9  10   0        104.61         97.44        31.28 o                         
  10  10   0        149.66        177.38        30.38 o                         
  11  10   0          1.26         -4.23        29.28 o                         
  -9  11   0         80.16         88.80        33.15 o                         
  -8  11   0          1.02        -34.98        23.32 o                         
  -7  11   0         34.34         43.54        18.94 o                         
  -6  11   0        173.47        136.55        17.65 o                         
  -5  11   0         68.35         68.80        17.17 o                         
  -4  11   0         54.70         37.13        11.19 o                         
  -3  11   0        213.60        210.11        14.04 o                         
  -2  11   0         81.09         65.29         9.02 o                         
  -1  11   0        312.40        348.71        15.89 o                         
   0  11   0          0.12          7.31         7.70 o                         
   1  11   0       1129.85       1096.03        27.09 o                         
   2  11   0        191.42        225.98        11.77 o                         
   3  11   0         70.92         66.26         7.25 o                         
   4  11   0        327.80        338.56        14.65 o                         
   5  11   0          1.45         -9.96         7.42 o                         
   6  11   0         23.37         11.98         5.40 o                         
   7  11   0         71.49         41.62        16.78 o                         
   8  11   0          0.45         19.31        18.14 o                         
   9  11   0         74.85         70.12        42.65 o                         
  10  11   0         35.96         -4.11        29.04 o                         
  -8  12   0          7.62         -6.63        27.55 o                         
  -7  12   0         85.04         47.34        36.81 o                         
  -6  12   0        122.45        126.38        26.70 o                         
  -5  12   0         23.93         78.51        41.06 o                         
  -4  12   0         64.27         54.56        13.46 o                         
  -3  12   0         78.60         85.17        15.17 o                         
  -2  12   0        187.42        218.20        28.37 o                         
  -1  12   0       1159.93       1200.96        41.66 o                         
   0  12   0        141.18        134.98        11.79 o                         
   1  12   0        802.68        835.82        24.43 o                         
   2  12   0         99.28         98.47        14.56 o                         
   3  12   0        148.13        133.54         9.11 o                         
   4  12   0          2.07         -5.41         8.16 o                         
   5  12   0         15.88         24.38         6.81 o                         
   6  12   0         53.68         17.82         8.02 o                         
   7  12   0         73.30         56.59         7.37 o                         
   8  12   0         40.01         15.99        18.84 o                         
   9  12   0         23.62         17.19        22.81 o                         
  10  12   0          0.58         11.30        30.10 o                         
  -8  13   0        108.70        153.83        40.28 o                         
  -7  13   0        196.27        278.96        88.44 o                         
  -6  13   0          0.85        -15.22        26.90 o                         
  -5  13   0        351.61        420.69        59.40 o                         
  -4  13   0          0.29         16.65         8.80 o                         
  -3  13   0         78.93         50.79        15.94 o                         
  -2  13   0        415.69        409.25        33.74 o                         
  -1  13   0        145.62        122.12        12.34 o                         
   0  13   0        385.98        354.92        18.56 o                         
   1  13   0        244.74        199.74        14.95 o                         
   2  13   0        234.91        219.19        14.00 o                         
   3  13   0         34.44         32.19         6.68 o                         
   4  13   0        130.26         96.36         9.43 o                         
   5  13   0        273.85        219.18        11.36 o                         
   6  13   0        112.13         98.68         9.97 o                         
   7  13   0         15.24         16.07         6.84 o                         
   8  13   0         41.83         33.79        32.17 o                         
   9  13   0       1331.46       1818.32        93.49 o                         
  10  13   0        364.29        363.97        48.58 o                         
  -7  14   0          5.12         26.63        31.94 o                         
  -6  14   0          3.27         94.15        42.97 o                         
  -5  14   0         43.01        102.88        21.35 o                         
  -4  14   0         60.95         57.02        17.02 o                         
  -3  14   0          0.00         -2.20        16.40 o                         
  -2  14   0        187.82        176.99        14.18 o                         
  -1  14   0          4.38         18.17        11.78 o                         
   0  14   0        628.70        636.83        32.19 o                         
   1  14   0        225.75        317.36        20.87 o                         
   2  14   0          5.78         19.01        10.03 o                         
   3  14   0       1265.02       1262.72        35.19 o                         
   4  14   0          2.45         -1.12        11.61 o                         
   5  14   0        389.49        261.57        19.05 o                         
   6  14   0         72.07         59.15         9.99 o                         
   7  14   0          0.00          3.28        12.55 o                         
   8  14   0          0.50          3.80        30.85 o                         
   9  14   0          9.38          6.35        24.53 o                         
  -7  15   0         12.76         15.18        31.58 o                         
  -6  15   0         63.71         24.92        32.93 o                         
  -5  15   0          0.07         11.34        72.28 o                         
  -4  15   0         17.82         33.15        21.83 o                         
  -3  15   0          0.02         11.11        12.04 o                         
  -2  15   0         88.85        101.09        22.66 o                         
  -1  15   0        168.27        175.51        19.73 o                         
   0  15   0        227.68        203.66        17.51 o                         
   1  15   0         35.22         29.15        13.44 o                         
   2  15   0          0.44        -14.22        12.64 o                         
   3  15   0        204.68        184.28        16.23 o                         
   4  15   0         22.29          8.75        11.63 o                         
   5  15   0         48.83         58.93         9.78 o                         
   6  15   0          3.44         -6.11        10.70 o                         
   7  15   0        131.44        170.28        27.56 o                         
   8  15   0         43.34         37.78        38.04 o                         
   9  15   0         36.23         84.06        32.04 o                         
  -6  16   0         12.32         54.21        48.42 o                         
  -5  16   0         95.67        117.22        86.54 o                         
  -4  16   0          5.68          9.39        60.86 o                         
  -3  16   0          4.90         -1.27        23.06 o                         
  -2  16   0         82.46         60.20        15.85 o                         
  -1  16   0          7.59         -3.88        19.22 o                         
   0  16   0         53.91        100.25        28.01 o                         
   1  16   0        223.70        222.75        21.70 o                         
   2  16   0         13.25         -4.11        19.61 o                         
   3  16   0         47.75         60.15        19.21 o                         
   4  16   0        164.37        147.91        18.41 o                         
   5  16   0         44.62         20.64        20.23 o                         
   6  16   0          2.46          3.27        19.12 o                         
   7  16   0          9.04         17.28        17.06 o                         
   8  16   0          4.25        -37.36        36.14 o                         
  -5  17   0          8.12        -14.64        53.26 o                         
  -4  17   0          3.21         69.40        35.62 o                         
  -3  17   0         87.82         75.28        44.68 o                         
  -2  17   0         10.27         16.12        21.79 o                         
  -1  17   0        244.28        229.15        45.29 o                         
   0  17   0        103.66        117.36        20.02 o                         
   1  17   0         45.79         61.91        19.81 o                         
   2  17   0         86.57         86.36        23.06 o                         
   3  17   0        224.91        167.29        27.73 o                         
   4  17   0          0.13          2.83        18.67 o                         
   5  17   0         43.52         89.98        20.54 o                         
   6  17   0         75.66         73.88        35.04 o                         
   7  17   0          0.45         27.44        62.77 o                         
  -4  18   0         76.96         83.30        51.35 o                         
  -3  18   0          2.71         13.55        32.19 o                         
  -2  18   0        129.53        242.83        55.30 o                         
  -1  18   0         82.43         -0.95        47.74 o                         
   0  18   0         32.25         52.62        22.59 o                         
   1  18   0         20.01         36.77        22.39 o                         
   2  18   0         12.02        -10.10        23.50 o                         
   3  18   0        132.94        138.31        25.33 o                         
   4  18   0          0.14        -17.71        21.02 o                         
   5  18   0         61.98         50.23        22.60 o                         
   6  18   0        139.01         66.35        31.55 o                         
  -3  19   0         73.92         70.91        40.28 o                         
  -2  19   0        449.90        645.83        70.37 o                         
  -1  19   0        187.79        247.88        44.92 o                         
   0  19   0          1.00         18.07        30.58 o                         
   1  19   0        116.11        117.89        33.61 o                         
   2  19   0         83.19         78.11        40.32 o                         
   3  19   0        597.78        728.79       120.78 o                         
   4  19   0         30.25         24.06        28.80 o                         
   5  19   0         60.72         19.50        32.19 o                         
  -1  20   0        114.41        155.11        42.04 o                         
   0  20   0          2.23         70.37        39.94 o                         
   1  20   0        103.80        119.48        48.50 o                         
   2  20   0         37.49         17.45        32.72 o                         
   3  20   0          6.90        -15.22        24.73 o                         
  -3 -20   1         44.33         58.96        39.94 o                         
  -2 -20   1        111.82        131.24        43.75 o                         
  -1 -20   1         49.19        112.32        37.59 o                         
   0 -20   1         10.62         18.48        45.65 o                         
   1 -20   1          0.11         48.31        38.37 o                         
  -5 -19   1          4.44         -9.51        30.43 o                         
  -4 -19   1         18.49         51.35        39.94 o                         
  -3 -19   1         61.26          3.80        47.55 o                         
  -2 -19   1         12.00         40.32        40.08 o                         
  -1 -19   1        129.42        220.02        38.17 o                         
   0 -19   1        164.50        149.74        48.42 o                         
   1 -19   1        107.64         91.04        72.28 o                         
   2 -19   1        110.31         61.20        37.89 o                         
   3 -19   1        169.04        218.19        85.59 o                         
  -6 -18   1          0.28        -19.33        27.38 o                         
  -5 -18   1          8.56         34.11        37.09 o                         
  -4 -18   1         69.28         91.30        45.65 o                         
  -3 -18   1         23.66         92.44        30.24 o                         
  -2 -18   1        173.73        178.67        23.63 o                         
  -1 -18   1        341.99        326.61        30.47 o                         
   0 -18   1         43.66         76.71        31.94 o                         
   1 -18   1          5.31         21.99        74.18 o                         
   2 -18   1         10.91         22.94        31.53 o                         
   3 -18   1          2.66         -9.62        46.56 o                         
   4 -18   1         67.22         84.98        49.45 o                         
  -7 -17   1          5.75         -5.62        25.08 o                         
  -6 -17   1          0.00          6.25        19.34 o                         
  -5 -17   1         60.63         91.26        40.89 o                         
  -4 -17   1          2.59        -11.49        15.25 o                         
  -3 -17   1          1.00         -5.64        17.99 o                         
  -2 -17   1        117.61         96.03        19.53 o                         
  -1 -17   1         81.18         93.41        31.02 o                         
   0 -17   1         50.05         60.63        18.85 o                         
   1 -17   1         34.54         39.31        16.78 o                         
   2 -17   1          9.04        -11.30        27.23 o                         
   3 -17   1          2.49         -0.36        32.33 o                         
   4 -17   1         26.01         95.66        52.24 o                         
   5 -17   1         34.77         57.19        44.70 o                         
  -8 -16   1          0.05        -68.47        45.65 o                         
  -7 -16   1         54.56         52.96        17.84 o                         
  -6 -16   1         48.27         84.09        21.74 o                         
  -5 -16   1         72.54         53.18        20.89 o                         
  -4 -16   1         33.86         41.70        12.95 o                         
  -3 -16   1        234.45        186.46        23.88 o                         
  -2 -16   1         41.51         52.23        18.94 o                         
  -1 -16   1         34.31         41.29        15.14 o                         
   0 -16   1         20.35         -8.20        14.12 o                         
   1 -16   1        139.32        122.57        26.16 o                         
   2 -16   1          0.29         23.44        22.25 o                         
   3 -16   1         74.27         82.61        28.26 o                         
   4 -16   1        129.30        136.21        34.66 o                         
   5 -16   1         89.95         56.00        36.24 o                         
   6 -16   1         14.69         -5.71        41.84 o                         
  -8 -15   1         13.83         59.38        46.60 o                         
  -7 -15   1        253.71        248.82        23.98 o                         
  -6 -15   1         64.32         54.00        13.86 o                         
  -5 -15   1         53.62         50.37        10.71 o                         
  -4 -15   1          1.15         -6.99        10.47 o                         
  -3 -15   1         10.62         10.20         9.59 o                         
  -2 -15   1        239.79        269.09        23.53 o                         
  -1 -15   1        170.48        142.52        24.33 o                         
   0 -15   1          3.34         -5.02        16.86 o                         
   1 -15   1         76.13         72.46        15.77 o                         
   2 -15   1        158.34        156.47        30.67 o                         
   3 -15   1        240.20        177.32        27.90 o                         
   4 -15   1        249.26        276.66        31.31 o                         
   5 -15   1         96.85        116.66        41.84 o                         
   6 -15   1         27.63         68.02        38.84 o                         
   7 -15   1         42.40         96.05        52.45 o                         
  -9 -14   1          0.41         12.53        37.84 o                         
  -8 -14   1         13.80         57.93        32.19 o                         
  -7 -14   1          9.95          4.64        15.11 o                         
  -6 -14   1          1.66         -7.94         8.74 o                         
  -5 -14   1         14.47         16.00         8.91 o                         
  -4 -14   1         76.59         63.34        15.56 o                         
  -3 -14   1        215.54        224.32        14.54 o                         
  -2 -14   1          8.01         14.37        11.30 o                         
  -1 -14   1         15.16         22.49        10.87 o                         
   0 -14   1         86.53         86.87        13.16 o                         
   1 -14   1        191.52        162.36        19.67 o                         
   2 -14   1        188.45        160.36        16.01 o                         
   3 -14   1         55.89         46.98        21.03 o                         
   4 -14   1         11.05         32.70        20.34 o                         
   5 -14   1        100.52        121.90        23.72 o                         
   6 -14   1         19.30         15.70        47.55 o                         
   7 -14   1         11.58        -24.21        29.22 o                         
  -9 -13   1         62.19         88.13        27.39 o                         
  -8 -13   1        133.17         95.29        29.32 o                         
  -7 -13   1          8.74         23.60        10.54 o                         
  -6 -13   1         35.31         49.13         8.48 o                         
  -5 -13   1         15.06         21.92         7.87 o                         
  -4 -13   1        280.79        240.34        15.30 o                         
  -3 -13   1         17.13         30.94         8.08 o                         
  -2 -13   1         45.89         63.36         9.22 o                         
  -1 -13   1        325.36        282.91        16.08 o                         
   0 -13   1        486.76        533.22        21.50 o                         
   1 -13   1          9.17         -1.97         8.63 o                         
   2 -13   1        411.85        445.30        29.74 o                         
   3 -13   1        146.87        128.56        10.62 o                         
   4 -13   1        185.80         97.16        22.81 o                         
   5 -13   1        206.64        212.51        26.36 o                         
   6 -13   1          5.98         -0.97        38.31 o                         
   7 -13   1          1.52         -6.16        28.15 o                         
   8 -13   1        119.78        155.01        46.84 o                         
 -10 -12   1          2.30         28.56        30.93 o                         
  -9 -12   1        275.41        309.06        38.64 o                         
  -8 -12   1          6.43         29.82        18.24 o                         
  -7 -12   1         50.55         68.93        20.42 o                         
  -6 -12   1         29.18         30.77         6.66 o                         
  -5 -12   1        837.04        977.90        27.78 o                         
  -4 -12   1        587.28        673.63        18.55 o                         
  -3 -12   1        267.88        284.12        19.89 o                         
  -2 -12   1        835.25        782.60        28.81 o                         
  -1 -12   1         89.54         79.98        10.52 o                         
   0 -12   1       1275.54       1166.23        42.58 o                         
   1 -12   1        476.78        452.41        19.51 o                         
   2 -12   1        193.64        146.37        11.52 o                         
   3 -12   1         20.45         20.98         7.76 o                         
   4 -12   1        438.69        389.93        22.75 o                         
   5 -12   1        191.55        163.55        18.67 o                         
   6 -12   1         51.81         36.49        14.68 o                         
   7 -12   1        130.46         69.10        22.59 o                         
   8 -12   1          8.33         -9.88        54.21 o                         
 -10 -11   1         36.69         69.88        34.69 o                         
  -9 -11   1         51.19         50.97        53.26 o                         
  -8 -11   1         18.15         13.08        20.25 o                         
  -7 -11   1         14.18         49.24        21.79 o                         
  -6 -11   1        156.67        142.62        10.08 o                         
  -5 -11   1          0.02          8.68         7.41 o                         
  -4 -11   1        103.61         94.27         8.44 o                         
  -3 -11   1        325.39        293.14        13.21 o                         
  -2 -11   1        178.62        152.66        14.26 o                         
  -1 -11   1        157.15        185.62        12.13 o                         
   0 -11   1          1.21         11.67         7.85 o                         
   1 -11   1         99.98        101.67        10.97 o                         
   2 -11   1        143.06        157.42        16.61 o                         
   3 -11   1          4.04          8.62         6.13 o                         
   4 -11   1       1264.86       1312.18        37.95 o                         
   5 -11   1        396.21        401.27        20.09 o                         
   6 -11   1          2.35         10.70         8.82 o                         
   7 -11   1         26.52         20.69        20.37 o                         
   8 -11   1         26.62         56.23        21.14 o                         
   9 -11   1        122.93        137.96        30.88 o                         
 -10 -10   1          0.97         -2.45        25.16 o                         
  -9 -10   1          6.20         -7.06        23.19 o                         
  -8 -10   1         88.82        126.55        21.80 o                         
  -7 -10   1        157.78        154.27        25.55 o                         
  -6 -10   1         42.35         52.77         7.99 o                         
  -5 -10   1        116.35        144.44         9.35 o                         
  -4 -10   1         64.47         34.60         6.57 o                         
  -3 -10   1         89.40         78.63         6.62 o                         
  -2 -10   1       1413.42       1529.41        28.64 o                         
  -1 -10   1        403.03        369.69        13.49 o                         
   0 -10   1         12.46         46.33         8.88 o                         
   1 -10   1        371.57        454.48        23.52 o                         
   2 -10   1        476.82        474.04        20.10 o                         
   3 -10   1       1148.52       1141.60        28.68 o                         
   4 -10   1        281.16        287.98        16.43 o                         
   5 -10   1        122.28        130.56        12.33 o                         
   6 -10   1        112.90        128.90        17.37 o                         
   7 -10   1        201.31        230.34        28.02 o                         
   8 -10   1        419.88        475.54        48.50 o                         
   9 -10   1        119.59         84.92        26.01 o                         
 -11  -9   1         10.26         23.90        35.67 o                         
 -10  -9   1        128.75        105.34        32.55 o                         
  -9  -9   1        195.99        225.43        33.37 o                         
  -8  -9   1         17.48         48.62        17.77 o                         
  -7  -9   1        427.67        467.53        27.38 o                         
  -6  -9   1         80.67         72.44        14.72 o                         
  -5  -9   1          0.67          9.07         5.04 o                         
  -4  -9   1        331.98        257.24        10.10 o                         
  -3  -9   1         47.13         29.29         5.53 o                         
  -2  -9   1        139.35        122.52         7.14 o                         
  -1  -9   1        574.88        679.40        25.23 o                         
   0  -9   1        106.56         88.04         6.24 o                         
   1  -9   1        175.87        195.85        14.42 o                         
   2  -9   1       2136.63       1932.08        75.93 o                         
   3  -9   1        652.37        663.71        19.30 o                         
   4  -9   1         17.54         21.31         3.72 o                         
   5  -9   1        535.74        580.96        27.19 o                         
   6  -9   1        545.20        532.24        15.38 o                         
   7  -9   1         33.12         34.55        15.45 o                         
   8  -9   1         29.79         53.54        16.87 o                         
   9  -9   1        134.27        131.13        26.73 o                         
  10  -9   1         11.47         40.81        30.23 o                         
 -11  -8   1         31.36         19.48        26.00 o                         
 -10  -8   1         66.96         68.45        24.64 o                         
  -9  -8   1          0.51         11.49        16.90 o                         
  -8  -8   1         72.61        148.22        35.58 o                         
  -7  -8   1       1648.10       1764.89        58.67 o                         
  -6  -8   1        618.22        677.32        26.82 o                         
  -5  -8   1        898.37        796.41        19.05 o                         
  -4  -8   1        426.69        408.06        12.16 o                         
  -3  -8   1       1155.00       1123.72        24.81 o                         
  -2  -8   1       4489.20       4575.22        57.08 o                         
  -1  -8   1        129.05        191.72         8.11 o                         
   0  -8   1         89.12         74.73         5.99 o                         
   1  -8   1       3574.63       4008.79        71.15 o                         
   2  -8   1        184.96        143.45        16.87 o                         
   3  -8   1        523.41        400.33        20.97 o                         
   4  -8   1        136.87        178.62         8.79 o                         
   5  -8   1         14.65          5.38         6.22 o                         
   6  -8   1        130.43        118.21         7.74 o                         
   7  -8   1          4.45          1.58         8.09 o                         
   8  -8   1          1.85         23.35        11.44 o                         
   9  -8   1         71.68         48.77        26.52 o                         
  10  -8   1          7.54        -30.47        32.19 o                         
 -11  -7   1         16.16        -12.83        23.34 o                         
 -10  -7   1         34.49         45.05        25.46 o                         
  -9  -7   1        482.17        465.88        56.28 o                         
  -8  -7   1          2.91        -17.39        11.59 o                         
  -7  -7   1       1780.36       1945.77        52.58 o                         
  -6  -7   1          6.08          7.24         9.43 o                         
  -5  -7   1        636.04        660.79        17.36 o                         
  -4  -7   1       2018.29       2306.62        54.60 o                         
  -3  -7   1        191.80        158.38         9.67 o                         
  -2  -7   1      23499.29      25282.17       265.50 o                         
  -1  -7   1         46.11         40.67         6.47 o                         
   0  -7   1        927.90       1033.16        22.81 o                         
   1  -7   1       1154.65       1113.91        34.12 o                         
   2  -7   1      14738.01      16362.92       240.57 o                         
   3  -7   1       1803.71       1840.88        41.29 o                         
   4  -7   1        268.05        214.37        17.15 o                         
   5  -7   1         55.32         44.50         8.15 o                         
   6  -7   1        545.59        557.30        25.85 o                         
   7  -7   1        481.50        432.31        23.00 o                         
   8  -7   1          1.39          0.01        11.80 o                         
   9  -7   1        375.80        368.37        74.49 o                         
  10  -7   1          0.84         16.33        26.34 o                         
 -11  -6   1        188.40        209.48        43.55 o                         
 -10  -6   1          0.30         -9.50        20.04 o                         
  -9  -6   1        168.15        165.70        22.79 o                         
  -8  -6   1        348.65        368.32        20.69 o                         
  -7  -6   1       4271.32       4443.17        95.98 o                         
  -6  -6   1        935.58        903.36        29.66 o                         
  -5  -6   1       2240.33       2352.54        73.29 o                         
  -4  -6   1       1301.80       1331.39        20.34 o                         
  -3  -6   1        201.22        255.77        10.14 o                         
  -2  -6   1      14080.23      14005.95       152.63 o                         
  -1  -6   1      10953.85       9305.56       108.23 o                         
   0  -6   1        764.58        549.49        14.18 o                         
   1  -6   1        390.46        408.77        15.57 o                         
   2  -6   1       5232.91       5621.80       181.31 o                         
   3  -6   1         32.26         16.07         7.95 o                         
   4  -6   1       2248.07       2327.69        54.63 o                         
   5  -6   1        103.93         88.05         8.00 o                         
   6  -6   1        832.68        821.33        25.97 o                         
   7  -6   1        232.50        272.15        19.11 o                         
   8  -6   1         75.10         50.14        18.22 o                         
   9  -6   1        134.43        148.77        18.84 o                         
  10  -6   1        160.75        244.66        57.06 o                         
  11  -6   1         98.55        124.99        38.99 o                         
 -11  -5   1          6.86         27.53        23.65 o                         
 -10  -5   1         27.89         23.58        22.74 o                         
  -9  -5   1          0.08          7.41        15.43 o                         
  -8  -5   1          0.02          8.44        12.47 o                         
  -7  -5   1        204.03        155.33        15.05 o                         
  -6  -5   1        993.87       1138.60        35.98 o                         
  -5  -5   1        249.11        236.12        14.74 o                         
  -4  -5   1       2559.38       2408.07        36.52 o                         
  -3  -5   1        243.09        307.74         8.17 o                         
  -2  -5   1       4891.89       5355.75        63.46 o                         
  -1  -5   1       5184.81       5430.60        62.89 o                         
   0  -5   1       2872.14       2341.07        40.24 o                         
   1  -5   1       8914.19       8217.63       125.01 o                         
   2  -5   1       3063.49       2947.56        51.37 o                         
   3  -5   1         31.67         80.22        10.30 o                         
   4  -5   1        323.95        346.03        14.75 o                         
   5  -5   1         62.76         68.56         5.82 o                         
   6  -5   1       1211.69       1102.66        29.16 o                         
   7  -5   1        117.29        103.83         9.17 o                         
   8  -5   1        267.16        252.58        16.65 o                         
   9  -5   1         20.96         -5.17        12.49 o                         
  10  -5   1         25.10         13.59        35.19 o                         
  11  -5   1         11.66         26.63        39.94 o                         
 -11  -4   1          0.33        -17.12        25.32 o                         
 -10  -4   1          6.52          7.86        22.51 o                         
  -9  -4   1         14.33          9.67        13.98 o                         
  -8  -4   1          0.08          9.58        10.03 o                         
  -7  -4   1         25.66         21.75         8.63 o                         
  -6  -4   1        894.23        860.08        31.75 o                         
  -5  -4   1        355.74        296.36        20.72 o                         
  -4  -4   1        534.58        559.79        29.32 o                         
  -3  -4   1       1049.48        939.29        14.22 o                         
  -2  -4   1        189.17        126.50         6.54 o                         
  -1  -4   1       6119.98       4846.55        59.56 o                         
   0  -4   1      20534.60      18556.18       246.44 o                         
   1  -4   1        714.45        492.65        14.00 o                         
   2  -4   1        106.97        103.03         7.16 o                         
   3  -4   1        413.38        317.30        10.52 o                         
   4  -4   1       1033.97       1087.97        25.07 o                         
   5  -4   1        210.85        232.69         8.02 o                         
   6  -4   1        370.03        383.72        12.14 o                         
   7  -4   1          2.76         16.20         5.29 o                         
   8  -4   1         93.91        122.29        10.58 o                         
   9  -4   1        470.13        543.51        29.25 o                         
  10  -4   1         62.65        127.47        23.99 o                         
  11  -4   1        279.15        278.47        49.45 o                         
 -11  -3   1         30.87         50.09        31.10 o                         
 -10  -3   1          3.00         14.68        14.16 o                         
  -9  -3   1          7.91          8.51        13.19 o                         
  -8  -3   1         31.47         15.76        10.76 o                         
  -7  -3   1         36.12         45.54         9.79 o                         
  -6  -3   1        539.61        651.81        30.68 o                         
  -5  -3   1        193.63        185.52        14.12 o                         
  -4  -3   1        241.28        231.80        10.05 o                         
  -3  -3   1          1.51          3.61         7.23 o                         
  -2  -3   1        509.87        337.94         7.86 o                         
  -1  -3   1         19.13         40.47         3.22 o                         
   0  -3   1        105.73        173.68         7.13 o                         
   1  -3   1       1855.65       1852.53        36.78 o                         
   2  -3   1       1419.11       1342.60        23.17 o                         
   3  -3   1       2933.56       2718.00        41.49 o                         
   4  -3   1         38.43        121.56         8.51 o                         
   5  -3   1        445.52        387.24        12.54 o                         
   6  -3   1        878.53        834.46        26.32 o                         
   7  -3   1         98.82        120.87         9.65 o                         
   8  -3   1         19.11          6.27         9.83 o                         
   9  -3   1          4.95          3.67         8.70 o                         
  10  -3   1         69.80         15.05        16.75 o                         
  11  -3   1         14.50        -13.63        19.34 o                         
 -11  -2   1         12.08         33.98        57.89 o                         
 -10  -2   1          1.81          6.08        20.59 o                         
  -9  -2   1       1053.39       1174.64        44.63 o                         
  -8  -2   1        487.27        533.35        23.46 o                         
  -7  -2   1         20.63         18.64         2.78 o                         
  -6  -2   1        224.09        323.13        14.32 o                         
  -5  -2   1         82.39        105.33         5.91 o                         
  -4  -2   1         46.74         81.47         3.69 o                         
  -3  -2   1       2267.88       2176.76        37.48 o                         
  -2  -2   1       1973.36       1944.84        38.51 o                         
  -1  -2   1       1056.83       1005.59        25.88 o                         
   0  -2   1        567.75        535.87        14.13 o                         
   1  -2   1      19476.55      18182.48       307.37 o                         
   2  -2   1        261.36        304.40        10.88 o                         
   3  -2   1          0.67         22.72         5.38 o                         
   4  -2   1      10398.18      10852.91       129.22 o                         
   5  -2   1        142.54        154.03         7.00 o                         
   6  -2   1        243.17        241.30        10.05 o                         
   7  -2   1        132.12        132.74         9.52 o                         
   8  -2   1        445.73        436.33        17.55 o                         
   9  -2   1         38.02         36.56         8.52 o                         
  10  -2   1          7.67          6.30        12.09 o                         
  11  -2   1         34.25         35.86        23.25 o                         
 -11  -1   1         12.32         23.41        36.82 o                         
 -10  -1   1         10.26         29.37        28.89 o                         
  -9  -1   1       1293.35       1143.02        40.56 o                         
  -8  -1   1          8.50          8.19         6.34 o                         
  -7  -1   1         17.42         11.61         4.18 o                         
  -6  -1   1         54.48         59.44         5.19 o                         
  -5  -1   1       4315.60       4838.71        60.45 o                         
  -4  -1   1      14550.11      14738.82       156.45 o                         
  -3  -1   1        825.97        975.05        16.55 o                         
  -2  -1   1         23.06         33.59         4.12 o                         
   2  -1   1       5284.28       4839.05        61.25 o                         
   3  -1   1       1261.38       1486.49        21.45 o                         
   4  -1   1       1944.12       1598.87        27.77 o                         
   5  -1   1       4416.14       4387.63        60.64 o                         
   6  -1   1        891.04        828.66        18.08 o                         
   7  -1   1         10.58         29.67        10.47 o                         
   8  -1   1         34.43         45.02         9.49 o                         
   9  -1   1         25.62         26.21         8.61 o                         
  10  -1   1        104.68        138.25        21.49 o                         
  11  -1   1          0.32          1.20        23.03 o                         
  12  -1   1          1.89         32.47        36.24 o                         
 -11   0   1         13.15         24.57         9.31 o                         
 -10   0   1         34.05          1.91        27.96 o                         
  -9   0   1       1589.93       1575.78        54.41 o                         
  -8   0   1          3.11          4.43         6.04 o                         
  -7   0   1        459.95        471.71        19.21 o                         
  -6   0   1       2448.72       2663.67        39.56 o                         
  -5   0   1         13.19         12.03         3.48 o                         
  -4   0   1          0.16         10.97         4.15 o                         
  -3   0   1       7466.26       7775.22        87.63 o                         
  -2   0   1      20375.96      19253.28       198.93 o                         
   2   0   1       7150.94       6154.04        77.64 o                         
   3   0   1        117.89        127.42         4.37 o                         
   4   0   1       1333.97       1281.08        18.07 o                         
   5   0   1       1911.03       2087.50        30.11 o                         
   6   0   1        730.21        704.72        14.68 o                         
   7   0   1          2.67         25.85         6.20 o                         
   8   0   1         77.57        110.42        10.59 o                         
   9   0   1        313.22        347.45        14.42 o                         
  10   0   1        445.73        392.52        25.23 o                         
  11   0   1          0.32         18.43        17.62 o                         
  12   0   1         41.40        -37.15        76.08 o                         
 -11   1   1          7.10         58.32        24.51 o                         
 -10   1   1        122.98        159.65        15.73 o                         
  -9   1   1        311.56        302.52        14.04 o                         
  -8   1   1         53.20         32.12         7.78 o                         
  -7   1   1         56.24         52.50         5.88 o                         
  -6   1   1          3.14          9.01         4.75 o                         
  -5   1   1         38.06         43.47         6.26 o                         
  -4   1   1        647.20        496.30        14.81 o                         
  -3   1   1      11334.37      11158.73       129.13 o                         
  -2   1   1       9137.31       8154.12        96.18 o                         
  -1   1   1      11300.54       9929.97       207.49 o                         
   2   1   1       1303.48       1357.64        20.85 o                         
   3   1   1        307.65        370.77         7.32 o                         
   4   1   1       2138.73       2160.13        27.57 o                         
   5   1   1       1577.29       1748.88        28.86 o                         
   6   1   1        174.60        186.83         7.89 o                         
   7   1   1        151.12        230.64        10.36 o                         
   8   1   1       1194.58       1136.31        25.11 o                         
   9   1   1          5.18         26.94         6.27 o                         
  10   1   1          6.12         11.67         8.69 o                         
  11   1   1          0.82         10.41        36.86 o                         
  12   1   1          0.74         51.51        46.43 o                         
 -11   2   1          3.84         -5.73        18.82 o                         
 -10   2   1          1.66         11.85        15.17 o                         
  -9   2   1        227.75        220.89        13.32 o                         
  -8   2   1        827.93        905.01        32.01 o                         
  -7   2   1         13.29         20.46         6.71 o                         
  -6   2   1        334.34        333.78        12.22 o                         
  -5   2   1        366.13        383.06        11.50 o                         
  -4   2   1          1.92         10.39         4.80 o                         
  -3   2   1        662.01        661.17        22.25 o                         
  -2   2   1       4874.11       4558.13        68.67 o                         
  -1   2   1       1434.39       1130.85        20.14 o                         
   1   2   1        381.89        486.22        10.12 o                         
   2   2   1      45938.07      42789.17       474.03 o                         
   3   2   1       2788.84       2892.06        35.89 o                         
   4   2   1       1322.24       1418.67        20.87 o                         
   5   2   1        185.40        144.64         7.42 o                         
   6   2   1          1.47          4.64         3.45 o                         
   7   2   1       3658.74       3614.27        49.70 o                         
   8   2   1         22.58         18.26         5.61 o                         
   9   2   1        300.45        310.04        11.59 o                         
  10   2   1          9.99         15.17        57.39 o                         
  11   2   1          5.21          9.17        33.30 o                         
  12   2   1         19.59         35.89        31.43 o                         
 -11   3   1         21.65         24.39        22.45 o                         
 -10   3   1          7.73         -6.87        18.76 o                         
  -9   3   1         75.84         93.08        12.11 o                         
  -8   3   1          0.17          6.55         9.18 o                         
  -7   3   1          0.02         -1.68         7.83 o                         
  -6   3   1        495.04        547.78        16.05 o                         
  -5   3   1        291.91        306.69        16.01 o                         
  -4   3   1        246.39        252.58        11.97 o                         
  -3   3   1       5608.25       4979.00        79.45 o                         
  -2   3   1         58.50        109.61         5.37 o                         
  -1   3   1        215.03        340.24         9.08 o                         
   0   3   1        398.43        319.21         7.96 o                         
   1   3   1       6595.98       6637.61        76.65 o                         
   2   3   1         52.69        109.96         4.15 o                         
   3   3   1         43.01        101.22         5.92 o                         
   4   3   1       1695.38       2083.21        30.52 o                         
   5   3   1       1090.06        987.41        15.58 o                         
   6   3   1         15.86         27.76         5.10 o                         
   7   3   1       1303.81       1533.61        37.15 o                         
   8   3   1         80.32         99.55        10.91 o                         
   9   3   1          1.98         -2.85        15.31 o                         
  10   3   1        166.53        146.30        28.63 o                         
  11   3   1         28.34         66.08        35.21 o                         
  12   3   1         43.16         53.05        42.95 o                         
 -11   4   1        107.16         93.09        29.44 o                         
 -10   4   1         25.53         55.48        23.51 o                         
  -9   4   1          8.41         -0.66        13.02 o                         
  -8   4   1        236.34        233.49        14.17 o                         
  -7   4   1          1.56          5.37         6.87 o                         
  -6   4   1        996.00        941.65        23.62 o                         
  -5   4   1         45.60         51.38         8.13 o                         
  -4   4   1        632.61        631.35        16.64 o                         
  -3   4   1       1603.53       1533.59        30.73 o                         
  -2   4   1       8448.30       7486.84       108.16 o                         
  -1   4   1       1495.58       1701.83        33.83 o                         
   0   4   1      33151.66      32830.62       388.90 o                         
   1   4   1        928.45        915.73        14.53 o                         
   2   4   1        268.75        226.20         6.08 o                         
   3   4   1        324.06        342.97         8.53 o                         
   4   4   1          7.63          8.30         4.02 o                         
   5   4   1        518.31        655.25        17.07 o                         
   6   4   1        123.87        150.80         9.93 o                         
   7   4   1        236.00        200.15        11.96 o                         
   8   4   1        192.08        168.83        19.11 o                         
   9   4   1         47.01         45.73        13.31 o                         
  10   4   1          0.02         34.86        17.10 o                         
  11   4   1         23.46         16.44        33.25 o                         
  12   4   1         63.43        -57.06        43.75 o                         
 -11   5   1         40.28         96.82        49.72 o                         
 -10   5   1         12.18         23.39        27.03 o                         
  -9   5   1          9.71         18.23        12.19 o                         
  -8   5   1        722.24        716.59        22.89 o                         
  -7   5   1        531.39        520.76        20.44 o                         
  -6   5   1        474.24        463.76        16.08 o                         
  -5   5   1         41.83         57.29        14.32 o                         
  -4   5   1        278.87        233.54        13.29 o                         
  -3   5   1         16.39         86.65         6.30 o                         
  -2   5   1       1744.05       1831.35        33.28 o                         
  -1   5   1       1141.13        984.95        20.11 o                         
   0   5   1          0.73         10.56         4.37 o                         
   1   5   1        357.27        322.88         8.23 o                         
   2   5   1       1393.48       1596.77        22.76 o                         
   3   5   1          7.85         35.09         4.35 o                         
   4   5   1        413.77        418.50        13.23 o                         
   5   5   1       3047.12       3008.51        68.33 o                         
   6   5   1        601.61        626.52        19.29 o                         
   7   5   1       1073.94       1072.64        35.78 o                         
   8   5   1         35.55          8.19        11.99 o                         
   9   5   1        278.86        260.97        33.13 o                         
  10   5   1         75.53         79.13        18.86 o                         
  11   5   1         10.73         75.45        38.99 o                         
  12   5   1        126.10        148.72        62.77 o                         
 -10   6   1         14.88         26.68        23.11 o                         
  -9   6   1         70.68         82.77        15.06 o                         
  -8   6   1         77.37         90.45        12.93 o                         
  -7   6   1       1545.31       1692.44        44.25 o                         
  -6   6   1        585.30        600.12        24.40 o                         
  -5   6   1        282.47        340.01        15.86 o                         
  -4   6   1        198.30        206.63        20.92 o                         
  -3   6   1        584.72        647.88        15.51 o                         
  -2   6   1       1131.26       1035.49        19.92 o                         
  -1   6   1       3080.51       3026.73        48.94 o                         
   0   6   1       2010.60       2092.74        34.83 o                         
   1   6   1         83.87        124.74         8.05 o                         
   2   6   1        562.53        414.60        14.11 o                         
   3   6   1        508.64        488.37        10.90 o                         
   4   6   1       1893.59       1889.96        28.98 o                         
   5   6   1        108.47        117.22         7.11 o                         
   6   6   1        109.20         78.01        10.98 o                         
   7   6   1       2546.27       2698.23        52.24 o                         
   8   6   1        338.19        380.41        31.39 o                         
   9   6   1         20.67         14.26        21.47 o                         
  10   6   1         40.73         62.48        23.69 o                         
  11   6   1        372.41        557.17        44.82 o                         
 -10   7   1         32.57         88.47        24.10 o                         
  -9   7   1        133.51        142.75        23.86 o                         
  -8   7   1          5.38         21.72        12.46 o                         
  -7   7   1        821.22        773.58        33.11 o                         
  -6   7   1         24.61         25.32         8.57 o                         
  -5   7   1          0.74         -0.16         7.91 o                         
  -4   7   1        118.66         83.76        10.32 o                         
  -3   7   1       3379.51       3601.11        57.52 o                         
  -2   7   1        697.90        794.73        20.28 o                         
  -1   7   1        203.30        172.79         8.97 o                         
   0   7   1          7.81         38.81         8.73 o                         
   1   7   1       9759.49       9102.59       125.56 o                         
   2   7   1       2498.06       2501.63        35.95 o                         
   3   7   1       1030.09       1207.87        19.65 o                         
   4   7   1        656.94        707.02        15.31 o                         
   5   7   1        101.55         99.13         6.63 o                         
   6   7   1        396.65        455.96        17.18 o                         
   7   7   1       3469.69       3214.26        64.86 o                         
   8   7   1          4.28         18.67        12.72 o                         
   9   7   1          4.76        -14.98        15.64 o                         
  10   7   1          9.37          9.76        28.63 o                         
  11   7   1        119.12        224.02        33.27 o                         
 -10   8   1         47.93        108.75        38.31 o                         
  -9   8   1         35.04         40.45        18.86 o                         
  -8   8   1          7.13          7.02        28.58 o                         
  -7   8   1        196.23        182.59        20.40 o                         
  -6   8   1        688.60        630.34        20.70 o                         
  -5   8   1        194.96        176.80        13.37 o                         
  -4   8   1        493.36        487.09        15.46 o                         
  -3   8   1        984.53       1034.85        26.45 o                         
  -2   8   1         46.46         87.13         8.61 o                         
  -1   8   1        442.76        518.82        15.03 o                         
   0   8   1        418.31        394.92        18.15 o                         
   1   8   1       2342.62       2326.57        42.82 o                         
   2   8   1       1221.05       1112.35        19.82 o                         
   3   8   1       1544.38       1574.75        36.37 o                         
   4   8   1         86.21         73.28         5.37 o                         
   5   8   1        889.70        762.58        20.39 o                         
   6   8   1        132.36         98.80         9.41 o                         
   7   8   1         39.29         67.61        12.67 o                         
   8   8   1          0.51         -7.10        12.67 o                         
   9   8   1          2.35          1.93        18.39 o                         
  10   8   1         18.97         11.66        22.12 o                         
  11   8   1          2.21        -36.96        25.75 o                         
 -10   9   1        111.54        163.95        42.47 o                         
  -9   9   1          1.42        -31.14        21.69 o                         
  -8   9   1        262.26        272.32        21.86 o                         
  -7   9   1          0.52        -12.07        14.74 o                         
  -6   9   1        325.01        346.13        22.18 o                         
  -5   9   1        534.24        579.25        22.21 o                         
  -4   9   1        397.73        429.46        23.94 o                         
  -3   9   1        323.43        323.38        24.54 o                         
  -2   9   1        158.78        169.80        12.90 o                         
  -1   9   1         71.57         73.75         7.94 o                         
   0   9   1          3.16         12.42         6.82 o                         
   1   9   1       1823.56       1761.09        39.08 o                         
   2   9   1        353.20        341.57        14.32 o                         
   3   9   1         75.81         17.96         5.33 o                         
   4   9   1        130.69        145.47        11.54 o                         
   5   9   1        461.89        451.74        13.63 o                         
   6   9   1         13.28          3.75         5.63 o                         
   7   9   1         93.14        112.40        16.37 o                         
   8   9   1        172.46        143.65        16.53 o                         
   9   9   1        565.47        723.53        49.58 o                         
  10   9   1          1.18        -36.24        25.81 o                         
  11   9   1          0.56         37.43        29.21 o                         
  -9  10   1         86.31        101.21        37.56 o                         
  -8  10   1          3.74          2.88        16.75 o                         
  -7  10   1          1.05         26.06        13.94 o                         
  -6  10   1        385.35        400.33        22.34 o                         
  -5  10   1        234.14        258.23        23.41 o                         
  -4  10   1        189.09        221.39        25.14 o                         
  -3  10   1        267.62        223.01        15.16 o                         
  -2  10   1        831.32        921.83        42.01 o                         
  -1  10   1       1094.92       1178.23        28.54 o                         
   0  10   1        592.85        641.85        23.57 o                         
   1  10   1        418.74        363.23        12.18 o                         
   2  10   1        477.51        407.65        13.53 o                         
   3  10   1       3177.69       3199.35        53.38 o                         
   4  10   1        239.24        263.19        11.54 o                         
   5  10   1         96.08        130.44         7.85 o                         
   6  10   1          4.80          5.44         6.64 o                         
   7  10   1         65.98         57.46        14.47 o                         
   8  10   1         14.32         -4.12        16.33 o                         
   9  10   1         44.55         20.60        23.41 o                         
  10  10   1          9.69         -7.61        21.02 o                         
  11  10   1         11.67          4.31        26.33 o                         
  -9  11   1         89.75         53.38        46.60 o                         
  -8  11   1          0.50        -12.46        23.15 o                         
  -7  11   1         57.66         63.50        27.33 o                         
  -6  11   1          0.13        -17.87        11.91 o                         
  -5  11   1        135.96        178.86        13.47 o                         
  -4  11   1          0.76         10.25         9.47 o                         
  -3  11   1         54.04         24.34        11.28 o                         
  -2  11   1          5.19          0.57         7.34 o                         
  -1  11   1          0.01         -5.48         6.75 o                         
   0  11   1        145.93        188.66        14.89 o                         
   1  11   1         32.49         33.72         7.53 o                         
   2  11   1        248.27        186.00         9.93 o                         
   3  11   1       1623.65       1466.02        41.27 o                         
   4  11   1       1223.66       1323.52        28.83 o                         
   5  11   1        732.76        833.73        19.64 o                         
   6  11   1         87.27         90.21        10.78 o                         
   7  11   1        358.12        334.88        20.77 o                         
   8  11   1        214.50        214.68        21.79 o                         
   9  11   1         34.76         61.72        28.12 o                         
  10  11   1         17.14         70.77        26.44 o                         
  -8  12   1        232.96        290.01        48.96 o                         
  -7  12   1         15.42        -14.97        25.61 o                         
  -6  12   1          6.56        -11.20        20.26 o                         
  -5  12   1        134.38        168.29        26.34 o                         
  -4  12   1        153.32        102.19        12.50 o                         
  -3  12   1         96.03         84.64        20.24 o                         
  -2  12   1        332.71        360.36        17.88 o                         
  -1  12   1          1.84          8.21         7.73 o                         
   0  12   1       1506.53       1537.27        39.25 o                         
   1  12   1        354.29        368.06        16.65 o                         
   2  12   1         66.71         67.70         7.53 o                         
   3  12   1         20.75         39.47         8.05 o                         
   4  12   1        150.70        193.03        15.53 o                         
   5  12   1         10.17         15.94         6.59 o                         
   6  12   1        325.03        341.28        20.87 o                         
   7  12   1          7.69         11.35         6.03 o                         
   8  12   1         13.53         28.66        17.25 o                         
   9  12   1          4.17         51.89        23.55 o                         
  10  12   1          4.47         11.42        37.21 o                         
  -8  13   1        177.03        224.10        42.97 o                         
  -7  13   1         12.31        -31.64        27.55 o                         
  -6  13   1         23.11         14.11        30.95 o                         
  -5  13   1        120.23         83.48        34.03 o                         
  -4  13   1        690.54        610.15        26.59 o                         
  -3  13   1          0.00          2.82         9.38 o                         
  -2  13   1         21.10         22.06         9.72 o                         
  -1  13   1        120.95        131.76        13.67 o                         
   0  13   1       2481.56       2592.39        59.34 o                         
   1  13   1        684.27        675.24        24.85 o                         
   2  13   1         83.53         89.87        11.50 o                         
   3  13   1        102.96        118.54         9.12 o                         
   4  13   1        161.57        221.08        13.06 o                         
   5  13   1        102.29         76.83        11.86 o                         
   6  13   1          1.35         16.74        12.51 o                         
   7  13   1         38.77         59.62         8.90 o                         
   8  13   1        481.48        401.98        82.28 o                         
   9  13   1          0.44          9.40        22.59 o                         
  10  13   1        139.10        240.85        44.00 o                         
  -7  14   1         15.31         57.00        62.77 o                         
  -6  14   1        120.21        137.64        34.89 o                         
  -5  14   1        202.97        203.23        36.97 o                         
  -4  14   1          1.28         -0.11        15.27 o                         
  -3  14   1         47.74         23.25        10.80 o                         
  -2  14   1         30.74         26.50        12.67 o                         
  -1  14   1        524.09        482.76        22.22 o                         
   0  14   1        593.79        628.61        24.70 o                         
   1  14   1        677.16        642.74        28.80 o                         
   2  14   1       1126.41       1145.52        41.79 o                         
   3  14   1        132.47        108.38        10.69 o                         
   4  14   1         10.38         18.57         8.91 o                         
   5  14   1        520.98        464.44        25.31 o                         
   6  14   1          1.29         -5.46         7.82 o                         
   7  14   1         89.71         39.82        16.87 o                         
   8  14   1        191.34        228.89        34.55 o                         
   9  14   1        207.37        204.45        57.61 o                         
  -7  15   1         14.79        -34.72        34.28 o                         
  -6  15   1        117.71         83.90        41.59 o                         
  -5  15   1          9.81          6.37        42.35 o                         
  -4  15   1         32.27         -2.37        30.37 o                         
  -3  15   1         26.10         40.27        14.28 o                         
  -2  15   1         35.26         32.52        13.37 o                         
  -1  15   1          4.71          9.61        16.44 o                         
   0  15   1        156.92        159.09        16.91 o                         
   1  15   1         67.73         57.20        13.22 o                         
   2  15   1          4.47         -9.49        10.96 o                         
   3  15   1         62.15         48.30        15.26 o                         
   4  15   1          1.17         24.82         8.77 o                         
   5  15   1         47.34         50.86        10.51 o                         
   6  15   1         83.46        111.29        17.02 o                         
   7  15   1        186.14        139.48        22.71 o                         
   8  15   1          1.11         -7.05        27.93 o                         
   9  15   1        107.46        157.73        38.38 o                         
  -6  16   1        149.91        168.85        44.92 o                         
  -5  16   1         29.55        -39.29        58.96 o                         
  -4  16   1        146.53        137.77        36.97 o                         
  -3  16   1          7.40         21.16        13.58 o                         
  -2  16   1          0.48          2.22        15.51 o                         
  -1  16   1        123.81        107.48        21.02 o                         
   0  16   1         11.37         31.33        16.01 o                         
   1  16   1          0.00         28.58        16.44 o                         
   2  16   1          0.04        -15.93        13.39 o                         
   3  16   1        155.68         93.76        15.91 o                         
   4  16   1         55.14         64.20        15.75 o                         
   5  16   1        235.07        250.70        21.65 o                         
   6  16   1          1.01         25.90        20.11 o                         
   7  16   1          1.44        -16.75        18.74 o                         
   8  16   1          3.95         35.83        25.68 o                         
  -5  17   1          0.53          5.42        36.24 o                         
  -4  17   1         29.81         12.30        43.75 o                         
  -3  17   1         93.32         89.03        36.14 o                         
  -2  17   1         12.48         43.51        19.49 o                         
  -1  17   1         56.02         39.80        17.66 o                         
   0  17   1          0.17         11.02        13.81 o                         
   1  17   1        311.98        380.28        43.73 o                         
   2  17   1         78.08         95.40        18.39 o                         
   3  17   1          1.04          9.99        15.85 o                         
   4  17   1         91.62        123.72        19.47 o                         
   5  17   1         19.27         45.67        20.00 o                         
   6  17   1         22.01         15.71        32.39 o                         
   7  17   1         59.52         66.54        39.44 o                         
  -4  18   1          1.00         70.72        54.94 o                         
  -3  18   1         58.74         82.13       112.22 o                         
  -2  18   1         24.54        -17.62        68.47 o                         
  -1  18   1          4.77         -2.70        19.31 o                         
   0  18   1         30.73         43.59        26.28 o                         
   1  18   1          2.08          8.99        22.15 o                         
   2  18   1         67.58         47.65        21.96 o                         
   3  18   1         28.43         61.27        26.28 o                         
   4  18   1         82.68         83.82        25.97 o                         
   5  18   1         99.72         46.91        25.85 o                         
   6  18   1         10.44        -13.90        36.90 o                         
   7  18   1          9.00         13.41        37.15 o                         
  -3  19   1         18.54          9.56        77.03 o                         
  -2  19   1          2.28         36.58        60.86 o                         
  -1  19   1          1.26         -2.01        70.37 o                         
   0  19   1          3.46         29.24        27.96 o                         
   1  19   1         39.27         26.12        24.74 o                         
   2  19   1         99.15        130.02        28.08 o                         
   3  19   1         34.75         30.85        37.75 o                         
   4  19   1         39.73         15.74        33.80 o                         
   5  19   1         42.32         26.97        31.46 o                         
  -1  20   1         11.72        -33.74        48.42 o                         
   0  20   1          3.17         43.59        39.40 o                         
   1  20   1          0.05        -51.12        43.41 o                         
   2  20   1        411.62        413.91        70.21 o                         
   3  20   1         22.98         61.58        30.23 o                         
   4  20   1         42.71         25.46        63.72 o                         
  -2 -20   2         29.34        -22.82        39.94 o                         
  -1 -20   2          2.05         39.55        47.91 o                         
   0 -20   2        186.00        239.50        46.60 o                         
  -5 -19   2         13.35         39.94        41.84 o                         
  -4 -19   2         36.75         36.14        36.14 o                         
  -3 -19   2          0.01          9.51        51.35 o                         
  -2 -19   2         29.28         45.82        67.52 o                         
  -1 -19   2         16.06         14.26        29.59 o                         
   0 -19   2        124.86         46.17        43.83 o                         
   1 -19   2          8.21          1.90        31.94 o                         
   2 -19   2         54.97         64.31        38.72 o                         
   3 -19   2        197.57        129.06        56.06 o                         
  -6 -18   2         63.92         29.10        70.37 o                         
  -5 -18   2         62.35         85.59        32.33 o                         
  -4 -18   2         71.82        180.69        51.35 o                         
  -3 -18   2         15.09          6.36        25.13 o                         
  -2 -18   2         12.02         33.63        27.35 o                         
  -1 -18   2         28.60         20.48        25.21 o                         
   0 -18   2          6.24        -15.40        26.74 o                         
   1 -18   2         19.58         45.36        44.14 o                         
   2 -18   2          4.65         18.33        31.58 o                         
   3 -18   2        129.52         70.37        72.28 o                         
   4 -18   2         68.55         82.93        53.34 o                         
  -7 -17   2          5.34         -6.24        17.75 o                         
  -6 -17   2         77.75         80.71        23.47 o                         
  -5 -17   2         42.64         22.14        22.76 o                         
  -4 -17   2          1.38          4.24        25.99 o                         
  -3 -17   2          1.19          3.93        22.57 o                         
  -2 -17   2         29.34         17.29        42.10 o                         
  -1 -17   2          3.92         12.91        29.94 o                         
   0 -17   2          2.52        -20.90        30.94 o                         
   1 -17   2         39.83         94.06        41.45 o                         
   2 -17   2         50.16         51.86        26.52 o                         
   3 -17   2         37.45         46.15        33.81 o                         
   4 -17   2         35.68          6.58        33.30 o                         
   5 -17   2         40.00         51.80        43.63 o                         
  -8 -16   2         17.09         41.94        48.50 o                         
  -7 -16   2          0.00         -6.20        18.50 o                         
  -6 -16   2          3.08         -4.67        21.72 o                         
  -5 -16   2         79.43         59.86        29.38 o                         
  -4 -16   2        399.01        402.05        24.38 o                         
  -3 -16   2         41.96         64.64        15.37 o                         
  -2 -16   2         76.74        103.38        31.09 o                         
  -1 -16   2        913.99        941.88        46.77 o                         
   0 -16   2        230.62        217.47        30.02 o                         
   1 -16   2          0.00         15.85        24.16 o                         
   2 -16   2          7.15         -1.74        30.27 o                         
   3 -16   2        148.26        195.77        27.87 o                         
   4 -16   2          3.00        -43.93        45.65 o                         
   5 -16   2        168.12        152.77        41.63 o                         
   6 -16   2         85.09         43.50        36.82 o                         
  -8 -15   2        199.29        272.88        52.81 o                         
  -7 -15   2         46.23         66.96        17.98 o                         
  -6 -15   2         61.58         42.11        17.37 o                         
  -5 -15   2        287.51        282.60        18.14 o                         
  -4 -15   2        112.38         99.58        19.66 o                         
  -3 -15   2          6.38         10.44        12.88 o                         
  -2 -15   2          0.81        -24.97        26.08 o                         
  -1 -15   2         68.33         76.61        17.86 o                         
   0 -15   2         24.14         22.33        16.92 o                         
   1 -15   2         27.01         37.85        18.60 o                         
   2 -15   2        115.69        178.98        35.14 o                         
   3 -15   2         26.80        106.86        35.78 o                         
   4 -15   2        116.88        125.00        26.75 o                         
   5 -15   2         84.83         14.41        30.24 o                         
   6 -15   2         37.05         26.08        63.72 o                         
   7 -15   2        190.62        141.72        42.79 o                         
  -9 -14   2         75.02        130.83        42.64 o                         
  -8 -14   2         22.10         60.07        31.94 o                         
  -7 -14   2          7.51         13.11        11.35 o                         
  -6 -14   2        296.10        300.94        25.63 o                         
  -5 -14   2        312.18        268.32        29.74 o                         
  -4 -14   2         88.06        117.40        12.77 o                         
  -3 -14   2         15.74         19.40         9.94 o                         
  -2 -14   2        266.49        318.70        19.31 o                         
  -1 -14   2        522.03        527.04        22.75 o                         
   0 -14   2       4822.51       4951.78       104.93 o                         
   1 -14   2         38.54         45.81        16.40 o                         
   2 -14   2          3.62         17.78        14.84 o                         
   3 -14   2          0.06        -29.16        34.77 o                         
   4 -14   2        720.11        522.28        37.51 o                         
   5 -14   2       1116.97       1139.83        57.89 o                         
   6 -14   2         10.19         75.34        49.45 o                         
   7 -14   2        148.32        238.43        51.77 o                         
  -9 -13   2         41.11         45.76        29.17 o                         
  -8 -13   2         23.39         76.14        28.50 o                         
  -7 -13   2        143.15        136.05        32.63 o                         
  -6 -13   2         10.87         14.94         7.60 o                         
  -5 -13   2        613.79        486.15        18.11 o                         
  -4 -13   2          0.05         -7.80         8.10 o                         
  -3 -13   2         52.93         51.67         9.12 o                         
  -2 -13   2        348.38        443.64        18.56 o                         
  -1 -13   2        255.10        245.69        13.33 o                         
   0 -13   2       5006.73       5447.49       108.57 o                         
   1 -13   2        177.65        162.58        14.21 o                         
   2 -13   2        258.81        238.98        22.30 o                         
   3 -13   2        118.88        104.10        21.61 o                         
   4 -13   2        916.68        886.39        41.62 o                         
   5 -13   2        108.69        135.51        20.95 o                         
   6 -13   2         80.90        126.70        23.07 o                         
   7 -13   2          0.91        -47.86        40.87 o                         
   8 -13   2         31.79         37.24        44.92 o                         
 -10 -12   2          0.70          5.63        26.84 o                         
  -9 -12   2        402.45        390.95        42.83 o                         
  -8 -12   2         42.93         60.48        23.72 o                         
  -7 -12   2          0.04        -10.69        17.50 o                         
  -6 -12   2          6.09         -1.52         6.49 o                         
  -5 -12   2         44.53         35.37         8.08 o                         
  -4 -12   2         17.53          2.87         7.64 o                         
  -3 -12   2       1031.83       1139.78        26.24 o                         
  -2 -12   2         57.29         63.48         9.01 o                         
  -1 -12   2         51.28         70.67        12.73 o                         
   0 -12   2       2438.45       2499.95        54.71 o                         
   1 -12   2         91.43         71.04        15.27 o                         
   2 -12   2          8.80         28.64        10.70 o                         
   3 -12   2       2161.84       2248.26        61.60 o                         
   4 -12   2        460.50        444.15        26.73 o                         
   5 -12   2        227.22        190.95        18.94 o                         
   6 -12   2          0.08         18.23        14.34 o                         
   7 -12   2          0.65        -25.36        24.81 o                         
   8 -12   2        239.74        272.14        53.11 o                         
   9 -12   2         10.10         19.06        29.34 o                         
 -10 -11   2          4.09        -22.90        23.68 o                         
  -9 -11   2          9.67         -8.47        23.58 o                         
  -8 -11   2        168.62        112.55        43.10 o                         
  -7 -11   2         29.72         38.50        30.82 o                         
  -6 -11   2         63.49         64.32         8.79 o                         
  -5 -11   2        352.70        324.50        14.14 o                         
  -4 -11   2        323.91        289.76        17.81 o                         
  -3 -11   2        232.12        200.79        11.10 o                         
  -2 -11   2         39.31         31.02         8.05 o                         
  -1 -11   2        251.76        249.16        13.75 o                         
   0 -11   2        149.40        145.42        33.87 o                         
   1 -11   2          6.09         13.29         8.43 o                         
   2 -11   2         53.09         67.17        12.03 o                         
   3 -11   2         27.94         13.81         7.59 o                         
   4 -11   2        377.93        438.00        19.91 o                         
   5 -11   2        195.63        212.43        15.90 o                         
   6 -11   2        124.65        148.43        15.70 o                         
   7 -11   2         20.39         20.31         6.95 o                         
   8 -11   2          4.72         10.10        22.85 o                         
   9 -11   2        392.39        458.10       106.31 o                         
 -10 -10   2          0.39         21.49        26.00 o                         
  -9 -10   2          7.83        -10.06        55.72 o                         
  -8 -10   2        444.84        585.62        65.34 o                         
  -7 -10   2        801.29        764.72        81.66 o                         
  -6 -10   2         32.63         59.96         7.60 o                         
  -5 -10   2          3.02          7.04         5.23 o                         
  -4 -10   2        455.68        413.68        16.74 o                         
  -3 -10   2       2239.78       2370.13        39.28 o                         
  -2 -10   2       1072.18       1109.35        23.28 o                         
  -1 -10   2        536.39        493.08        15.15 o                         
   0 -10   2         91.53         85.43         7.73 o                         
   1 -10   2         17.06         -4.78         7.39 o                         
   2 -10   2        572.10        546.05        53.43 o                         
   3 -10   2         32.24         48.30         9.62 o                         
   4 -10   2        271.22        230.67        18.69 o                         
   5 -10   2          0.15         -2.40        11.62 o                         
   6 -10   2        138.48        155.98        15.17 o                         
   7 -10   2          1.85          6.24         7.23 o                         
   8 -10   2         20.84         71.44        23.75 o                         
   9 -10   2        109.80         68.62        25.14 o                         
 -10  -9   2         16.17         28.32        35.37 o                         
  -9  -9   2        254.85        209.54        27.13 o                         
  -8  -9   2         38.68         79.16        29.60 o                         
  -7  -9   2        157.74        158.41        19.78 o                         
  -6  -9   2          7.08         14.70        12.97 o                         
  -5  -9   2        439.58        378.57        13.06 o                         
  -4  -9   2        392.28        342.59        11.19 o                         
  -3  -9   2        105.86        145.98         7.76 o                         
  -2  -9   2        682.48        753.39        17.03 o                         
  -1  -9   2         20.31         47.76         8.56 o                         
   0  -9   2        242.31        221.52        12.41 o                         
   1  -9   2         35.06         36.79         5.55 o                         
   2  -9   2        974.99       1033.08        29.54 o                         
   3  -9   2         97.29        142.93        24.56 o                         
   4  -9   2        137.36        185.67        15.38 o                         
   5  -9   2         63.46         60.29        13.77 o                         
   6  -9   2        423.66        361.52        27.59 o                         
   7  -9   2         44.59         47.10         8.93 o                         
   8  -9   2         71.95         76.52        18.43 o                         
   9  -9   2         37.08         68.58        31.85 o                         
  10  -9   2         22.81         24.73        34.97 o                         
 -11  -8   2         32.35         19.95        29.86 o                         
 -10  -8   2         56.33         82.59        24.27 o                         
  -9  -8   2          4.18         11.96        18.25 o                         
  -8  -8   2         15.90         32.05        16.87 o                         
  -7  -8   2       1177.49       1043.17        34.05 o                         
  -6  -8   2       2544.04       2418.99        65.24 o                         
  -5  -8   2          0.24          7.51         4.82 o                         
  -4  -8   2        595.86        615.01        14.47 o                         
  -3  -8   2        309.87        401.82        10.89 o                         
  -2  -8   2       1723.92       2024.42        33.27 o                         
  -1  -8   2       3508.07       3255.84        49.96 o                         
   0  -8   2       3247.98       2874.24        52.50 o                         
   1  -8   2         79.30         35.21         7.70 o                         
   2  -8   2       6038.15       5755.47       116.39 o                         
   3  -8   2       4479.06       4387.44       104.75 o                         
   4  -8   2        116.83        107.05        21.36 o                         
   5  -8   2          0.30          5.20        11.43 o                         
   6  -8   2         18.35          5.98        11.43 o                         
   7  -8   2        750.45        811.81        35.87 o                         
   8  -8   2        106.23        101.19        18.70 o                         
   9  -8   2          0.09         48.20        20.54 o                         
  10  -8   2         11.65         42.89        38.59 o                         
 -11  -7   2        272.94        298.17        38.03 o                         
 -10  -7   2         70.77          1.17        29.78 o                         
  -9  -7   2         22.11         32.10        21.54 o                         
  -8  -7   2        204.46        161.76        17.40 o                         
  -7  -7   2       1740.34       1996.46        51.65 o                         
  -6  -7   2       1521.61       1560.40        62.30 o                         
  -5  -7   2        936.23       1081.91        26.21 o                         
  -4  -7   2        698.88        713.73        16.07 o                         
  -3  -7   2        848.57        972.34        16.87 o                         
  -2  -7   2        784.59        717.88        15.16 o                         
  -1  -7   2         51.77         28.70         6.30 o                         
   0  -7   2        976.83        636.53        16.05 o                         
   1  -7   2        717.67        634.09        16.49 o                         
   2  -7   2       1452.36       1416.13        31.72 o                         
   3  -7   2        150.67        210.79        19.37 o                         
   4  -7   2         71.26         91.70        11.14 o                         
   5  -7   2         11.99         26.45        10.73 o                         
   6  -7   2       1524.30       1503.41        44.77 o                         
   7  -7   2        369.30        293.74        12.87 o                         
   8  -7   2        584.21        470.53        28.66 o                         
   9  -7   2        103.82         70.43        23.96 o                         
  10  -7   2         94.44        112.68        46.60 o                         
 -11  -6   2          5.72          4.24        24.17 o                         
 -10  -6   2          3.62         16.24        27.16 o                         
  -9  -6   2        363.56        414.65        30.46 o                         
  -8  -6   2         76.39         65.15        15.61 o                         
  -7  -6   2        601.50        581.74        35.62 o                         
  -6  -6   2        257.29        264.14        17.82 o                         
  -5  -6   2        337.35        272.90        16.09 o                         
  -4  -6   2        641.92        551.35        13.46 o                         
  -3  -6   2       8503.35       8796.70       104.67 o                         
  -2  -6   2         38.23         42.79         5.22 o                         
  -1  -6   2       1510.92       1135.67        22.86 o                         
   0  -6   2       1273.83       1728.72        34.17 o                         
   1  -6   2       1712.14       2109.16        43.57 o                         
   2  -6   2      10327.36      10665.93       160.42 o                         
   3  -6   2        296.35        255.39        12.98 o                         
   4  -6   2        654.67        819.83        26.82 o                         
   5  -6   2          0.08          2.60         6.16 o                         
   6  -6   2        918.24        891.70        23.43 o                         
   7  -6   2       2420.86       2722.61        51.96 o                         
   8  -6   2          9.32          6.36         7.17 o                         
   9  -6   2        199.26        214.77        18.42 o                         
  10  -6   2          0.16         -2.85        25.97 o                         
  11  -6   2         75.56         44.89        94.15 o                         
 -11  -5   2        104.33        154.55        39.57 o                         
 -10  -5   2        502.87        501.44        37.61 o                         
  -9  -5   2          0.77         -1.34        20.98 o                         
  -8  -5   2        174.83        136.25        23.70 o                         
  -7  -5   2         81.30         68.28        11.43 o                         
  -6  -5   2        478.94        483.60        19.27 o                         
  -5  -5   2         84.79         88.05        10.60 o                         
  -4  -5   2       1038.36       1251.12        39.39 o                         
  -3  -5   2          9.52         13.70         4.89 o                         
  -2  -5   2         67.84         80.10         5.33 o                         
  -1  -5   2        267.44        331.57        12.16 o                         
   0  -5   2        509.81        338.80        11.94 o                         
   1  -5   2       1793.67       1725.98        35.17 o                         
   2  -5   2       8437.01       8625.93       145.28 o                         
   3  -5   2        231.53        320.64        12.89 o                         
   4  -5   2       7774.53       7699.90       115.13 o                         
   5  -5   2       1703.77       1540.19        39.84 o                         
   6  -5   2       2011.54       1937.52        45.68 o                         
   7  -5   2       1965.91       2036.20        40.02 o                         
   8  -5   2        128.99        145.09        11.29 o                         
   9  -5   2         58.31         70.23        15.88 o                         
  10  -5   2         26.66         43.51        24.73 o                         
  11  -5   2         29.64         25.58        35.55 o                         
 -11  -4   2          5.47         11.95        29.65 o                         
 -10  -4   2         27.59          7.53        17.67 o                         
  -9  -4   2        226.44        211.94        26.25 o                         
  -8  -4   2        159.27        209.80        14.99 o                         
  -7  -4   2        182.36        207.15        16.10 o                         
  -6  -4   2        531.99        468.01        20.08 o                         
  -5  -4   2         33.86          9.18         8.48 o                         
  -4  -4   2          4.35         11.65         7.57 o                         
  -3  -4   2       4343.96       4452.18        59.91 o                         
  -2  -4   2        271.09        305.59         7.89 o                         
  -1  -4   2        474.90        370.66         8.98 o                         
   0  -4   2        165.19        133.07        12.32 o                         
   1  -4   2       4901.52       4575.31        78.16 o                         
   2  -4   2         18.35         86.58         7.48 o                         
   3  -4   2       5038.26       4681.53        97.50 o                         
   4  -4   2       1479.08       1414.45        28.37 o                         
   5  -4   2        727.72        779.40        22.55 o                         
   6  -4   2        123.75        122.61        12.24 o                         
   7  -4   2       2080.14       2068.23        39.30 o                         
   8  -4   2        110.74        106.75         8.52 o                         
   9  -4   2         55.32         47.88        11.97 o                         
  10  -4   2        307.90        327.61        36.56 o                         
  11  -4   2          8.14         38.32        30.43 o                         
 -11  -3   2          0.16         22.41        30.58 o                         
 -10  -3   2         11.26          6.58        23.86 o                         
  -9  -3   2         53.02         40.39        16.48 o                         
  -8  -3   2          0.09          3.50         9.39 o                         
  -7  -3   2        173.91        186.30        12.78 o                         
  -6  -3   2         54.43         65.98        10.66 o                         
  -5  -3   2         14.84         22.14         6.60 o                         
  -4  -3   2        112.20         82.42         8.75 o                         
  -3  -3   2        698.08        613.15        18.70 o                         
  -2  -3   2       5671.72       5709.26        71.24 o                         
  -1  -3   2        872.07        866.54        14.75 o                         
   0  -3   2       1443.60       1317.49        24.37 o                         
   1  -3   2       4134.31       3661.23        61.16 o                         
   2  -3   2       5008.01       5255.39        94.01 o                         
   3  -3   2       5745.25       6057.81        93.89 o                         
   4  -3   2       1190.93       1033.06        29.74 o                         
   5  -3   2        945.53        909.31        20.28 o                         
   6  -3   2       1593.87       1803.41        40.66 o                         
   7  -3   2         63.78         52.28         9.58 o                         
   8  -3   2        894.58        965.17        24.98 o                         
   9  -3   2          3.55          0.55         7.24 o                         
  10  -3   2          1.97         -8.95        20.11 o                         
  11  -3   2        110.69        197.27        28.35 o                         
 -11  -2   2         56.12        123.89        72.24 o                         
 -10  -2   2         27.81         15.55        24.21 o                         
  -9  -2   2          3.68         31.65        14.02 o                         
  -8  -2   2        496.26        560.63        23.51 o                         
  -7  -2   2        697.06        681.79        28.60 o                         
  -6  -2   2         76.08        108.64         8.75 o                         
  -5  -2   2         30.76         53.93         6.09 o                         
  -4  -2   2       2463.69       2385.14        30.36 o                         
  -3  -2   2       1197.06        892.01        14.38 o                         
  -2  -2   2       6882.04       6820.35        82.97 o                         
  -1  -2   2      13714.20      11906.62       155.12 o                         
   0  -2   2        227.30        128.24        11.80 o                         
   1  -2   2        124.33        226.83        10.29 o                         
   2  -2   2      15457.41      13540.43       197.75 o                         
   3  -2   2       2039.35       1846.29        33.18 o                         
   4  -2   2        459.73        487.81        14.32 o                         
   5  -2   2          5.90          4.43         4.67 o                         
   6  -2   2       2426.59       2328.56        36.55 o                         
   7  -2   2         44.30         24.59         7.42 o                         
   8  -2   2         23.34         25.22         8.43 o                         
   9  -2   2         36.57         45.38        12.89 o                         
  10  -2   2         57.25         52.76        11.88 o                         
  11  -2   2         26.24         11.17        31.38 o                         
 -11  -1   2         41.12         59.18        31.02 o                         
 -10  -1   2        134.78        134.45        32.93 o                         
  -9  -1   2          5.91          7.53         4.23 o                         
  -8  -1   2         11.10          5.00         4.44 o                         
  -7  -1   2          0.28         19.71         4.27 o                         
  -6  -1   2         19.34         13.48         4.74 o                         
  -5  -1   2         54.06         80.75         6.20 o                         
  -4  -1   2       1562.55       1542.46        22.65 o                         
  -3  -1   2       2137.69       1927.51        27.98 o                         
  -2  -1   2       2337.67       2153.10        31.04 o                         
  -1  -1   2        820.10        683.31        16.73 o                         
   0  -1   2        893.56        723.34        33.28 o                         
   1  -1   2        214.52        344.77        14.95 o                         
   2  -1   2       4402.69       3644.07        53.54 o                         
   3  -1   2        270.86        333.38         8.31 o                         
   4  -1   2         69.17         36.77         5.96 o                         
   5  -1   2        294.80        487.38        11.70 o                         
   6  -1   2        160.20        165.52         9.19 o                         
   7  -1   2        747.57        869.47        21.87 o                         
   8  -1   2       1175.37        992.89        27.96 o                         
   9  -1   2        239.16        188.77        19.88 o                         
  10  -1   2         24.57         42.35        12.31 o                         
  11  -1   2         92.93        167.65        24.50 o                         
  12  -1   2          1.72          6.04        55.16 o                         
 -11   0   2         10.55         88.93        41.86 o                         
 -10   0   2          2.17         10.67        18.67 o                         
  -9   0   2          0.03         -5.37         6.89 o                         
  -8   0   2         19.65         15.68         5.73 o                         
  -7   0   2        834.82        833.66        18.07 o                         
  -6   0   2       1238.19       1180.20        22.65 o                         
  -5   0   2       6358.07       7067.14        91.08 o                         
  -4   0   2        126.06        154.17         8.48 o                         
  -3   0   2       2953.85       2727.07        35.79 o                         
  -2   0   2       2938.22       2915.38        38.25 o                         
  -1   0   2       2482.23       2399.26        36.79 o                         
   1   0   2        995.04       1172.64        49.07 o                         
   2   0   2        138.61        143.55         5.28 o                         
   3   0   2       2691.22       2492.06        30.66 o                         
   4   0   2       1780.96       2113.36        29.31 o                         
   5   0   2       1165.39       1221.10        25.13 o                         
   6   0   2        410.70        335.46        20.35 o                         
   7   0   2        278.44        211.07        17.24 o                         
   8   0   2         45.40         43.02         6.60 o                         
   9   0   2        298.69        246.31        12.05 o                         
  10   0   2         45.90         15.69        10.34 o                         
  11   0   2         14.50         25.23        19.61 o                         
  12   0   2        101.74        119.83        87.49 o                         
 -11   1   2         38.70         53.88        53.05 o                         
 -10   1   2         47.03         36.91        16.20 o                         
  -9   1   2        108.94         80.23        11.83 o                         
  -8   1   2         36.20         36.38        12.65 o                         
  -7   1   2          2.61          9.03         5.21 o                         
  -6   1   2        300.14        275.67        11.42 o                         
  -5   1   2         53.08         82.84         7.96 o                         
  -4   1   2       1360.52       1456.08        23.89 o                         
  -3   1   2       1365.21       1248.29        20.78 o                         
  -2   1   2       9975.82       9895.00       124.02 o                         
  -1   1   2        138.77        206.09         6.61 o                         
   1   1   2       6770.39       6427.42       138.83 o                         
   2   1   2       4977.10       4696.75        51.90 o                         
   3   1   2       1704.70       1511.00        19.28 o                         
   4   1   2       2910.44       2194.12        27.24 o                         
   5   1   2       2002.36       1632.22        22.00 o                         
   6   1   2       2775.95       2651.08        35.86 o                         
   7   1   2         50.88         71.07         7.35 o                         
   8   1   2        140.19        138.42         8.27 o                         
   9   1   2         25.65         10.58         8.31 o                         
  10   1   2        115.26        123.29        18.43 o                         
  11   1   2         11.86         -2.02        23.73 o                         
  12   1   2         17.07        -97.00        77.98 o                         
 -11   2   2         34.45         51.45        19.31 o                         
 -10   2   2         62.17         27.10        19.07 o                         
  -9   2   2          0.00         12.88         7.79 o                         
  -8   2   2        443.06        507.78        19.94 o                         
  -7   2   2        292.75        239.48        15.38 o                         
  -6   2   2        110.02        124.70        10.10 o                         
  -5   2   2          5.38         15.88         4.08 o                         
  -4   2   2       1941.82       2006.37        34.29 o                         
  -3   2   2       1049.86       1093.70        24.72 o                         
  -2   2   2       7667.15       7791.84       114.06 o                         
  -1   2   2        150.33        149.68         6.13 o                         
   0   2   2       3283.14       2993.09        47.11 o                         
   1   2   2       4855.32       4139.09        79.36 o                         
   2   2   2       1010.86       1098.17        18.78 o                         
   3   2   2        357.46        365.11         7.20 o                         
   4   2   2        793.29       1033.11        15.75 o                         
   5   2   2         92.60        153.43         8.53 o                         
   6   2   2        306.24        360.75        10.43 o                         
   7   2   2        113.52        137.36         6.93 o                         
   8   2   2         41.68         74.14        11.59 o                         
   9   2   2         23.12         19.90        13.64 o                         
  10   2   2        219.94        139.08        25.51 o                         
  11   2   2         78.35         50.30        36.24 o                         
  12   2   2        327.18        271.77        50.31 o                         
 -11   3   2          1.13         10.09        17.17 o                         
 -10   3   2          5.24          2.75        16.99 o                         
  -9   3   2         45.25         31.19        10.12 o                         
  -8   3   2         81.99        106.88        10.37 o                         
  -7   3   2          4.74         13.34         6.61 o                         
  -6   3   2        451.82        486.70        15.86 o                         
  -5   3   2        161.69        164.88        12.03 o                         
  -4   3   2         10.49          4.51         5.12 o                         
  -3   3   2        163.51        267.93        10.82 o                         
  -2   3   2         35.85         39.03         4.38 o                         
  -1   3   2        636.57        631.92        13.88 o                         
   0   3   2       2280.57       2090.08        33.75 o                         
   1   3   2      15536.52      13994.42       180.92 o                         
   2   3   2      10469.11       9955.42       122.57 o                         
   3   3   2         13.96         38.41         5.82 o                         
   4   3   2       8856.04       8022.38        95.15 o                         
   5   3   2       2389.91       2250.69        30.66 o                         
   6   3   2        385.66        351.04         8.78 o                         
   7   3   2         39.31         23.77         4.54 o                         
   8   3   2        761.04        747.09        25.99 o                         
   9   3   2        141.88         99.68        15.13 o                         
  10   3   2        158.30        115.43        20.71 o                         
  11   3   2         43.61          7.87        38.04 o                         
  12   3   2         41.04         42.95        40.28 o                         
 -11   4   2          5.73          1.26        24.88 o                         
 -10   4   2         47.98         35.61        55.71 o                         
  -9   4   2         56.23         39.90        12.03 o                         
  -8   4   2          0.62          1.00         8.98 o                         
  -7   4   2        551.05        576.41        18.79 o                         
  -6   4   2          8.67          7.24         7.03 o                         
  -5   4   2         75.16         46.47         7.89 o                         
  -4   4   2        396.08        381.53        17.35 o                         
  -3   4   2        326.65        372.86        13.52 o                         
  -2   4   2        678.19        675.24        19.85 o                         
  -1   4   2       2781.47       2491.90        39.44 o                         
   0   4   2        840.97        794.63        16.32 o                         
   1   4   2        151.30        228.86         9.13 o                         
   2   4   2         60.52        123.32         5.43 o                         
   3   4   2       2630.20       2962.54        38.98 o                         
   4   4   2         59.14         85.49         5.35 o                         
   5   4   2        905.64        759.63        17.51 o                         
   6   4   2        138.35        183.44         6.89 o                         
   7   4   2        730.62        817.49        19.76 o                         
   8   4   2        513.73        556.97        38.55 o                         
   9   4   2         11.13          3.86        10.28 o                         
  10   4   2        121.90        138.47        59.54 o                         
  11   4   2         13.43         53.09        29.55 o                         
  12   4   2          6.08          9.20        38.99 o                         
 -11   5   2          8.96          3.57        20.56 o                         
 -10   5   2          2.85         -4.08        25.07 o                         
  -9   5   2          7.23         22.63        12.86 o                         
  -8   5   2          4.51          1.07         8.66 o                         
  -7   5   2       1031.14       1152.46        39.08 o                         
  -6   5   2         12.52         33.05         8.84 o                         
  -5   5   2        144.98        160.93        11.77 o                         
  -4   5   2          3.84          7.70         5.65 o                         
  -3   5   2       2386.75       2499.43        51.30 o                         
  -2   5   2       2655.87       2879.09        51.70 o                         
  -1   5   2       5523.23       5420.24        76.49 o                         
   0   5   2        114.31        147.31         6.85 o                         
   1   5   2       5889.02       5756.58        76.70 o                         
   2   5   2       1115.85        997.09        17.90 o                         
   3   5   2       2031.55       1982.74        28.82 o                         
   4   5   2       3510.16       3815.76        47.99 o                         
   5   5   2         67.32         90.86         9.19 o                         
   6   5   2         17.61         15.15         5.06 o                         
   7   5   2        785.79        906.49        24.58 o                         
   8   5   2        130.36         70.96        17.01 o                         
   9   5   2        176.72        149.40        21.83 o                         
  10   5   2         66.46        113.75        34.59 o                         
  11   5   2         79.66         59.34        33.54 o                         
  12   5   2          2.28          5.04        39.75 o                         
 -10   6   2        123.14        130.25        27.85 o                         
  -9   6   2          8.65          4.16        14.04 o                         
  -8   6   2          0.88         24.51        13.11 o                         
  -7   6   2         56.71         72.35        10.78 o                         
  -6   6   2       2120.64       2228.92        48.26 o                         
  -5   6   2        219.09        212.14        11.61 o                         
  -4   6   2         50.84         65.30         9.35 o                         
  -3   6   2        513.92        518.86        15.39 o                         
  -2   6   2       1917.53       2104.67        41.93 o                         
  -1   6   2        880.48       1064.98        21.98 o                         
   0   6   2        260.76        292.56        13.60 o                         
   1   6   2        261.97        234.21         9.24 o                         
   2   6   2         16.10         19.73         4.63 o                         
   3   6   2       2236.91       2523.01        36.76 o                         
   4   6   2         16.30         22.44         5.33 o                         
   5   6   2        386.71        387.63        11.23 o                         
   6   6   2          3.96         17.30         4.14 o                         
   7   6   2        631.48        573.52        19.12 o                         
   8   6   2         19.90          5.25        11.56 o                         
   9   6   2         15.66          2.70        16.75 o                         
  10   6   2        249.09        200.05        24.33 o                         
  11   6   2         23.13         15.67        50.55 o                         
  12   6   2         59.55         89.10        42.95 o                         
 -10   7   2         20.56         66.95        35.99 o                         
  -9   7   2        197.69        189.28        23.33 o                         
  -8   7   2          7.18          7.23        13.39 o                         
  -7   7   2        453.39        435.11        21.54 o                         
  -6   7   2        593.80        681.41        26.82 o                         
  -5   7   2         16.38         29.06         9.23 o                         
  -4   7   2         47.60         73.39         8.48 o                         
  -3   7   2        121.03        121.02         7.99 o                         
  -2   7   2       2665.87       2880.46        53.19 o                         
  -1   7   2        218.50        199.71        12.42 o                         
   0   7   2        923.09        812.90        16.38 o                         
   1   7   2        958.74        995.88        18.49 o                         
   2   7   2         13.67         25.06         5.44 o                         
   3   7   2       1420.96       1290.55        23.07 o                         
   4   7   2        348.67        271.05        14.13 o                         
   5   7   2        453.33        487.52        16.44 o                         
   6   7   2        954.65        964.57        20.35 o                         
   7   7   2       1257.66       1236.58        31.64 o                         
   8   7   2         55.61         57.62        13.95 o                         
   9   7   2        230.60        258.29        40.25 o                         
  10   7   2         66.54         -5.96        22.35 o                         
  11   7   2         49.80         25.61        41.45 o                         
 -10   8   2          3.35         42.71        29.83 o                         
  -9   8   2         33.98         79.69        35.20 o                         
  -8   8   2        232.38        189.06        20.88 o                         
  -7   8   2        212.94        227.22        17.05 o                         
  -6   8   2        459.02        438.11        20.36 o                         
  -5   8   2         19.01         18.31        13.75 o                         
  -4   8   2         52.09         73.87         8.89 o                         
  -3   8   2        125.09        145.08        13.23 o                         
  -2   8   2        921.41        860.68        19.85 o                         
  -1   8   2        800.49        839.54        22.76 o                         
   0   8   2        116.31         72.73         5.96 o                         
   1   8   2        627.20        622.17        14.09 o                         
   2   8   2       3294.56       3657.02        52.56 o                         
   3   8   2         16.91         24.94         5.90 o                         
   4   8   2        141.79        178.70        10.38 o                         
   5   8   2         23.04         23.72         5.21 o                         
   6   8   2        221.15        225.37        16.39 o                         
   7   8   2       2012.30       2118.53        46.27 o                         
   8   8   2          9.19          3.11        11.61 o                         
   9   8   2          2.16         38.32        19.85 o                         
  10   8   2          6.88          5.51        22.27 o                         
  11   8   2        439.43        506.08        45.35 o                         
  -9   9   2         51.20         18.31        21.17 o                         
  -8   9   2          1.07        -19.84        16.80 o                         
  -7   9   2        674.13        655.79        32.89 o                         
  -6   9   2         25.20         -1.31        13.79 o                         
  -5   9   2        138.62        132.27        16.27 o                         
  -4   9   2        820.20        834.03        43.95 o                         
  -3   9   2         10.12         13.28         4.66 o                         
  -2   9   2        302.80        353.71        14.05 o                         
  -1   9   2        345.66        327.14        14.31 o                         
   0   9   2        218.11        246.94        15.88 o                         
   1   9   2        842.31        859.40        19.25 o                         
   2   9   2         21.32         15.13         6.27 o                         
   3   9   2        311.15        259.23        14.26 o                         
   4   9   2       1315.75       1303.75        27.36 o                         
   5   9   2         29.45         50.00         6.91 o                         
   6   9   2        465.47        388.72        15.49 o                         
   7   9   2       2172.41       2242.50        49.50 o                         
   8   9   2         96.28        107.79        20.61 o                         
   9   9   2        282.38        308.15        25.81 o                         
  10   9   2         30.17         46.11        21.93 o                         
  11   9   2        131.71         95.18        40.78 o                         
  -9  10   2         99.51         -9.86        42.47 o                         
  -8  10   2         27.04         46.39        21.80 o                         
  -7  10   2        102.63         69.26        18.94 o                         
  -6  10   2        929.33       1017.15        43.17 o                         
  -5  10   2          9.40          2.77        10.92 o                         
  -4  10   2         71.51         80.83        12.47 o                         
  -3  10   2        756.85        829.21        24.45 o                         
  -2  10   2        445.45        405.03        22.19 o                         
  -1  10   2       1343.69       1274.37        39.60 o                         
   0  10   2        156.89        125.98        10.96 o                         
   1  10   2        323.72        314.70        14.10 o                         
   2  10   2        262.52        253.41        11.66 o                         
   3  10   2        129.08        178.13         8.79 o                         
   4  10   2        162.55        124.12         7.67 o                         
   5  10   2        194.49        185.31         9.15 o                         
   6  10   2         90.49         93.52        12.13 o                         
   7  10   2         39.92         43.60         5.79 o                         
   8  10   2        126.63        164.51        32.43 o                         
   9  10   2          1.09        -10.08        19.77 o                         
  10  10   2         66.60        106.21        27.91 o                         
  11  10   2         20.02         38.19        25.20 o                         
  -9  11   2          0.88        -31.62        37.09 o                         
  -8  11   2        121.69         87.74        46.12 o                         
  -7  11   2         49.75         63.02        22.30 o                         
  -6  11   2         21.25          9.94        25.65 o                         
  -5  11   2        198.90        217.46        30.27 o                         
  -4  11   2         47.16         40.73        10.38 o                         
  -3  11   2        173.49        171.24        23.68 o                         
  -2  11   2        378.99        296.50        17.59 o                         
  -1  11   2        376.13        377.72        14.05 o                         
   0  11   2        117.47         88.58         8.20 o                         
   1  11   2       2689.36       2836.65        54.00 o                         
   2  11   2          3.54          9.66         6.46 o                         
   3  11   2        142.00        158.05         9.85 o                         
   4  11   2         89.47        125.58        10.53 o                         
   5  11   2        573.71        577.81        17.44 o                         
   6  11   2         38.18         20.28         6.55 o                         
   7  11   2        274.37        323.84        23.56 o                         
   8  11   2          0.17         -2.93        14.70 o                         
   9  11   2         62.92         90.35        22.08 o                         
  10  11   2         86.31         88.18        25.41 o                         
  11  11   2          6.54        -29.95        77.98 o                         
  -8  12   2         53.44        123.73        30.65 o                         
  -7  12   2        119.42        113.36        32.91 o                         
  -6  12   2        109.56        119.18        28.28 o                         
  -5  12   2        362.19        431.35        39.26 o                         
  -4  12   2        766.44        733.33        36.86 o                         
  -3  12   2        204.22        206.76        22.60 o                         
  -2  12   2        261.33        214.90        17.17 o                         
  -1  12   2          2.63          9.15         8.34 o                         
   0  12   2        442.92        439.28        23.84 o                         
   1  12   2        267.90        284.94        19.95 o                         
   2  12   2          2.44          7.95         9.60 o                         
   3  12   2       1530.68       1531.87        33.23 o                         
   4  12   2         24.77         26.15         6.74 o                         
   5  12   2        327.30        278.79        20.96 o                         
   6  12   2         32.48         25.04         7.31 o                         
   7  12   2         27.06          9.14         6.43 o                         
   8  12   2          1.42        -20.05        17.99 o                         
   9  12   2         22.12         49.12        23.22 o                         
  10  12   2         49.85         58.61        39.53 o                         
  -8  13   2         60.21         -2.33        44.14 o                         
  -7  13   2         41.97         89.86        38.99 o                         
  -6  13   2        113.66        182.02        52.30 o                         
  -5  13   2         23.56        -10.54        18.67 o                         
  -4  13   2        305.02        312.45        22.92 o                         
  -3  13   2         10.90         15.73        11.84 o                         
  -2  13   2        284.40        305.62        16.88 o                         
  -1  13   2          7.26          9.65         9.35 o                         
   0  13   2       2577.21       2829.46        62.14 o                         
   1  13   2          6.92         14.80         8.75 o                         
   2  13   2        227.87        234.85        12.75 o                         
   3  13   2          2.65         -1.07         7.98 o                         
   4  13   2         75.96         80.66        11.24 o                         
   5  13   2          9.32        -11.24        10.02 o                         
   6  13   2         66.17        113.57        11.20 o                         
   7  13   2        275.95        255.81        18.01 o                         
   8  13   2         71.20         71.49        13.05 o                         
   9  13   2        212.59        262.64        40.84 o                         
  10  13   2        155.99        131.15        63.72 o                         
  -7  14   2         15.68         35.39        30.58 o                         
  -6  14   2        158.48        202.18        38.31 o                         
  -5  14   2         49.38         87.62        39.52 o                         
  -4  14   2         39.12         29.97        13.45 o                         
  -3  14   2         58.96         70.96        12.72 o                         
  -2  14   2         54.62         48.59        16.69 o                         
  -1  14   2        248.25        322.03        25.48 o                         
   0  14   2       4435.65       4620.64        99.90 o                         
   1  14   2        318.12        327.03        21.53 o                         
   2  14   2         68.19         83.85        11.68 o                         
   3  14   2        244.30        230.51        13.76 o                         
   4  14   2         76.54         31.42         9.73 o                         
   5  14   2       2000.44       1999.43        51.12 o                         
   6  14   2        110.64         71.88        14.32 o                         
   7  14   2         76.47         33.45        15.90 o                         
   8  14   2         96.41         67.50        13.96 o                         
   9  14   2          8.89         34.84        25.49 o                         
  -6  15   2         43.76         34.21        67.52 o                         
  -5  15   2         31.89          1.90        28.24 o                         
  -4  15   2          0.00         -5.14        14.22 o                         
  -3  15   2          0.25          4.36        13.63 o                         
  -2  15   2         38.74         31.53        13.65 o                         
  -1  15   2         45.99          8.09        14.28 o                         
   0  15   2        828.46        840.45        50.04 o                         
   1  15   2       1069.94       1039.56        41.40 o                         
   2  15   2        312.52        276.64        24.71 o                         
   3  15   2          0.18         -6.08         7.05 o                         
   4  15   2        144.68        153.27        17.57 o                         
   5  15   2        293.49        254.07        21.69 o                         
   6  15   2         90.03         95.08        17.53 o                         
   7  15   2          0.31        -10.22        13.43 o                         
   8  15   2         46.73         75.16        15.63 o                         
   9  15   2          0.60        -31.32        23.15 o                         
  -6  16   2         23.84        -15.22        68.47 o                         
  -5  16   2         28.76        -45.88        30.58 o                         
  -4  16   2          9.47          2.94        33.98 o                         
  -3  16   2         71.77         75.70        21.41 o                         
  -2  16   2          1.49         20.25        15.19 o                         
  -1  16   2          5.70          2.64        16.81 o                         
   0  16   2         16.20         -1.04        14.42 o                         
   1  16   2        104.13         92.50        18.41 o                         
   2  16   2        134.49        135.21        18.64 o                         
   3  16   2         10.93          3.72        13.71 o                         
   4  16   2        103.64         78.41        15.74 o                         
   5  16   2        433.72        321.49        33.29 o                         
   6  16   2          7.25          3.66        16.21 o                         
   7  16   2          6.21         25.02        25.93 o                         
   8  16   2         83.63         74.77        16.63 o                         
  -5  17   2          1.26         64.28        53.01 o                         
  -4  17   2         89.64         75.85        50.31 o                         
  -3  17   2         35.90         32.88        69.42 o                         
  -2  17   2        774.18        860.92        45.89 o                         
  -1  17   2         21.83         18.32        17.99 o                         
   0  17   2         88.36         81.30        22.49 o                         
   1  17   2          0.02         19.89        19.49 o                         
   2  17   2        270.07        282.20        23.49 o                         
   3  17   2         58.66         43.96        17.90 o                         
   4  17   2         25.18         29.08        16.66 o                         
   5  17   2        208.21        247.47        33.67 o                         
   6  17   2          0.27          9.13        20.71 o                         
   7  17   2        232.17        273.04        31.92 o                         
   8  17   2         47.97         46.91        19.36 o                         
  -4  18   2         67.14         40.21        37.37 o                         
  -3  18   2         45.35         71.90        50.10 o                         
  -2  18   2        100.74        179.92        41.97 o                         
  -1  18   2        261.24        292.05        38.71 o                         
   0  18   2         27.11         36.85        21.03 o                         
   1  18   2         92.30        121.80        21.81 o                         
   2  18   2         32.90         24.18        18.35 o                         
   3  18   2         17.65          6.49        30.67 o                         
   4  18   2         43.48         81.53        22.85 o                         
   5  18   2         30.19         10.52        20.42 o                         
   6  18   2         29.01         64.26        32.18 o                         
   7  18   2         26.70         -5.68        26.01 o                         
  -2  19   2          1.33         20.97        52.30 o                         
  -1  19   2         49.21         96.33        38.31 o                         
   0  19   2          7.93         15.70        20.71 o                         
   1  19   2         61.58         78.52        26.66 o                         
   2  19   2          1.52         -1.08        21.08 o                         
   3  19   2        342.47        367.16        40.54 o                         
   4  19   2         17.98         53.84        32.77 o                         
   5  19   2         12.47         16.03        22.72 o                         
  -1  20   2         25.15         15.43        62.77 o                         
   0  20   2          8.55        -14.73        28.89 o                         
   1  20   2          3.73         17.51        25.91 o                         
   2  20   2         16.38         51.20        27.07 o                         
   3  20   2         14.55          7.06        42.79 o                         
   4  20   2        188.05        217.90        47.55 o                         
  -1 -20   3         29.75         66.02        84.64 o                         
  -4 -19   3        177.30        271.98        58.96 o                         
  -3 -19   3          5.14          5.71        49.45 o                         
  -2 -19   3         55.60         27.70        72.28 o                         
  -1 -19   3        336.68        386.13        82.74 o                         
   0 -19   3        100.98        149.55        39.66 o                         
   1 -19   3        123.30        111.38        38.31 o                         
   2 -19   3         32.29         99.70        41.11 o                         
  -5 -18   3          0.36        -59.91        39.94 o                         
  -4 -18   3          4.07         -1.90        28.53 o                         
  -3 -18   3          0.40         38.04        34.24 o                         
  -2 -18   3        198.39        161.44        35.47 o                         
  -1 -18   3         46.24        106.36        26.17 o                         
   0 -18   3         15.61         22.26        45.49 o                         
   1 -18   3          5.94         38.61        74.18 o                         
   2 -18   3         16.01        100.40        38.17 o                         
   3 -18   3        226.76        405.51        95.10 o                         
   4 -18   3         24.80        118.58        42.97 o                         
  -6 -17   3          2.21         44.56        22.14 o                         
  -5 -17   3        269.30        323.98       113.17 o                         
  -4 -17   3         31.49         58.73        22.16 o                         
  -3 -17   3         41.27         -1.27        17.50 o                         
  -2 -17   3          1.23         11.18        24.36 o                         
  -1 -17   3         53.30         51.31        27.86 o                         
   0 -17   3         92.58         80.83        26.52 o                         
   1 -17   3         32.19         29.86        28.89 o                         
   2 -17   3         24.41         59.27        26.27 o                         
   3 -17   3         10.36          3.42        22.72 o                         
   4 -17   3         86.49         86.86        51.17 o                         
   5 -17   3         33.99         81.67        43.69 o                         
  -7 -16   3          0.23          6.71        15.90 o                         
  -6 -16   3         17.39         34.12        21.60 o                         
  -5 -16   3          2.58         30.15        20.58 o                         
  -4 -16   3         45.41         57.56        20.95 o                         
  -3 -16   3          5.13         17.75        18.17 o                         
  -2 -16   3          5.11         13.24        19.01 o                         
  -1 -16   3          2.87         -3.92        17.91 o                         
   0 -16   3        576.49        613.12        38.56 o                         
   1 -16   3         78.00          4.62        24.50 o                         
   2 -16   3          0.42        -15.55        30.29 o                         
   3 -16   3         73.46         96.99        33.01 o                         
   4 -16   3         50.87         37.38        30.85 o                         
   5 -16   3         21.77        -37.69        37.65 o                         
   6 -16   3         43.19         12.59        56.44 o                         
  -8 -15   3         38.71         28.32        47.39 o                         
  -7 -15   3        443.44        392.68        78.21 o                         
  -6 -15   3          6.59         -8.95        13.41 o                         
  -5 -15   3         59.66         48.78        12.05 o                         
  -4 -15   3        767.76        803.53        33.56 o                         
  -3 -15   3         97.66         78.98        36.79 o                         
  -2 -15   3          8.63         -2.23        14.92 o                         
  -1 -15   3        117.98         89.97        16.22 o                         
   0 -15   3         38.65         69.47        18.92 o                         
   1 -15   3        830.33        879.10        51.45 o                         
   2 -15   3         62.85         33.29        19.31 o                         
   3 -15   3        136.33        167.73        25.19 o                         
   4 -15   3          2.38        -10.64        20.65 o                         
   5 -15   3          0.02        -21.65        33.07 o                         
   6 -15   3         19.84         43.75        46.60 o                         
   7 -15   3        109.98        153.87        42.22 o                         
  -8 -14   3        307.94        501.47        58.45 o                         
  -7 -14   3        337.48        392.65        51.30 o                         
  -6 -14   3         77.04        105.75        18.94 o                         
  -5 -14   3        202.61        223.17        20.37 o                         
  -4 -14   3         12.62         14.59        10.03 o                         
  -3 -14   3         92.32         58.92        11.95 o                         
  -2 -14   3        400.00        315.48        17.63 o                         
  -1 -14   3          1.88          0.18        12.50 o                         
   0 -14   3         31.13         18.94        13.47 o                         
   1 -14   3          0.56         24.67        16.93 o                         
   2 -14   3        285.25        295.08        30.08 o                         
   3 -14   3         45.51        -12.03        39.26 o                         
   4 -14   3         20.73         40.63        25.53 o                         
   5 -14   3        382.66        394.98        77.86 o                         
   6 -14   3         79.67         71.74        37.09 o                         
   7 -14   3         36.17         63.72        34.97 o                         
  -9 -13   3        104.31        162.26        38.12 o                         
  -8 -13   3         18.21         28.16        29.20 o                         
  -7 -13   3          4.82         -1.10        12.44 o                         
  -6 -13   3         53.76         34.72        15.45 o                         
  -5 -13   3         33.94         47.31         9.02 o                         
  -4 -13   3        259.40        196.18        15.40 o                         
  -3 -13   3         13.70         16.99         9.51 o                         
  -2 -13   3        621.48        675.98        28.22 o                         
  -1 -13   3       2675.89       2951.24        71.10 o                         
   0 -13   3       1932.63       1913.90        71.02 o                         
   1 -13   3        194.91        203.92        33.60 o                         
   2 -13   3        339.20        394.38        23.71 o                         
   3 -13   3        599.06        770.11        42.10 o                         
   4 -13   3         35.13        -27.18        30.47 o                         
   5 -13   3        241.21        242.12        21.85 o                         
   6 -13   3         77.49         83.82        16.92 o                         
   7 -13   3        152.56        134.94        36.82 o                         
   8 -13   3        222.20        215.03        47.01 o                         
  -9 -12   3        160.88        177.52        35.50 o                         
  -8 -12   3        103.82         25.31        34.21 o                         
  -7 -12   3         19.27        -35.38        26.01 o                         
  -6 -12   3         50.73         49.15         7.43 o                         
  -5 -12   3         49.62         32.04         7.68 o                         
  -4 -12   3         84.60         55.76        15.14 o                         
  -3 -12   3        127.20        130.56        11.48 o                         
  -2 -12   3        161.87        149.73        16.31 o                         
  -1 -12   3        397.51        471.61        23.45 o                         
   0 -12   3       1678.40       1836.54        50.87 o                         
   1 -12   3       1376.20       1253.53        38.61 o                         
   2 -12   3        173.71        123.06        16.63 o                         
   3 -12   3        354.57        294.54        36.74 o                         
   4 -12   3        138.94         79.46        14.73 o                         
   5 -12   3        285.43        269.30        32.45 o                         
   6 -12   3         58.45         91.45        19.23 o                         
   7 -12   3        736.85        876.30        51.14 o                         
   8 -12   3        431.81        476.20        69.42 o                         
   9 -12   3        154.33        160.42        43.44 o                         
 -10 -11   3         32.11         54.66        28.26 o                         
  -9 -11   3         14.84         -9.78        43.10 o                         
  -8 -11   3        321.52        400.51        79.61 o                         
  -7 -11   3          1.59         26.93        22.11 o                         
  -6 -11   3          6.70          3.85         4.98 o                         
  -5 -11   3         20.26         15.99         6.71 o                         
  -4 -11   3        267.96        265.42        12.48 o                         
  -3 -11   3          0.50          4.96         6.25 o                         
  -2 -11   3         15.76         25.88         8.21 o                         
  -1 -11   3       2530.86       2560.85        48.28 o                         
   0 -11   3        719.70        731.85        27.36 o                         
   1 -11   3        434.73        347.24        15.17 o                         
   2 -11   3        502.46        514.29        24.68 o                         
   3 -11   3        103.91        125.04        13.44 o                         
   4 -11   3        574.88        710.25        34.32 o                         
   5 -11   3        270.44        293.61        35.69 o                         
   6 -11   3        210.82        230.40        25.89 o                         
   7 -11   3          8.30         -4.08        23.41 o                         
   8 -11   3         63.82         94.80        22.54 o                         
   9 -11   3        195.54        236.02        38.15 o                         
 -10 -10   3          4.16         11.73        32.11 o                         
  -9 -10   3        255.91        340.66        38.78 o                         
  -8 -10   3         23.83         13.99        24.41 o                         
  -7 -10   3        383.00        288.93        24.36 o                         
  -6 -10   3         29.98         25.87         8.33 o                         
  -5 -10   3          1.91          6.67         5.46 o                         
  -4 -10   3        138.19        138.83         9.95 o                         
  -3 -10   3        230.02        278.89        12.04 o                         
  -2 -10   3        355.33        363.73        14.57 o                         
  -1 -10   3          3.22        -12.34         8.23 o                         
   0 -10   3          9.69         25.42         8.68 o                         
   1 -10   3        625.37        718.70        25.92 o                         
   2 -10   3          0.91         -1.27         3.73 o                         
   3 -10   3        890.18        820.39        29.19 o                         
   4 -10   3        307.43        252.90        19.76 o                         
   5 -10   3        828.78       1005.92        37.93 o                         
   6 -10   3        500.49        586.15        33.72 o                         
   7 -10   3        220.34        264.53        19.34 o                         
   8 -10   3          5.69         -5.59        17.57 o                         
   9 -10   3        205.13        253.70        37.78 o                         
 -10  -9   3          0.01         -8.21        25.94 o                         
  -9  -9   3          0.51          0.00        22.42 o                         
  -8  -9   3          0.72        -15.35        26.42 o                         
  -7  -9   3        431.86        472.73        32.23 o                         
  -6  -9   3        429.54        475.41        23.66 o                         
  -5  -9   3          0.41          8.82         4.96 o                         
  -4  -9   3        127.50        103.89        11.05 o                         
  -3  -9   3         10.86         22.46         6.19 o                         
  -2  -9   3       2656.38       2863.27        46.21 o                         
  -1  -9   3         46.60         57.94         7.12 o                         
   0  -9   3       1426.59       1244.77        29.93 o                         
   1  -9   3        885.32        838.46        39.55 o                         
   2  -9   3       1286.77       1152.76        37.26 o                         
   3  -9   3       2087.36       2157.63        47.24 o                         
   4  -9   3        518.04        569.40        39.49 o                         
   5  -9   3          4.65          4.90        12.09 o                         
   6  -9   3        511.98        548.16        27.84 o                         
   7  -9   3          5.18          7.53        12.36 o                         
   8  -9   3         25.28         22.03        17.86 o                         
   9  -9   3        167.69        189.51        39.17 o                         
  10  -9   3         72.21        107.33        37.59 o                         
 -10  -8   3          1.70          6.61        23.73 o                         
  -9  -8   3         34.44        -12.74        32.41 o                         
  -8  -8   3          4.02          5.79        15.97 o                         
  -7  -8   3        786.60        855.06        43.89 o                         
  -6  -8   3        202.20        208.61        15.73 o                         
  -5  -8   3         70.14         89.82         5.55 o                         
  -4  -8   3         61.52         36.51         5.27 o                         
  -3  -8   3          0.09          6.07         4.36 o                         
  -2  -8   3        431.54        429.78        13.92 o                         
  -1  -8   3       1093.15        998.18        25.42 o                         
   0  -8   3       1092.79        849.16        19.35 o                         
   1  -8   3       1174.97       1368.47        32.90 o                         
   2  -8   3        102.07        138.52        16.90 o                         
   3  -8   3        448.91        440.67        16.89 o                         
   4  -8   3       1146.10       1152.15        31.28 o                         
   5  -8   3          3.28         38.67        16.80 o                         
   6  -8   3        200.23        216.55        26.73 o                         
   7  -8   3          2.07          9.40        13.30 o                         
   8  -8   3         11.05          1.96        14.76 o                         
   9  -8   3        222.32        299.72        32.78 o                         
  10  -8   3          5.22         -8.30        27.36 o                         
 -11  -7   3          0.06        -19.90        28.90 o                         
 -10  -7   3         45.94         26.92        24.22 o                         
  -9  -7   3         10.84         -3.88        16.29 o                         
  -8  -7   3          0.40          5.33        22.98 o                         
  -7  -7   3       3517.79       3877.38        86.09 o                         
  -6  -7   3          0.57         -5.73         9.43 o                         
  -5  -7   3        190.04        141.38        10.29 o                         
  -4  -7   3       1165.96       1021.39        19.47 o                         
  -3  -7   3         13.51         72.73         7.32 o                         
  -2  -7   3        194.26        223.92         9.16 o                         
  -1  -7   3        463.05        440.55        13.80 o                         
   0  -7   3        200.15        211.04         9.17 o                         
   1  -7   3        774.02        692.85        29.24 o                         
   2  -7   3        989.73        880.86        34.32 o                         
   3  -7   3         88.38         82.69         8.44 o                         
   4  -7   3         37.59         27.83         8.97 o                         
   5  -7   3        300.04        296.55        20.08 o                         
   6  -7   3          7.03          5.76        15.17 o                         
   7  -7   3        473.97        426.71        18.94 o                         
   8  -7   3        129.28        129.33        13.98 o                         
   9  -7   3        184.87        144.32        11.40 o                         
  10  -7   3         15.82         48.35        36.14 o                         
 -11  -6   3        283.96        391.19        50.06 o                         
 -10  -6   3         52.93         43.96        24.05 o                         
  -9  -6   3         40.34         45.47        23.28 o                         
  -8  -6   3         32.79          0.59        12.53 o                         
  -7  -6   3       2024.64       2318.81        70.79 o                         
  -6  -6   3        216.22        223.37        14.42 o                         
  -5  -6   3         58.69         85.57         9.89 o                         
  -4  -6   3        156.09         88.76         5.42 o                         
  -3  -6   3          1.75         22.97         4.28 o                         
  -2  -6   3       2317.61       2493.67        39.79 o                         
  -1  -6   3        414.51        345.45        11.03 o                         
   0  -6   3         95.85        102.40         7.88 o                         
   1  -6   3        981.70       1075.42        33.40 o                         
   2  -6   3       3946.78       3557.94        85.17 o                         
   3  -6   3       1638.93       1518.95        37.28 o                         
   4  -6   3        318.09        355.90        20.31 o                         
   5  -6   3         52.33         45.67         9.78 o                         
   6  -6   3        122.57        124.76        10.96 o                         
   7  -6   3         21.38         35.03         9.75 o                         
   8  -6   3        537.20        556.01        28.49 o                         
   9  -6   3        217.84        217.61        28.93 o                         
  10  -6   3          0.51        -22.64        31.38 o                         
  11  -6   3          2.50         36.95        38.04 o                         
 -11  -5   3         63.63         33.84        42.50 o                         
 -10  -5   3         79.41         47.72        21.34 o                         
  -9  -5   3         12.19         10.92        19.59 o                         
  -8  -5   3        144.95        161.33        21.68 o                         
  -7  -5   3       1099.68        999.04        35.02 o                         
  -6  -5   3       1881.35       1935.01        44.16 o                         
  -5  -5   3        161.38        158.28        13.07 o                         
  -4  -5   3        280.64        163.59         8.81 o                         
  -3  -5   3        129.76         67.13         4.83 o                         
  -2  -5   3        205.86        244.53         8.60 o                         
  -1  -5   3       2754.78       2487.29        47.27 o                         
   0  -5   3        145.89        214.92        11.06 o                         
   1  -5   3        205.20        190.98         9.47 o                         
   2  -5   3       3606.39       3832.33        85.59 o                         
   3  -5   3        645.52        844.70        24.68 o                         
   4  -5   3        539.95        606.94        44.87 o                         
   5  -5   3        118.93        106.52        12.05 o                         
   6  -5   3       1429.59       1356.29        38.39 o                         
   7  -5   3          0.98          6.81         9.25 o                         
   8  -5   3       1160.92       1260.08        36.37 o                         
   9  -5   3        185.81        198.85        20.46 o                         
  10  -5   3         22.70          0.00        32.33 o                         
  11  -5   3        139.65        165.01        36.19 o                         
 -11  -4   3         10.04          9.49        30.07 o                         
 -10  -4   3        143.37        173.83        32.42 o                         
  -9  -4   3         55.29         69.53        16.86 o                         
  -8  -4   3         74.03        146.38        20.06 o                         
  -7  -4   3          4.83         18.29        10.11 o                         
  -6  -4   3          7.01          5.10         7.28 o                         
  -5  -4   3        208.53        209.45        15.74 o                         
  -4  -4   3       1560.29       1645.38        25.52 o                         
  -3  -4   3        571.15        356.50        10.87 o                         
  -2  -4   3         22.80         43.76         5.21 o                         
  -1  -4   3       2686.05       1988.98        31.10 o                         
   0  -4   3        897.89       1223.03        27.34 o                         
   1  -4   3       1188.67       1285.65        31.12 o                         
   2  -4   3       5500.00       4777.75        95.73 o                         
   3  -4   3        187.37        172.83        10.74 o                         
   4  -4   3        728.00        738.12        40.72 o                         
   5  -4   3        131.12        120.72        10.03 o                         
   6  -4   3         34.87         41.72         6.95 o                         
   7  -4   3       1084.36       1190.07        27.15 o                         
   8  -4   3        322.51        377.39        18.41 o                         
   9  -4   3         93.64         96.58         9.87 o                         
  10  -4   3         12.75         27.94        17.57 o                         
  11  -4   3         54.92         63.40        38.04 o                         
 -11  -3   3          6.55        -24.57        37.25 o                         
 -10  -3   3          0.21         19.28        21.05 o                         
  -9  -3   3        105.33        114.29        16.84 o                         
  -8  -3   3         27.41          2.66        11.41 o                         
  -7  -3   3         47.92        101.79        11.66 o                         
  -6  -3   3       1586.07       1697.05        37.91 o                         
  -5  -3   3        194.16        219.09        10.43 o                         
  -4  -3   3       1270.88       1223.73        18.40 o                         
  -3  -3   3      11419.26      10999.77       153.55 o                         
  -2  -3   3       1275.82       1324.68        23.12 o                         
  -1  -3   3       1668.22       1214.69        21.30 o                         
   0  -3   3      11421.71       9554.87       167.56 o                         
   1  -3   3          0.01         -0.95         6.66 o                         
   2  -3   3       1105.14       1263.05        38.20 o                         
   3  -3   3        139.53        204.72        10.21 o                         
   4  -3   3        524.66        447.72        16.28 o                         
   5  -3   3          7.81         58.64         6.85 o                         
   6  -3   3       2480.74       2653.64        52.17 o                         
   7  -3   3        793.51        811.40        20.34 o                         
   8  -3   3        158.31        126.42        12.74 o                         
   9  -3   3        299.74        248.00        13.45 o                         
  10  -3   3        433.28        429.81        34.88 o                         
  11  -3   3        483.99        623.21        51.00 o                         
 -11  -2   3         28.00         14.81        31.78 o                         
 -10  -2   3          5.98        -14.43        21.18 o                         
  -9  -2   3        103.07         96.47        16.60 o                         
  -8  -2   3        155.54        140.94        15.59 o                         
  -7  -2   3         26.66         29.79         6.65 o                         
  -6  -2   3          3.71          5.35         4.48 o                         
  -5  -2   3         23.30         11.63         5.93 o                         
  -4  -2   3       1757.41       1734.43        26.17 o                         
  -3  -2   3         24.53         76.79         5.11 o                         
  -2  -2   3       2521.16       2396.86        33.16 o                         
  -1  -2   3       1440.26       1097.77        19.74 o                         
   0  -2   3         79.18         28.30         7.69 o                         
   1  -2   3       1983.20       1526.69        33.15 o                         
   2  -2   3      15738.72      14802.41       262.73 o                         
   3  -2   3         26.75         35.95         5.29 o                         
   4  -2   3       1656.13       1825.40        35.85 o                         
   5  -2   3       2560.06       2233.06        33.46 o                         
   6  -2   3         56.16         68.11         8.15 o                         
   7  -2   3          5.27         22.10         6.92 o                         
   8  -2   3         41.94         22.12         8.66 o                         
   9  -2   3         13.65         17.75         8.16 o                         
  10  -2   3         87.25        112.53        13.99 o                         
  11  -2   3         43.40         58.38        27.81 o                         
  12  -2   3        107.67        169.73        33.85 o                         
 -11  -1   3          7.21         24.79        27.06 o                         
 -10  -1   3          0.02         16.92        21.17 o                         
  -9  -1   3          0.80          8.54         4.08 o                         
  -8  -1   3         21.05          9.15         6.40 o                         
  -7  -1   3         70.34         76.60         6.08 o                         
  -6  -1   3        737.23        691.42        23.33 o                         
  -5  -1   3        136.66        139.91         7.31 o                         
  -4  -1   3         67.60         59.02         7.16 o                         
  -3  -1   3         39.94         42.69         5.57 o                         
  -2  -1   3      10912.42       9837.51       108.23 o                         
  -1  -1   3      20844.65      18821.08       218.79 o                         
   0  -1   3          0.86         56.88        10.43 o                         
   1  -1   3      18769.33      16691.51       277.64 o                         
   2  -1   3       9447.03       8703.92       150.54 o                         
   3  -1   3       1464.48       1325.29        27.42 o                         
   4  -1   3         12.05         17.49         4.95 o                         
   5  -1   3       2358.16       1922.15        31.08 o                         
   6  -1   3         59.36         66.46         7.25 o                         
   7  -1   3        848.15        775.93        18.84 o                         
   8  -1   3        241.37        315.56        14.46 o                         
   9  -1   3        190.90        148.96        12.68 o                         
  10  -1   3          3.03        -11.97         8.84 o                         
  11  -1   3         18.05         31.68        21.94 o                         
  12  -1   3         13.40         14.46        24.27 o                         
 -11   0   3         17.83         10.11        47.21 o                         
 -10   0   3         17.40         -9.20        10.79 o                         
  -9   0   3         55.86         41.48         7.37 o                         
  -8   0   3         77.60         37.61         7.92 o                         
  -7   0   3          0.67         20.82         5.36 o                         
  -6   0   3        890.24        971.90        20.08 o                         
  -5   0   3         13.15         16.09         3.81 o                         
  -4   0   3       3830.93       4324.71        60.29 o                         
  -3   0   3       1523.30       1481.34        24.04 o                         
  -2   0   3        258.82        291.48         9.57 o                         
  -1   0   3       1365.47       1187.17        17.34 o                         
   0   0   3        315.76        226.78         7.96 o                         
   1   0   3       4291.94       4061.11        67.91 o                         
   2   0   3       3730.22       3247.47        55.55 o                         
   3   0   3         68.03         84.89         5.07 o                         
   4   0   3       2492.52       2619.98        35.38 o                         
   5   0   3        677.86        505.31        13.94 o                         
   6   0   3        588.53        726.76        15.41 o                         
   7   0   3         63.37         58.11         6.96 o                         
   8   0   3         33.02         29.19         6.75 o                         
   9   0   3        131.60         70.22         8.22 o                         
  10   0   3         41.74         51.91        10.55 o                         
  11   0   3         87.86        100.32        22.43 o                         
  12   0   3         34.87         78.97        69.42 o                         
 -11   1   3          2.64         32.01        39.98 o                         
 -10   1   3          1.29         -4.71        16.61 o                         
  -9   1   3        100.59         95.29        12.05 o                         
  -8   1   3          2.95         -5.99         6.20 o                         
  -7   1   3         48.57         21.91         7.19 o                         
  -6   1   3        981.69       1134.88        21.96 o                         
  -5   1   3         77.74         63.36         6.95 o                         
  -4   1   3        153.11        120.46         8.47 o                         
  -3   1   3       1297.72       1229.43        22.21 o                         
  -2   1   3       7526.59       7027.67        96.26 o                         
  -1   1   3       1222.13       1136.24        20.70 o                         
   0   1   3         73.54         84.99         5.00 o                         
   1   1   3       4705.87       4367.24        80.86 o                         
   2   1   3        989.47       1104.49        18.08 o                         
   3   1   3       1806.53       1726.18        25.29 o                         
   4   1   3       1372.73       1254.70        19.14 o                         
   5   1   3        423.04        596.67        13.73 o                         
   6   1   3        385.28        415.14        12.60 o                         
   7   1   3         30.33         32.50         5.93 o                         
   8   1   3        565.59        599.99        21.18 o                         
   9   1   3        427.56        375.59        20.79 o                         
  10   1   3         89.54         63.70        16.36 o                         
  11   1   3         53.15         47.74        55.16 o                         
  12   1   3         20.37        -77.98        72.28 o                         
 -11   2   3         50.27         60.07        22.99 o                         
 -10   2   3          5.29         21.81        24.42 o                         
  -9   2   3        271.22        220.43        17.51 o                         
  -8   2   3        155.63        124.74        11.94 o                         
  -7   2   3         51.45         52.38         7.88 o                         
  -6   2   3         23.85         23.26         6.12 o                         
  -5   2   3          3.60         10.76         7.37 o                         
  -4   2   3       1727.27       1696.93        29.33 o                         
  -3   2   3       4915.94       4811.13        74.67 o                         
  -2   2   3        117.77        122.84         7.16 o                         
  -1   2   3        221.71        180.21         6.69 o                         
   0   2   3         45.94         72.54         5.53 o                         
   1   2   3         36.52         76.59         7.46 o                         
   2   2   3       6995.42       6619.40        94.27 o                         
   3   2   3        102.38         85.47         4.87 o                         
   4   2   3        438.32        413.72         9.74 o                         
   5   2   3       1293.01       1269.15        22.31 o                         
   6   2   3        678.07        637.09        13.89 o                         
   7   2   3         38.58         25.06         5.36 o                         
   8   2   3         24.59          8.14         7.35 o                         
   9   2   3        884.81        774.13        27.57 o                         
  10   2   3         17.06          0.89         7.82 o                         
  11   2   3         11.53         12.72         9.31 o                         
  12   2   3         55.84        182.59        70.37 o                         
 -11   3   3          5.66         -0.45        20.34 o                         
 -10   3   3        272.90        341.23        33.64 o                         
  -9   3   3        225.54        184.68        15.70 o                         
  -8   3   3         49.85         49.00         9.57 o                         
  -7   3   3        175.01        221.04        11.22 o                         
  -6   3   3         15.90         11.22         7.80 o                         
  -5   3   3       1635.33       1805.70        35.89 o                         
  -4   3   3       1316.96       1500.32        32.20 o                         
  -3   3   3        358.79        357.57        15.73 o                         
  -2   3   3        187.84        242.18        13.05 o                         
  -1   3   3        580.88        647.35        24.57 o                         
   0   3   3        902.22        890.43        17.26 o                         
   1   3   3        672.26        757.26        15.35 o                         
   2   3   3       2580.74       2305.02        38.39 o                         
   3   3   3       1493.49       1490.86        23.09 o                         
   4   3   3        272.56        360.56         9.00 o                         
   5   3   3       5448.26       5357.54        63.80 o                         
   6   3   3         72.64         61.78         6.29 o                         
   7   3   3        471.45        389.38        11.04 o                         
   8   3   3        783.22        700.06        28.67 o                         
   9   3   3         26.57         23.32         8.41 o                         
  10   3   3        498.42        375.15        17.03 o                         
  11   3   3         52.55         53.26        47.55 o                         
  12   3   3         12.92         19.02        45.65 o                         
 -11   4   3         10.00         19.78        52.63 o                         
 -10   4   3          0.50         20.38        16.27 o                         
  -9   4   3         20.63         16.21        11.69 o                         
  -8   4   3        246.28        256.33        24.12 o                         
  -7   4   3         87.96         90.33        10.02 o                         
  -6   4   3          0.07          3.66         8.60 o                         
  -5   4   3        420.44        442.30        15.98 o                         
  -4   4   3        175.50        196.48        17.34 o                         
  -3   4   3        732.90        664.39        18.67 o                         
  -2   4   3        102.42        138.84         8.08 o                         
  -1   4   3         31.79         49.44         4.64 o                         
   0   4   3         94.87        120.32         6.38 o                         
   1   4   3         96.28        110.85         6.33 o                         
   2   4   3       6740.14       5996.76        79.98 o                         
   3   4   3         15.25         17.82         4.08 o                         
   4   4   3        432.40        340.32         8.32 o                         
   5   4   3        453.46        398.32         9.66 o                         
   6   4   3        203.37        186.26         8.18 o                         
   7   4   3         32.30         29.74         7.11 o                         
   8   4   3        101.20         78.08         8.94 o                         
   9   4   3        170.13        172.10        19.51 o                         
  10   4   3          8.16         -7.00        20.97 o                         
  11   4   3         39.77         53.26        39.94 o                         
  12   4   3         14.29        -22.82        45.65 o                         
 -10   5   3        122.61        130.48        28.73 o                         
  -9   5   3          7.74          2.68        12.03 o                         
  -8   5   3        185.25        152.76        13.03 o                         
  -7   5   3        698.23        699.65        27.04 o                         
  -6   5   3       1124.90       1108.40        33.01 o                         
  -5   5   3        279.90        318.09        14.26 o                         
  -4   5   3         37.41         11.89         6.72 o                         
  -3   5   3        256.14        236.88        12.49 o                         
  -2   5   3         36.69         17.37         6.28 o                         
  -1   5   3        420.35        451.45        13.94 o                         
   0   5   3          0.49          4.53         4.69 o                         
   1   5   3       4588.71       4123.67        65.17 o                         
   2   5   3       3974.65       3605.87        50.58 o                         
   3   5   3        388.83        450.73        20.55 o                         
   4   5   3       1162.87        836.65        16.70 o                         
   5   5   3        130.02         86.57         7.33 o                         
   6   5   3        708.82        674.95        17.87 o                         
   7   5   3        893.14        836.02        15.94 o                         
   8   5   3       1137.13       1014.43        39.80 o                         
   9   5   3        339.28        313.80        18.65 o                         
  10   5   3        272.98        237.02        67.26 o                         
  11   5   3          4.57        -13.31        36.14 o                         
  12   5   3          5.27         22.82        47.55 o                         
 -10   6   3         48.76         39.15        25.90 o                         
  -9   6   3        229.12        176.08        22.23 o                         
  -8   6   3         23.89          5.26        14.72 o                         
  -7   6   3        137.37        154.78        11.59 o                         
  -6   6   3       2078.83       2292.00        51.92 o                         
  -5   6   3         49.53         51.08         8.36 o                         
  -4   6   3        106.51        120.23        10.44 o                         
  -3   6   3         18.08         12.99         8.13 o                         
  -2   6   3       2994.76       2913.52        45.18 o                         
  -1   6   3         64.70         66.98         6.29 o                         
   0   6   3       1847.24       1761.77        30.57 o                         
   1   6   3        213.66        378.07        19.63 o                         
   2   6   3       2227.92       2591.43        38.30 o                         
   3   6   3       1093.49        963.53        18.98 o                         
   4   6   3       1642.64       1835.05        33.25 o                         
   5   6   3        979.23       1153.90        21.76 o                         
   6   6   3        335.80        381.85        11.16 o                         
   7   6   3         35.72         23.72         7.46 o                         
   8   6   3         71.33         65.39        10.99 o                         
   9   6   3        425.09        416.74        41.17 o                         
  10   6   3          1.69         26.48        16.80 o                         
  11   6   3         50.06        119.83        60.86 o                         
  12   6   3         16.38         87.49        57.06 o                         
 -10   7   3         19.59          7.51        29.16 o                         
  -9   7   3          1.03          9.97        23.20 o                         
  -8   7   3         19.28         17.36        15.43 o                         
  -7   7   3        924.98        896.97        29.29 o                         
  -6   7   3         24.35         44.92        10.91 o                         
  -5   7   3       1389.92       1406.99        35.06 o                         
  -4   7   3          0.04         11.74        10.68 o                         
  -3   7   3        168.22        171.42        12.72 o                         
  -2   7   3         18.07         72.85        10.86 o                         
  -1   7   3          2.31         11.30         5.09 o                         
   0   7   3         93.11         91.38         7.28 o                         
   1   7   3       5788.07       5872.18        80.30 o                         
   2   7   3       9657.46      10063.57       124.14 o                         
   3   7   3        423.63        500.44        15.66 o                         
   4   7   3       2224.82       2044.03        34.12 o                         
   5   7   3          0.21          9.34         4.58 o                         
   6   7   3         70.80         82.08         7.68 o                         
   7   7   3       4214.16       4266.64        55.50 o                         
   8   7   3          0.30          8.84         9.74 o                         
   9   7   3        742.40        685.31        44.94 o                         
  10   7   3         70.53        104.86        20.22 o                         
  11   7   3          7.85         26.87        31.58 o                         
 -10   8   3         21.91        -10.25        32.90 o                         
  -9   8   3          1.18         39.13        26.50 o                         
  -8   8   3        267.38        255.21        22.98 o                         
  -7   8   3        456.83        437.03        26.08 o                         
  -6   8   3        625.48        492.05        22.68 o                         
  -5   8   3         58.11         66.18        10.35 o                         
  -4   8   3         68.26         83.86        10.76 o                         
  -3   8   3       1610.25       1908.28        40.15 o                         
  -2   8   3       7160.69       7529.81       119.88 o                         
  -1   8   3        612.29        734.09        23.36 o                         
   0   8   3         16.74         21.48         5.83 o                         
   1   8   3        347.98        477.95        13.66 o                         
   2   8   3      10606.31      11146.20       137.59 o                         
   3   8   3        671.39        752.02        17.05 o                         
   4   8   3         77.06         92.90         7.13 o                         
   5   8   3         85.10         49.03         7.18 o                         
   6   8   3        263.95        286.30        14.78 o                         
   7   8   3       3135.34       3456.23        63.26 o                         
   8   8   3        198.97        216.05        16.33 o                         
   9   8   3        735.65        620.52        33.10 o                         
  10   8   3         96.73        117.45        25.98 o                         
  11   8   3         14.01         63.83        39.94 o                         
  -9   9   3        162.22        127.08        47.60 o                         
  -8   9   3          5.20         16.84        14.66 o                         
  -7   9   3          5.92         15.58        15.87 o                         
  -6   9   3         23.41         -8.33        17.30 o                         
  -5   9   3       1525.20       1467.88        44.84 o                         
  -4   9   3       1120.99       1221.76        33.83 o                         
  -3   9   3         20.98         15.80         5.61 o                         
  -2   9   3        152.11        205.37        16.41 o                         
  -1   9   3          1.34         -4.26         6.15 o                         
   0   9   3          6.22         16.37         5.43 o                         
   1   9   3        210.46        253.79        10.97 o                         
   2   9   3        364.73        340.73        14.98 o                         
   3   9   3         28.31         51.62         6.37 o                         
   4   9   3        446.10        459.80        22.86 o                         
   5   9   3        236.16        204.91        17.61 o                         
   6   9   3          4.95          9.88         5.68 o                         
   7   9   3       1004.73        963.22        21.12 o                         
   8   9   3        239.48        218.93        18.65 o                         
   9   9   3        899.50        884.18        56.08 o                         
  10   9   3         57.36          3.64        23.77 o                         
  11   9   3         45.25         86.86        34.24 o                         
  -9  10   3        105.31        163.09        31.27 o                         
  -8  10   3        119.49        117.93        19.25 o                         
  -7  10   3        192.40        217.71        22.34 o                         
  -6  10   3          1.54          4.37        10.55 o                         
  -5  10   3        236.37        257.18        22.48 o                         
  -4  10   3         41.94         43.60        12.65 o                         
  -3  10   3          8.33         33.91         6.02 o                         
  -2  10   3         53.94         38.85        12.22 o                         
  -1  10   3        255.78        228.82         9.28 o                         
   0  10   3        225.42        214.43        10.95 o                         
   1  10   3       1440.54       1564.45        29.19 o                         
   2  10   3       1072.55       1120.18        22.74 o                         
   3  10   3        245.90        229.78        11.64 o                         
   4  10   3        152.05        162.35        14.50 o                         
   5  10   3        120.18        111.22         9.30 o                         
   6  10   3        891.01       1003.83        30.94 o                         
   7  10   3        105.72         88.95         8.85 o                         
   8  10   3        154.12        145.37        17.99 o                         
   9  10   3        286.66        255.15        28.53 o                         
  10  10   3          0.04         60.33        24.27 o                         
  11  10   3         28.97         -6.72        32.93 o                         
  -8  11   3         77.45         42.66        24.02 o                         
  -7  11   3        177.32        132.16        22.24 o                         
  -6  11   3         15.29          8.16        11.81 o                         
  -5  11   3          2.31         -2.38         8.11 o                         
  -4  11   3         94.80         98.11         8.51 o                         
  -3  11   3        131.15        136.13         8.15 o                         
  -2  11   3         84.29         99.32        11.01 o                         
  -1  11   3         23.72         17.91        10.16 o                         
   0  11   3       4486.64       4800.44        92.49 o                         
   1  11   3         45.51         60.89         7.92 o                         
   2  11   3        394.00        424.78        15.30 o                         
   3  11   3         83.14         81.30         9.54 o                         
   4  11   3         15.90          7.99         6.01 o                         
   5  11   3         19.68         28.93         7.14 o                         
   6  11   3        114.01        121.27        10.15 o                         
   7  11   3         26.04         15.70        12.81 o                         
   8  11   3        110.84         98.40         8.18 o                         
   9  11   3          7.38         -2.16        18.79 o                         
  10  11   3         14.83          1.58        20.75 o                         
  11  11   3          7.44         17.12        49.45 o                         
  -8  12   3          0.21         45.65        26.18 o                         
  -7  12   3          4.51          5.71        37.09 o                         
  -6  12   3        274.33        250.88        33.49 o                         
  -5  12   3         53.29        104.58        20.83 o                         
  -4  12   3        486.31        469.03        33.97 o                         
  -3  12   3        297.19        299.14        22.19 o                         
  -2  12   3         78.37         95.25        10.58 o                         
  -1  12   3       2060.81       2260.27        51.73 o                         
   0  12   3        787.80        770.99        21.59 o                         
   1  12   3        528.95        602.25        20.00 o                         
   2  12   3          1.78         -6.34         7.41 o                         
   3  12   3         44.55         50.94        11.12 o                         
   4  12   3        302.61        286.96        16.98 o                         
   5  12   3       1527.70       1606.34        37.98 o                         
   6  12   3        885.56       1042.35        44.31 o                         
   7  12   3       1112.51       1036.16        60.38 o                         
   8  12   3          0.19          4.00         6.08 o                         
   9  12   3        499.52        614.78       112.42 o                         
  10  12   3         34.14         39.11        24.41 o                         
  -7  13   3          5.98         24.73        79.88 o                         
  -6  13   3        253.12        188.62        53.26 o                         
  -5  13   3        720.90        645.48        69.18 o                         
  -4  13   3        713.46        676.92        30.23 o                         
  -3  13   3         52.64         68.51        16.86 o                         
  -2  13   3          1.06          6.95        11.45 o                         
  -1  13   3        127.71        101.58        13.89 o                         
   0  13   3        547.17        570.24        23.69 o                         
   1  13   3        416.97        333.34        21.48 o                         
   2  13   3       2429.74       2425.77        68.84 o                         
   3  13   3         37.86         27.36         8.36 o                         
   4  13   3          6.06         18.49         8.42 o                         
   5  13   3         53.87         26.20        10.14 o                         
   6  13   3          0.34         -0.08         9.01 o                         
   7  13   3          1.44         -6.25         7.99 o                         
   8  13   3        155.61        145.07        14.21 o                         
   9  13   3          3.76         16.86        25.94 o                         
  10  13   3         94.67        142.38        30.16 o                         
  -7  14   3         53.01         96.57        35.47 o                         
  -6  14   3         32.77         90.80        41.43 o                         
  -5  14   3         50.28         42.21        28.15 o                         
  -4  14   3        241.97        216.35        25.26 o                         
  -3  14   3        285.02        313.41        21.72 o                         
  -2  14   3         37.63         13.85        10.38 o                         
  -1  14   3        295.23        266.55        18.52 o                         
   0  14   3        112.43        102.62        13.87 o                         
   1  14   3        280.90        303.48        24.45 o                         
   2  14   3        333.33        334.58        20.12 o                         
   3  14   3          0.74          0.42         7.17 o                         
   4  14   3        643.77        498.90        23.50 o                         
   5  14   3          0.01         -0.68        11.28 o                         
   6  14   3         64.81         51.76         9.69 o                         
   7  14   3          1.13          1.60        10.49 o                         
   8  14   3        130.78        204.38        37.45 o                         
   9  14   3        168.23        169.43        29.03 o                         
  -6  15   3        135.69        167.10        37.37 o                         
  -5  15   3          2.74        -15.48        28.89 o                         
  -4  15   3          3.01          0.74        27.17 o                         
  -3  15   3         14.48          3.37        14.67 o                         
  -2  15   3         57.91         30.30        14.98 o                         
  -1  15   3        151.91        101.15        18.95 o                         
   0  15   3        111.42         86.84        15.45 o                         
   1  15   3        512.72        542.03        25.24 o                         
   2  15   3         74.75         86.30        14.63 o                         
   3  15   3         19.99         24.66         8.59 o                         
   4  15   3        261.96        195.73        14.54 o                         
   5  15   3          0.15        -18.53        16.30 o                         
   6  15   3        343.07        308.85        17.66 o                         
   7  15   3        242.80        344.13        32.84 o                         
   8  15   3          0.01         22.22        27.04 o                         
   9  15   3         59.36         70.98        29.38 o                         
  -5  16   3          0.11         23.04        58.96 o                         
  -4  16   3          0.82        -22.57        42.79 o                         
  -3  16   3        157.36        174.85        21.31 o                         
  -2  16   3          5.41         24.95        17.46 o                         
  -1  16   3          6.44         -7.69        14.99 o                         
   0  16   3        161.84        140.66        20.21 o                         
   1  16   3         59.98         43.51        14.67 o                         
   2  16   3        108.07         81.32        27.82 o                         
   3  16   3          0.27          3.39         6.89 o                         
   4  16   3          9.76         14.62        10.92 o                         
   5  16   3         38.73         69.05        17.37 o                         
   6  16   3          2.28         44.57        17.79 o                         
   7  16   3        395.47        355.57        34.46 o                         
   8  16   3          3.40        -18.01        18.14 o                         
  -5  17   3         34.71         63.78        37.37 o                         
  -4  17   3         81.50        102.29        36.82 o                         
  -3  17   3          0.49         -0.75        40.89 o                         
  -2  17   3         45.74          2.05        20.47 o                         
  -1  17   3        177.69        220.10        24.36 o                         
   0  17   3        101.85         94.74        32.25 o                         
   1  17   3         16.64         27.42        16.36 o                         
   2  17   3          8.91         18.95        18.88 o                         
   3  17   3         74.79         46.79        16.73 o                         
   4  17   3          0.26         10.76        15.03 o                         
   5  17   3          5.26         22.13        23.76 o                         
   6  17   3          4.86         31.81        18.58 o                         
   7  17   3         21.80         30.03        29.68 o                         
   8  17   3         29.61         51.74        20.67 o                         
  -4  18   3         43.57         87.84        57.06 o                         
  -3  18   3          0.39          7.25        31.53 o                         
  -2  18   3          9.94          8.60        46.04 o                         
  -1  18   3         28.02         -6.29        26.63 o                         
   0  18   3          0.54        -18.42        33.77 o                         
   1  18   3          1.57        -17.64        18.67 o                         
   2  18   3         22.78         52.41        20.32 o                         
   3  18   3        190.30        201.11        29.52 o                         
   4  18   3         35.07         60.67        33.44 o                         
   5  18   3        171.47        194.95        67.92 o                         
   6  18   3         98.25        116.59        42.27 o                         
   7  18   3          4.91         10.25        17.58 o                         
  -2  19   3         31.85        -14.26        34.97 o                         
  -1  19   3          2.37          1.54        31.58 o                         
   0  19   3        126.71        106.88        31.43 o                         
   1  19   3         16.96         17.61        20.86 o                         
   2  19   3        163.72        198.82        32.31 o                         
   3  19   3         49.37         74.95        26.63 o                         
   4  19   3          3.25         33.54        25.10 o                         
   5  19   3         27.02         17.98        25.10 o                         
   6  19   3          5.27        -10.01        28.01 o                         
   0  20   3          7.97          4.08        45.69 o                         
   1  20   3         21.73         34.39        27.53 o                         
   2  20   3         72.63         70.96        33.90 o                         
   3  20   3         43.51         66.79        28.71 o                         
   4  20   3         54.20         87.83        37.37 o                         
  -4 -19   4         58.44        112.22        53.26 o                         
  -3 -19   4        221.20        271.98        58.96 o                         
  -2 -19   4          1.01        -79.88        53.26 o                         
  -1 -19   4        102.13         85.09        46.27 o                         
   0 -19   4          2.78         33.28        32.28 o                         
   1 -19   4         23.43          0.53        48.19 o                         
   2 -19   4        680.13        816.19       180.69 o                         
  -5 -18   4          0.48         -5.71        36.14 o                         
  -4 -18   4          9.87         74.18        45.65 o                         
  -3 -18   4        239.69        342.36        64.67 o                         
  -2 -18   4         42.67         80.88        30.85 o                         
  -1 -18   4        105.98         54.33        30.58 o                         
   0 -18   4         58.23         -2.37        40.22 o                         
   1 -18   4         20.95         49.24        38.99 o                         
   2 -18   4        390.02        545.96        71.32 o                         
   3 -18   4         75.80         48.33        58.01 o                         
   4 -18   4        255.42        304.81        58.92 o                         
  -6 -17   4        123.09        151.16        27.77 o                         
  -5 -17   4         12.03         27.54        28.80 o                         
  -4 -17   4         60.81        108.84        32.77 o                         
  -3 -17   4         42.72         36.49        21.03 o                         
  -2 -17   4          9.64         60.66        22.04 o                         
  -1 -17   4        128.27        146.85        35.65 o                         
   0 -17   4          1.75        -11.79        23.19 o                         
   1 -17   4        316.61        269.30        85.59 o                         
   2 -17   4         85.95         59.21        46.27 o                         
   3 -17   4        179.83        147.77        51.99 o                         
   4 -17   4          0.07         56.92        36.24 o                         
   5 -17   4        104.56        161.26        61.17 o                         
  -7 -16   4          2.68         -9.42        26.92 o                         
  -6 -16   4         63.09         28.73        34.92 o                         
  -5 -16   4         72.74         56.48        27.78 o                         
  -4 -16   4        269.43        311.66        37.37 o                         
  -3 -16   4        179.13        139.12        31.77 o                         
  -2 -16   4          1.81          0.08        17.43 o                         
  -1 -16   4          0.73         27.67        18.42 o                         
   0 -16   4          9.88         -3.34        30.29 o                         
   1 -16   4        101.72         75.26        25.20 o                         
   2 -16   4         35.38         48.57        27.33 o                         
   3 -16   4         22.19        -27.44        24.69 o                         
   4 -16   4        128.06        136.83        36.36 o                         
   5 -16   4         61.16         79.03        37.59 o                         
   6 -16   4        188.49        265.94        52.24 o                         
  -8 -15   4         80.24         55.96        45.65 o                         
  -7 -15   4          0.10         -4.49        12.71 o                         
  -6 -15   4        123.80        128.44        22.88 o                         
  -5 -15   4          1.61         -1.29        14.00 o                         
  -4 -15   4          2.39          3.84        16.72 o                         
  -3 -15   4          2.84          9.14        12.59 o                         
  -2 -15   4          6.55         -8.17        21.41 o                         
  -1 -15   4        536.73        668.50        38.90 o                         
   0 -15   4         24.59         57.92        24.24 o                         
   1 -15   4        264.05        231.32        26.06 o                         
   2 -15   4         98.01         80.28        24.16 o                         
   3 -15   4         63.27         92.37        25.52 o                         
   4 -15   4        117.66        168.40        29.95 o                         
   5 -15   4          3.09         36.14        32.28 o                         
   6 -15   4         54.07         72.35        50.42 o                         
   7 -15   4          0.09         54.54        51.77 o                         
  -8 -14   4         40.78         62.22        34.39 o                         
  -7 -14   4        216.00        179.52        18.66 o                         
  -6 -14   4        210.72        231.17        18.56 o                         
  -5 -14   4       1139.71       1066.80        41.54 o                         
  -4 -14   4         28.45         25.36        10.41 o                         
  -3 -14   4         18.23         14.56        11.14 o                         
  -2 -14   4         30.12         21.71        10.62 o                         
  -1 -14   4         34.34         50.20        11.22 o                         
   0 -14   4        467.10        395.78        22.19 o                         
   1 -14   4          0.24          7.26        17.15 o                         
   2 -14   4       1276.75       1267.30        54.18 o                         
   3 -14   4          0.03         45.00        22.48 o                         
   4 -14   4          0.21         55.18        23.96 o                         
   5 -14   4        230.70        267.69        35.06 o                         
   6 -14   4          1.84        -63.12        43.69 o                         
   7 -14   4        179.17        167.14        54.94 o                         
  -9 -13   4        238.96        206.44        39.76 o                         
  -8 -13   4        306.78        325.14        38.40 o                         
  -7 -13   4          0.21         52.47        38.04 o                         
  -6 -13   4         18.00         18.26         8.05 o                         
  -5 -13   4        887.87        918.16        43.04 o                         
  -4 -13   4         94.86         69.23        12.40 o                         
  -3 -13   4        293.24        330.69        18.81 o                         
  -2 -13   4        348.87        346.14        20.58 o                         
  -1 -13   4       1575.57       1682.62        40.67 o                         
   0 -13   4       3181.32       3707.08        80.13 o                         
   1 -13   4        100.30         90.83        17.03 o                         
   2 -13   4         16.18          4.71        25.40 o                         
   3 -13   4        123.75        142.97        28.75 o                         
   4 -13   4        143.48        165.59        17.66 o                         
   5 -13   4         41.73         23.63        28.88 o                         
   6 -13   4         19.76         32.86        16.34 o                         
   7 -13   4          5.69         65.12        34.12 o                         
   8 -13   4         83.15         77.08        48.36 o                         
  -9 -12   4        153.14        220.50        72.15 o                         
  -8 -12   4         44.24         57.95        24.57 o                         
  -7 -12   4          2.59          9.25        37.09 o                         
  -6 -12   4         21.29         26.89         7.89 o                         
  -5 -12   4        581.72        531.09        23.29 o                         
  -4 -12   4        479.73        478.80        22.88 o                         
  -3 -12   4        179.93        185.68        16.02 o                         
  -2 -12   4          6.94          5.95         9.94 o                         
  -1 -12   4        128.15        116.42        11.41 o                         
   0 -12   4        871.97        839.26        33.83 o                         
   1 -12   4          7.33         30.35        15.17 o                         
   2 -12   4        146.95        179.63        20.64 o                         
   3 -12   4         11.85         36.62         9.71 o                         
   4 -12   4         22.93          8.87        12.89 o                         
   5 -12   4          7.34         44.51        21.69 o                         
   6 -12   4          7.34          9.18        31.30 o                         
   7 -12   4         57.28        109.57        25.21 o                         
   8 -12   4          0.96          1.58        43.69 o                         
   9 -12   4         39.24         50.78        36.92 o                         
  -9 -11   4         13.47          3.11        29.87 o                         
  -8 -11   4          2.53         -2.31        28.92 o                         
  -7 -11   4         14.33         55.15        22.72 o                         
  -6 -11   4         31.12         30.19         6.10 o                         
  -5 -11   4        325.33        353.16        13.20 o                         
  -4 -11   4         87.22         94.07        11.91 o                         
  -3 -11   4         82.88         94.21         9.94 o                         
  -2 -11   4          0.03         11.08         9.44 o                         
  -1 -11   4        156.12        198.66        14.87 o                         
   0 -11   4        785.14        716.92        29.20 o                         
   1 -11   4       1502.57       1544.85        69.95 o                         
   2 -11   4        171.40        145.32        14.91 o                         
   3 -11   4        329.68        448.44        40.94 o                         
   4 -11   4         85.22        113.75        19.25 o                         
   5 -11   4        610.95        606.68        31.81 o                         
   6 -11   4         28.35         13.55        15.33 o                         
   7 -11   4          0.86         12.82        17.36 o                         
   8 -11   4          5.11         21.37        31.30 o                         
   9 -11   4         49.52         41.84        25.52 o                         
 -10 -10   4          6.63        -24.27        29.81 o                         
  -9 -10   4         59.78         75.04        28.04 o                         
  -8 -10   4         29.71         26.44        19.83 o                         
  -7 -10   4        182.83        179.43        36.15 o                         
  -6 -10   4        237.21        264.29        17.78 o                         
  -5 -10   4        536.91        623.98        16.94 o                         
  -4 -10   4        197.41        203.28        12.47 o                         
  -3 -10   4         67.44        104.24         8.34 o                         
  -2 -10   4         21.51         26.32         8.04 o                         
  -1 -10   4        195.26        252.50        12.03 o                         
   0 -10   4        536.02        449.27        15.51 o                         
   1 -10   4         57.45         77.18         6.60 o                         
   2 -10   4        700.99        713.92        24.69 o                         
   3 -10   4        887.94        800.75        49.19 o                         
   4 -10   4        210.93        226.89        33.34 o                         
   5 -10   4         61.09         67.45        17.43 o                         
   6 -10   4        215.78        230.01        26.35 o                         
   7 -10   4        115.83         84.08        21.50 o                         
   8 -10   4        728.94        826.25        47.94 o                         
   9 -10   4        180.95        221.19        49.18 o                         
 -10  -9   4         15.36         66.16        31.05 o                         
  -9  -9   4          0.38        -14.08        44.20 o                         
  -8  -9   4         78.76        140.97        39.40 o                         
  -7  -9   4          0.21        -11.10        14.99 o                         
  -6  -9   4        923.46        861.01        25.83 o                         
  -5  -9   4        126.58         87.89        10.73 o                         
  -4  -9   4        813.10        727.97        18.20 o                         
  -3  -9   4         28.84         17.88         6.66 o                         
  -2  -9   4         66.12         45.64         8.00 o                         
  -1  -9   4          0.32         -7.99         5.97 o                         
   0  -9   4        189.74        154.91        11.15 o                         
   1  -9   4        608.35        554.23        32.04 o                         
   2  -9   4        180.06        148.59        23.33 o                         
   3  -9   4        359.51        362.95        15.88 o                         
   4  -9   4        605.99        650.14        23.19 o                         
   5  -9   4         43.69         62.85        12.62 o                         
   6  -9   4          6.41         16.85        14.49 o                         
   7  -9   4          1.42         11.09        16.81 o                         
   8  -9   4        112.56         94.70        19.20 o                         
   9  -9   4         18.89         10.93        26.01 o                         
  10  -9   4          9.46         38.04        32.26 o                         
 -10  -8   4         17.36         -5.56        26.42 o                         
  -9  -8   4         51.95         53.58        33.25 o                         
  -8  -8   4          0.17         10.06        19.58 o                         
  -7  -8   4        316.64        268.19        20.08 o                         
  -6  -8   4         63.08         42.15        11.22 o                         
  -5  -8   4        666.02        671.02        15.00 o                         
  -4  -8   4        269.42        191.24        10.40 o                         
  -3  -8   4        127.17        107.94         7.45 o                         
  -2  -8   4          9.55         14.49         5.90 o                         
  -1  -8   4         20.90         25.89         6.40 o                         
   0  -8   4        953.70        862.72        25.25 o                         
   1  -8   4        360.14        327.33        14.35 o                         
   2  -8   4         14.07         -6.14        15.80 o                         
   3  -8   4          5.36         53.40        17.48 o                         
   4  -8   4          5.47          3.28         9.83 o                         
   5  -8   4          1.57          5.63         9.47 o                         
   6  -8   4        333.10        278.53        20.44 o                         
   7  -8   4        208.12        191.80        23.72 o                         
   8  -8   4        339.30        446.10        26.65 o                         
   9  -8   4         24.75         41.67        11.09 o                         
  10  -8   4         41.24         30.18        35.62 o                         
 -10  -7   4          4.18          9.78        29.52 o                         
  -9  -7   4         17.84        -16.97        19.91 o                         
  -8  -7   4        370.22        465.67        31.43 o                         
  -7  -7   4        588.79        622.64        26.01 o                         
  -6  -7   4        223.47        228.49        19.20 o                         
  -5  -7   4          0.47         13.05         5.31 o                         
  -4  -7   4         50.19         40.81         5.47 o                         
  -3  -7   4       1372.06       1181.42        27.77 o                         
  -2  -7   4        732.37        715.60        17.20 o                         
  -1  -7   4        489.66        387.85        20.05 o                         
   0  -7   4        101.17         76.74         9.18 o                         
   1  -7   4        141.46        120.48        11.48 o                         
   2  -7   4         75.75         95.09        14.82 o                         
   3  -7   4       1220.99       1336.28        35.26 o                         
   4  -7   4        785.47        778.41        30.57 o                         
   5  -7   4         29.41         21.66         9.69 o                         
   6  -7   4        173.38        174.90        23.96 o                         
   7  -7   4         11.74         10.02         9.97 o                         
   8  -7   4        221.06        231.96        27.94 o                         
   9  -7   4         34.86         73.20        13.75 o                         
  10  -7   4        159.29         76.62       114.12 o                         
 -11  -6   4         29.47        105.76        32.10 o                         
 -10  -6   4         39.42         38.27        25.84 o                         
  -9  -6   4         16.17         -6.97        23.06 o                         
  -8  -6   4        387.97        455.55        41.75 o                         
  -7  -6   4        405.14        327.72        18.55 o                         
  -6  -6   4         57.68         44.71        15.92 o                         
  -5  -6   4         27.14         18.65         4.31 o                         
  -4  -6   4        468.41        465.26        11.92 o                         
  -3  -6   4        173.63        203.87        14.21 o                         
  -2  -6   4         10.63          6.50         5.25 o                         
  -1  -6   4         55.35        104.00        10.39 o                         
   0  -6   4       1865.74       1604.62        41.72 o                         
   1  -6   4       1143.23       1283.87        30.52 o                         
   2  -6   4        801.80        971.54        25.80 o                         
   3  -6   4         10.43         31.29        10.40 o                         
   4  -6   4        134.15        125.36        12.73 o                         
   5  -6   4        162.52        141.47        14.60 o                         
   6  -6   4       1030.14        970.33        38.80 o                         
   7  -6   4       1244.99       1254.20        34.61 o                         
   8  -6   4          0.45         11.20         9.84 o                         
   9  -6   4        143.16        142.11        17.38 o                         
  10  -6   4          0.68         24.92        20.91 o                         
  11  -6   4         44.90         54.26        29.61 o                         
 -11  -5   4         17.70         36.78        30.73 o                         
 -10  -5   4          2.83          6.23        20.58 o                         
  -9  -5   4        161.92        173.25        45.90 o                         
  -8  -5   4         73.09        105.95        30.38 o                         
  -7  -5   4         15.61          6.90        11.17 o                         
  -6  -5   4         28.36         71.52        10.97 o                         
  -5  -5   4         37.57         13.67         5.48 o                         
  -4  -5   4         78.63         86.72         8.94 o                         
  -3  -5   4       1780.33       1856.76        31.29 o                         
  -2  -5   4        330.78        382.40        13.67 o                         
  -1  -5   4        390.15        237.84        14.86 o                         
   0  -5   4       1181.75        869.34        32.54 o                         
   1  -5   4        427.23        314.47        17.30 o                         
   2  -5   4       1348.61       1203.82        27.33 o                         
   3  -5   4        688.93        827.72        43.38 o                         
   4  -5   4         27.21         19.51         8.45 o                         
   5  -5   4         87.13         70.11        11.48 o                         
   6  -5   4        860.26        812.57        22.80 o                         
   7  -5   4       1894.84       2029.68        43.95 o                         
   8  -5   4         65.04         66.40        10.67 o                         
   9  -5   4          0.06         24.08        12.41 o                         
  10  -5   4         37.35         64.81        28.78 o                         
  11  -5   4         77.65        118.60        37.01 o                         
 -11  -4   4         45.64         26.27        26.76 o                         
 -10  -4   4         10.75         13.06        24.81 o                         
  -9  -4   4         58.42         34.48        18.94 o                         
  -8  -4   4        223.63        162.64        28.21 o                         
  -7  -4   4          6.71         12.89         9.71 o                         
  -6  -4   4        771.41        785.72        26.66 o                         
  -5  -4   4          6.19         14.34         2.81 o                         
  -4  -4   4         61.80         38.29         4.62 o                         
  -3  -4   4         18.65         18.25         4.68 o                         
  -2  -4   4         24.50         26.41         4.25 o                         
  -1  -4   4       1020.92        743.46        29.63 o                         
   0  -4   4       5237.42       4049.88        78.51 o                         
   1  -4   4          6.46         71.95        10.25 o                         
   2  -4   4        722.31        661.63        35.41 o                         
   3  -4   4         55.74         47.03        16.03 o                         
   4  -4   4         70.14        124.83        20.09 o                         
   5  -4   4        104.29        159.31        11.85 o                         
   6  -4   4         40.38         45.62        11.23 o                         
   7  -4   4       1446.73       1247.77        29.26 o                         
   8  -4   4        225.42        306.98        18.24 o                         
   9  -4   4        233.03        283.72        17.34 o                         
  10  -4   4         22.97         18.33        13.35 o                         
  11  -4   4         42.22         25.49        41.84 o                         
 -11  -3   4         12.96         67.84        38.04 o                         
 -10  -3   4        158.02         84.73        24.18 o                         
  -9  -3   4         49.52         21.04        15.58 o                         
  -8  -3   4         41.08         30.67        11.74 o                         
  -7  -3   4         61.43         63.49        18.71 o                         
  -6  -3   4         95.68        100.56        11.11 o                         
  -5  -3   4          9.84          7.30         2.93 o                         
  -4  -3   4        317.30        214.37         9.45 o                         
  -3  -3   4       1202.81        988.43        31.58 o                         
  -2  -3   4        642.77        747.42        14.31 o                         
  -1  -3   4          0.04          7.08         6.98 o                         
   0  -3   4          5.44         64.25        13.45 o                         
   1  -3   4       1139.00        939.81        27.52 o                         
   2  -3   4       2893.81       2851.88        59.65 o                         
   3  -3   4        137.92        141.85        12.85 o                         
   4  -3   4        239.07        229.29        16.70 o                         
   5  -3   4         16.57          9.52         5.89 o                         
   6  -3   4       1051.84        979.57        23.92 o                         
   7  -3   4        674.74        693.97        21.95 o                         
   8  -3   4         17.18         51.82         9.74 o                         
   9  -3   4        294.68        191.66        19.63 o                         
  10  -3   4        116.60        116.76        18.37 o                         
  11  -3   4        157.15        153.77        31.53 o                         
 -11  -2   4          0.28          3.18        32.40 o                         
 -10  -2   4         27.06          4.83        20.42 o                         
  -9  -2   4        500.69        590.30        30.77 o                         
  -8  -2   4         12.71          4.32        14.38 o                         
  -7  -2   4         40.16         16.83         4.05 o                         
  -6  -2   4        188.49        192.76        10.39 o                         
  -5  -2   4        116.84        122.95         7.67 o                         
  -4  -2   4       3242.13       2899.01        43.43 o                         
  -3  -2   4        435.34        600.39        12.40 o                         
  -2  -2   4          4.31         11.99         3.43 o                         
  -1  -2   4        837.10        876.17        27.64 o                         
   0  -2   4        740.91        486.38        23.06 o                         
   1  -2   4       4113.72       3505.54        65.84 o                         
   2  -2   4       3344.28       2683.60        66.47 o                         
   3  -2   4        872.44        971.75        22.66 o                         
   4  -2   4         53.54         41.39         6.38 o                         
   5  -2   4        582.66        533.13        14.89 o                         
   6  -2   4        162.93        132.77         9.37 o                         
   7  -2   4          5.79         11.15         9.95 o                         
   8  -2   4       1023.46       1032.27        26.64 o                         
   9  -2   4         65.90        116.80        14.30 o                         
  10  -2   4         90.48        101.60        15.58 o                         
  11  -2   4          8.85         11.59        44.79 o                         
  12  -2   4          7.47         41.37        37.09 o                         
 -11  -1   4        170.59        225.80        40.17 o                         
 -10  -1   4          5.89          5.08        27.33 o                         
  -9  -1   4         46.44         41.82         8.15 o                         
  -8  -1   4        124.36         89.86        10.63 o                         
  -7  -1   4          8.13         13.97         8.40 o                         
  -6  -1   4          9.57         13.59         6.12 o                         
  -5  -1   4       1674.35       1845.11        30.19 o                         
  -4  -1   4       1118.08        928.63        23.46 o                         
  -3  -1   4        265.88        133.20         7.93 o                         
  -2  -1   4        761.69        792.61        18.62 o                         
  -1  -1   4       1821.29       1543.58        25.44 o                         
   0  -1   4       1942.00       2011.56        36.84 o                         
   1  -1   4       3617.73       3247.70        66.48 o                         
   2  -1   4       1377.87       1539.00        32.39 o                         
   3  -1   4       2609.72       2846.62        59.99 o                         
   4  -1   4        963.97       1000.82        21.08 o                         
   5  -1   4         54.48         59.29         6.11 o                         
   6  -1   4          8.05          3.21         7.30 o                         
   7  -1   4       2154.26       2109.90        38.59 o                         
   8  -1   4        572.25        584.03        19.97 o                         
   9  -1   4         29.57         39.28        17.25 o                         
  10  -1   4          4.41          3.35        10.04 o                         
  11  -1   4         64.27         86.54        28.47 o                         
  12  -1   4        110.74        112.62        25.97 o                         
 -11   0   4         20.98         13.71        24.87 o                         
 -10   0   4          3.50        -13.61        11.69 o                         
  -9   0   4        131.65        127.92        11.62 o                         
  -8   0   4         25.82          2.35         8.68 o                         
  -7   0   4        396.26        375.39        11.99 o                         
  -6   0   4        296.90        324.60        10.84 o                         
  -5   0   4         61.89        103.22         6.56 o                         
  -4   0   4        399.39        338.94        15.12 o                         
  -3   0   4         19.77         11.69         3.87 o                         
  -2   0   4         23.48         29.43         4.37 o                         
  -1   0   4       1216.00       1124.92        20.13 o                         
   0   0   4      66315.97      64344.46       940.55 o                         
   1   0   4        480.24        601.69        19.32 o                         
   2   0   4          8.49         28.42         5.58 o                         
   3   0   4       3151.34       3293.12        54.66 o                         
   4   0   4          5.81         36.75         4.89 o                         
   5   0   4       4724.09       5085.32        68.43 o                         
   6   0   4        509.94        423.25        14.09 o                         
   7   0   4       1032.94       1213.47        24.94 o                         
   8   0   4         30.25         27.26         8.21 o                         
   9   0   4        351.77        311.21        14.89 o                         
  10   0   4          8.82         -1.08         9.00 o                         
  11   0   4        289.53        314.76        29.58 o                         
  12   0   4          3.18        -22.74        27.58 o                         
 -11   1   4        116.66        105.76        44.65 o                         
 -10   1   4         82.70         79.58        19.66 o                         
  -9   1   4         12.06         15.19        10.02 o                         
  -8   1   4         44.16         52.25         7.78 o                         
  -7   1   4        472.97        532.45        19.03 o                         
  -6   1   4        176.25        214.88         9.35 o                         
  -5   1   4        764.53        818.25        19.87 o                         
  -4   1   4       2195.53       2413.86        38.23 o                         
  -3   1   4       2033.37       1889.75        33.88 o                         
  -2   1   4        984.06        853.46        17.99 o                         
  -1   1   4       1227.34       1388.20        27.03 o                         
   0   1   4      75967.28      73058.91      1436.06 o                         
   1   1   4      17177.75      16770.63       258.30 o                         
   2   1   4       2368.11       2755.82        46.47 o                         
   3   1   4          0.90         41.64         5.30 o                         
   4   1   4        317.73        353.98         9.50 o                         
   5   1   4       4797.94       5826.34        75.62 o                         
   6   1   4         46.88         46.46         7.23 o                         
   7   1   4       1789.09       1803.27        31.87 o                         
   8   1   4         21.15         12.41         7.80 o                         
   9   1   4         81.37         58.21         9.06 o                         
  10   1   4         18.10         27.23         9.49 o                         
  11   1   4        101.89         76.86        25.29 o                         
  12   1   4         55.82         40.14        26.63 o                         
 -11   2   4          4.81         -2.20        22.41 o                         
 -10   2   4         34.87         31.96        25.64 o                         
  -9   2   4         10.34         13.73        11.26 o                         
  -8   2   4         77.99         70.83        11.73 o                         
  -7   2   4        564.99        518.78        18.55 o                         
  -6   2   4        700.09        648.51        20.77 o                         
  -5   2   4        212.03        211.85        13.12 o                         
  -4   2   4          0.30         11.01         8.24 o                         
  -3   2   4       1522.59       1396.69        26.86 o                         
  -2   2   4        724.46        668.05        25.82 o                         
  -1   2   4        260.12        247.51         7.90 o                         
   0   2   4      13321.91      13251.80       175.32 o                         
   1   2   4      11182.49      10422.22       153.56 o                         
   2   2   4       4658.80       4081.26        68.87 o                         
   3   2   4       3589.80       3205.33        56.98 o                         
   4   2   4        107.94        181.44         8.18 o                         
   5   2   4       6522.99       6608.27        86.41 o                         
   6   2   4         67.26         59.55         6.09 o                         
   7   2   4        197.88        240.02         9.39 o                         
   8   2   4         12.54         49.91         9.35 o                         
   9   2   4        112.88         93.84        20.28 o                         
  10   2   4          0.53         -5.21         9.57 o                         
  11   2   4         68.13         55.74        13.15 o                         
  12   2   4         21.95         26.63        58.96 o                         
 -10   3   4          3.48        -20.10        33.43 o                         
  -9   3   4         42.38         23.82        14.03 o                         
  -8   3   4          2.90         16.93         8.70 o                         
  -7   3   4        402.66        441.51        21.62 o                         
  -6   3   4         35.27         53.80         9.31 o                         
  -5   3   4        203.56        191.10        10.57 o                         
  -4   3   4        459.59        369.89        11.18 o                         
  -3   3   4        574.82        623.19        18.17 o                         
  -2   3   4       1261.53       1030.86        25.07 o                         
  -1   3   4        256.70        249.34        11.97 o                         
   0   3   4       1485.41       1393.62        24.00 o                         
   1   3   4        211.05        230.70         9.74 o                         
   2   3   4        158.25        119.45         6.66 o                         
   3   3   4       2418.90       2182.19        32.41 o                         
   4   3   4       1918.70       2473.49        36.42 o                         
   5   3   4         18.05         13.68         5.42 o                         
   6   3   4         94.11        105.16         7.12 o                         
   7   3   4        522.15        561.40        17.58 o                         
   8   3   4          4.24         18.16         5.55 o                         
   9   3   4        745.05        624.26        35.23 o                         
  10   3   4        166.26        137.83        24.62 o                         
  11   3   4         72.05         55.98        47.33 o                         
 -10   4   4         83.04         93.05        27.02 o                         
  -9   4   4        508.02        522.38        33.65 o                         
  -8   4   4         10.00         13.75         9.02 o                         
  -7   4   4         30.81         29.27        11.63 o                         
  -6   4   4          7.72         15.19         9.01 o                         
  -5   4   4        538.58        552.73        17.11 o                         
  -4   4   4         30.39         14.31         8.13 o                         
  -3   4   4        440.07        477.49        17.96 o                         
  -2   4   4      14483.30      14546.85       203.74 o                         
  -1   4   4        103.52         94.74         8.67 o                         
   0   4   4        208.46        219.88         9.81 o                         
   1   4   4         49.16         22.06         5.01 o                         
   2   4   4       8108.11       7231.05       105.47 o                         
   3   4   4       1449.62       1604.95        28.45 o                         
   4   4   4        215.11        168.58        10.97 o                         
   5   4   4       1822.52       1645.60        31.95 o                         
   6   4   4         30.79          9.43         4.23 o                         
   7   4   4         72.39         80.45         6.94 o                         
   8   4   4        838.05        887.18        29.09 o                         
   9   4   4        139.07        152.05        21.29 o                         
  10   4   4         26.17         36.09        14.28 o                         
  11   4   4         76.65        100.81        41.84 o                         
  12   4   4         61.63         45.65        68.47 o                         
 -10   5   4        230.98        270.42        36.17 o                         
  -9   5   4         31.41         31.61        16.10 o                         
  -8   5   4         82.69         77.98        13.20 o                         
  -7   5   4        149.03        181.64        12.66 o                         
  -6   5   4         94.99        123.44        15.20 o                         
  -5   5   4        824.96        902.28        26.41 o                         
  -4   5   4       1004.22        942.98        44.31 o                         
  -3   5   4        126.50        134.97         8.76 o                         
  -2   5   4         12.22         41.68         5.12 o                         
  -1   5   4        760.65        743.69        20.98 o                         
   0   5   4       1769.65       1884.94        32.34 o                         
   1   5   4         30.41         22.74         5.39 o                         
   2   5   4        900.50        913.86        20.55 o                         
   3   5   4        152.04        131.08        10.02 o                         
   4   5   4          0.22         15.34         5.58 o                         
   5   5   4         12.38         26.82         7.72 o                         
   6   5   4         34.21         49.65         6.73 o                         
   7   5   4        131.20         93.36         6.29 o                         
   8   5   4        407.45        390.83        11.18 o                         
   9   5   4          0.26          0.31         6.54 o                         
  10   5   4         30.86         10.05        22.03 o                         
  11   5   4        429.05        505.35        47.83 o                         
  12   5   4          5.40        -53.26        47.55 o                         
 -10   6   4          6.58          7.81        21.15 o                         
  -9   6   4          3.95         -2.15        18.16 o                         
  -8   6   4        118.09        115.46        14.09 o                         
  -7   6   4       2239.96       2326.27        49.82 o                         
  -6   6   4       2195.17       2325.55        52.57 o                         
  -5   6   4       1187.46       1234.92        38.78 o                         
  -4   6   4        833.53        912.44        25.98 o                         
  -3   6   4         44.60         60.22        16.30 o                         
  -2   6   4       1361.32       1778.83        36.70 o                         
  -1   6   4       1648.70       1743.63        32.69 o                         
   0   6   4          3.45          0.14         7.47 o                         
   1   6   4       6634.95       7355.54       104.69 o                         
   2   6   4          0.01         22.85         7.10 o                         
   3   6   4        403.15        514.25        13.55 o                         
   4   6   4        192.43        257.33        10.03 o                         
   5   6   4       2651.12       2484.73        46.12 o                         
   6   6   4       2488.88       2341.42        36.62 o                         
   7   6   4        419.18        527.89        14.49 o                         
   8   6   4         41.62         72.83         5.81 o                         
   9   6   4          1.84         14.22        15.12 o                         
  10   6   4          0.10          2.62        19.09 o                         
  11   6   4         27.54         15.65        29.50 o                         
  12   6   4          6.19        -70.37        66.57 o                         
 -10   7   4          6.48         -5.66        20.16 o                         
  -9   7   4         67.25         98.45        25.12 o                         
  -8   7   4         59.00         58.49        14.61 o                         
  -7   7   4       2882.75       3318.74       102.32 o                         
  -6   7   4       3325.45       3576.56        77.49 o                         
  -5   7   4        684.69        663.34        28.07 o                         
  -4   7   4         10.06         21.10         8.89 o                         
  -3   7   4        940.92        876.16        26.80 o                         
  -2   7   4        144.85        184.99        13.34 o                         
  -1   7   4       1731.00       1792.06        33.52 o                         
   0   7   4       9358.82       9313.69       126.31 o                         
   1   7   4        412.60        456.32        14.56 o                         
   2   7   4         75.57         47.19         6.68 o                         
   3   7   4       1271.04       1465.81        31.34 o                         
   4   7   4        521.02        532.34        24.35 o                         
   5   7   4        331.84        349.62        12.09 o                         
   6   7   4       1318.81       1301.03        26.52 o                         
   7   7   4        249.25        251.34        10.54 o                         
   8   7   4         98.64         68.71         9.43 o                         
   9   7   4        391.05        392.39        25.43 o                         
  10   7   4         16.19        -18.89        30.24 o                         
  11   7   4         18.54         32.63        34.24 o                         
  12   7   4         27.31         79.88        60.86 o                         
  -9   8   4         99.14         51.78        24.58 o                         
  -8   8   4          8.04         18.34        17.88 o                         
  -7   8   4       1263.82       1401.99        48.24 o                         
  -6   8   4        282.70        300.74        27.61 o                         
  -5   8   4        757.82        747.05        34.19 o                         
  -4   8   4        239.61        190.98        13.52 o                         
  -3   8   4        380.14        461.03        22.26 o                         
  -2   8   4       1016.31       1162.47        29.44 o                         
  -1   8   4        730.15        807.33        22.55 o                         
   0   8   4       1790.03       1661.46        32.17 o                         
   1   8   4        183.07        144.94         8.34 o                         
   2   8   4        886.11        862.91        20.60 o                         
   3   8   4          4.92          3.02         6.21 o                         
   4   8   4         53.20         39.94         6.80 o                         
   5   8   4        106.17         96.40         7.17 o                         
   6   8   4        236.08        207.48        10.08 o                         
   7   8   4        423.91        502.07        19.97 o                         
   8   8   4        456.26        544.21        15.29 o                         
   9   8   4          5.47         19.45        16.42 o                         
  10   8   4          4.48         38.38        17.22 o                         
  11   8   4          8.26         42.77        50.40 o                         
  -9   9   4          3.37        -14.99        19.73 o                         
  -8   9   4          3.94         16.79        20.70 o                         
  -7   9   4         16.20         38.37        16.58 o                         
  -6   9   4         16.99         22.42        16.70 o                         
  -5   9   4         11.09         29.37         9.84 o                         
  -4   9   4        133.39         88.41        14.18 o                         
  -3   9   4          6.40         -7.30        11.34 o                         
  -2   9   4       1257.56       1341.65        31.69 o                         
  -1   9   4          5.71          2.77         5.87 o                         
   0   9   4       1772.27       1641.38        33.97 o                         
   1   9   4        335.05        390.89        16.48 o                         
   2   9   4        112.15        128.35         8.43 o                         
   3   9   4        423.24        455.90        17.56 o                         
   4   9   4        883.74        775.32        19.24 o                         
   5   9   4         37.53         15.53         6.64 o                         
   6   9   4          2.15         25.71         6.73 o                         
   7   9   4       1173.34       1165.04        28.60 o                         
   8   9   4        127.90        103.71         7.19 o                         
   9   9   4        998.49       1014.52        51.39 o                         
  10   9   4          1.60         -5.11        16.41 o                         
  11   9   4         94.88        125.97        34.66 o                         
  -9  10   4          4.59        -33.25        22.17 o                         
  -8  10   4          6.00         10.29        23.94 o                         
  -7  10   4         27.82         72.55        22.98 o                         
  -6  10   4        128.40        167.43        25.81 o                         
  -5  10   4         48.58         53.15        11.05 o                         
  -4  10   4        175.36        183.92        12.93 o                         
  -3  10   4        246.07        278.98        18.12 o                         
  -2  10   4       1134.69       1041.34        32.78 o                         
  -1  10   4         79.53        111.53         9.65 o                         
   0  10   4        221.20        255.43        11.93 o                         
   1  10   4          6.94         23.95         6.24 o                         
   2  10   4       1178.52       1172.15        25.96 o                         
   3  10   4        777.96        810.53        25.38 o                         
   4  10   4          0.31          5.44        10.61 o                         
   5  10   4          8.49         17.23         6.83 o                         
   6  10   4         55.79         54.73         7.90 o                         
   7  10   4         81.83         76.05        12.32 o                         
   8  10   4          4.19          8.61         8.25 o                         
   9  10   4        255.37        231.78        27.07 o                         
  10  10   4         43.68         16.44        22.66 o                         
  11  10   4         42.21        100.81        66.57 o                         
  -8  11   4         94.58         85.73        28.51 o                         
  -7  11   4         55.05         29.82        18.39 o                         
  -6  11   4        448.69        517.89        43.61 o                         
  -5  11   4        336.42        315.16        28.92 o                         
  -4  11   4        337.40        369.89        19.59 o                         
  -3  11   4        805.53        799.40        31.11 o                         
  -2  11   4        156.35        127.57        20.72 o                         
  -1  11   4        645.34        713.53        23.51 o                         
   0  11   4        421.28        450.33        33.70 o                         
   1  11   4        145.33        180.61        14.32 o                         
   2  11   4        472.45        463.85        18.59 o                         
   3  11   4         28.58         25.80         7.14 o                         
   4  11   4        170.07        248.07        14.13 o                         
   5  11   4       1648.57       1862.86        40.48 o                         
   6  11   4        889.78        956.64        24.41 o                         
   7  11   4         24.49          4.64         8.99 o                         
   8  11   4         64.97         30.70         8.79 o                         
   9  11   4        300.61        363.55        43.92 o                         
  10  11   4         25.75         53.80        27.88 o                         
  11  11   4          0.85         19.02        53.26 o                         
  -8  12   4         61.99         57.45        28.60 o                         
  -7  12   4         68.18         72.39        19.34 o                         
  -6  12   4         84.02         79.51        24.19 o                         
  -5  12   4         73.54         83.92        14.24 o                         
  -4  12   4         54.94         65.85        12.76 o                         
  -3  12   4          7.53         16.57         9.31 o                         
  -2  12   4        149.50        181.86        12.90 o                         
  -1  12   4        249.63        316.50        19.03 o                         
   0  12   4        968.92       1122.11        30.55 o                         
   1  12   4        646.18        672.26        19.84 o                         
   2  12   4          8.08         18.75         7.24 o                         
   3  12   4        624.42        673.02        26.29 o                         
   4  12   4         26.81         22.59         8.36 o                         
   5  12   4        400.08        373.62        22.75 o                         
   6  12   4         54.55         35.68         7.70 o                         
   7  12   4        325.97        369.63        27.32 o                         
   8  12   4          3.90         14.76         9.30 o                         
   9  12   4         38.63         93.40        21.93 o                         
  10  12   4          0.77         -3.66        22.91 o                         
  -7  13   4          2.25         34.05        41.63 o                         
  -6  13   4          0.24         34.24        38.93 o                         
  -5  13   4        184.19        122.28        24.16 o                         
  -4  13   4        140.47        119.59        23.21 o                         
  -3  13   4         34.84         31.56        10.49 o                         
  -2  13   4         27.32         59.93        14.25 o                         
  -1  13   4        387.69        366.84        18.08 o                         
   0  13   4        360.46        384.02        16.21 o                         
   1  13   4        251.69        281.04        17.57 o                         
   2  13   4       1468.14       1473.47        42.47 o                         
   3  13   4       1379.10       1569.79        39.04 o                         
   4  13   4       1464.72       1483.83        33.02 o                         
   5  13   4        239.21        236.23        16.45 o                         
   6  13   4        487.47        415.85        27.25 o                         
   7  13   4        189.66        249.26        13.95 o                         
   8  13   4          8.62         12.51        15.33 o                         
   9  13   4        267.34        279.46        35.80 o                         
  10  13   4          1.59          7.37        32.19 o                         
  -7  14   4          0.34        -23.67        31.41 o                         
  -6  14   4         27.56         51.35        33.62 o                         
  -5  14   4        286.03        333.24        43.57 o                         
  -4  14   4         19.48          3.66        49.35 o                         
  -3  14   4         40.14         18.90        19.49 o                         
  -2  14   4       1000.32        907.90        35.43 o                         
  -1  14   4          0.31          5.20        11.29 o                         
   0  14   4        705.06        683.65        24.87 o                         
   1  14   4       2968.44       3279.88        69.43 o                         
   2  14   4        672.81        676.62        28.08 o                         
   3  14   4        376.14        311.22        15.77 o                         
   4  14   4         11.66          2.62         8.16 o                         
   5  14   4        245.66        197.38        13.96 o                         
   6  14   4         10.26         10.15        11.28 o                         
   7  14   4        162.68        116.12        21.14 o                         
   8  14   4         57.40         17.38        20.04 o                         
   9  14   4         61.47         75.27        27.60 o                         
  -6  15   4         33.87          7.28        31.58 o                         
  -5  15   4         15.08          8.60        42.35 o                         
  -4  15   4        104.26        144.29        40.89 o                         
  -3  15   4         14.66          5.44        17.87 o                         
  -2  15   4          8.94          7.85        13.86 o                         
  -1  15   4          1.64        -10.86        11.17 o                         
   0  15   4         18.77         64.69        16.84 o                         
   1  15   4         25.95          1.49        12.85 o                         
   2  15   4          6.38          3.13        11.57 o                         
   3  15   4        310.86        261.47        17.26 o                         
   4  15   4          9.00         17.07        16.44 o                         
   5  15   4         49.88         50.55        12.27 o                         
   6  15   4         67.90         89.81        12.50 o                         
   7  15   4         87.34         45.28        14.48 o                         
   8  15   4          8.88         23.58        74.18 o                         
   9  15   4         26.99         17.24        39.94 o                         
  -5  16   4          0.35         15.79        49.08 o                         
  -4  16   4         61.71         72.61        34.12 o                         
  -3  16   4         20.44         25.92        20.18 o                         
  -2  16   4         22.36         49.72        16.34 o                         
  -1  16   4          1.45          3.00        14.90 o                         
   0  16   4         21.54         13.57        14.52 o                         
   1  16   4         21.38         29.81        16.67 o                         
   2  16   4         54.09         40.27        20.76 o                         
   3  16   4          2.17          7.95        10.84 o                         
   4  16   4         40.58         25.75        17.41 o                         
   5  16   4         15.16         25.36        13.81 o                         
   6  16   4         42.89         60.10        24.39 o                         
   7  16   4         50.96         27.11        22.15 o                         
   8  16   4          2.96         34.52        20.05 o                         
  -4  17   4         25.43          6.54        33.54 o                         
  -3  17   4         11.10          1.27        30.06 o                         
  -2  17   4          2.46         14.73        34.40 o                         
  -1  17   4        186.61        147.17        23.09 o                         
   0  17   4         62.09         50.64        17.26 o                         
   1  17   4          0.46         -3.28        17.94 o                         
   2  17   4        167.00        137.45        24.78 o                         
   3  17   4         30.35         60.99        18.15 o                         
   4  17   4        100.97         90.86        17.28 o                         
   5  17   4         15.88          6.47        15.87 o                         
   6  17   4         11.37         18.73        35.80 o                         
   7  17   4         95.27         56.49        44.52 o                         
   8  17   4          0.82        -30.95        20.89 o                         
  -3  18   4         34.24         21.19        31.95 o                         
  -2  18   4          3.76         15.47        30.06 o                         
  -1  18   4         18.78         30.97        27.09 o                         
   0  18   4         58.98         40.48        22.99 o                         
   1  18   4         25.93         43.17        37.97 o                         
   2  18   4         10.99         -8.56        20.82 o                         
   3  18   4        221.30        241.30        32.32 o                         
   4  18   4         18.95         37.91        25.11 o                         
   5  18   4        270.64        296.45        52.39 o                         
   6  18   4         37.65         60.94        23.78 o                         
   7  18   4          0.05         -4.37        21.04 o                         
  -2  19   4        150.04        232.71        51.35 o                         
  -1  19   4         13.77         96.55        47.62 o                         
   0  19   4         35.49         72.86        28.10 o                         
   1  19   4        193.35        273.31        32.70 o                         
   2  19   4          8.43         35.79        21.26 o                         
   3  19   4        574.94        757.48        53.52 o                         
   4  19   4          2.33         -8.61        38.77 o                         
   5  19   4         22.34         62.37        33.53 o                         
   0  20   4         83.77         77.03        52.30 o                         
   1  20   4        164.02        193.29        32.13 o                         
   2  20   4         43.56        -19.63        27.28 o                         
   3  20   4        158.56        181.35        39.25 o                         
  -3 -19   5         65.59         38.04        41.84 o                         
  -2 -19   5         63.16        176.88        62.77 o                         
  -1 -19   5         36.28         92.38        46.56 o                         
   0 -19   5          1.40         29.92        44.68 o                         
   1 -19   5          0.80         18.07        42.79 o                         
   2 -19   5         11.76         30.83        38.93 o                         
  -5 -18   5          5.41         68.47        32.33 o                         
  -4 -18   5          5.28          0.00        32.33 o                         
  -3 -18   5        107.37        174.98        53.26 o                         
  -2 -18   5        105.49        135.11        32.90 o                         
  -1 -18   5         49.88         65.33        30.85 o                         
   0 -18   5         65.39         85.59        53.26 o                         
   1 -18   5        227.81        224.06        42.79 o                         
   2 -18   5         30.93         35.61        48.19 o                         
   3 -18   5          0.88        -39.50        48.74 o                         
  -6 -17   5         37.72         34.19        26.74 o                         
  -5 -17   5          0.41        -22.19        38.99 o                         
  -4 -17   5          0.02         14.70        29.48 o                         
  -3 -17   5         19.32         36.72        25.99 o                         
  -2 -17   5         35.07         90.69        29.50 o                         
  -1 -17   5         87.65        160.47        29.83 o                         
   0 -17   5          0.56         -6.83        35.60 o                         
   1 -17   5          6.69        -10.25        67.52 o                         
   2 -17   5         13.98         58.71        35.47 o                         
   3 -17   5         16.39        -47.12        31.41 o                         
   4 -17   5         10.62        133.85        81.79 o                         
   5 -17   5         77.58        111.27        52.30 o                         
  -7 -16   5         10.83         11.62        45.65 o                         
  -6 -16   5         95.43        139.71        27.77 o                         
  -5 -16   5        174.90        178.29        31.41 o                         
  -4 -16   5        150.94        168.10        27.36 o                         
  -3 -16   5        292.05        320.20        35.69 o                         
  -2 -16   5         31.25         55.16        18.94 o                         
  -1 -16   5        150.44        142.13        20.59 o                         
   0 -16   5         32.83         86.43        28.92 o                         
   1 -16   5         69.07         69.95        26.10 o                         
   2 -16   5          7.02         26.44        24.41 o                         
   3 -16   5         62.05         98.00        42.82 o                         
   4 -16   5        231.61        251.15        35.57 o                         
   5 -16   5        269.26        232.68       104.61 o                         
   6 -16   5        236.31        144.82        58.96 o                         
  -7 -15   5         81.13         49.62        25.96 o                         
  -6 -15   5         56.94         51.87        19.74 o                         
  -5 -15   5         66.60         67.02        21.81 o                         
  -4 -15   5         70.69         94.82        18.13 o                         
  -3 -15   5          0.99         12.66        13.80 o                         
  -2 -15   5          1.34         11.08        17.53 o                         
  -1 -15   5         46.22         29.10        21.69 o                         
   0 -15   5          5.53         -2.12        19.99 o                         
   1 -15   5         12.89          7.45        18.17 o                         
   2 -15   5          1.21          2.87        33.77 o                         
   3 -15   5          3.07         18.78        26.06 o                         
   4 -15   5         30.01         48.36        26.90 o                         
   5 -15   5         90.29        142.67        59.91 o                         
   6 -15   5         19.10        -10.98        32.77 o                         
   7 -15   5          0.35         -3.49        36.97 o                         
  -8 -14   5          7.07          2.04        36.28 o                         
  -7 -14   5         64.63         58.38        20.93 o                         
  -6 -14   5        262.68        317.85        33.23 o                         
  -5 -14   5        253.36        266.35        19.43 o                         
  -4 -14   5        165.29        214.91        18.52 o                         
  -3 -14   5          0.50         -5.63        21.40 o                         
  -2 -14   5        143.04        147.71        14.18 o                         
  -1 -14   5         60.34         62.36        13.41 o                         
   0 -14   5        246.34        226.76        18.05 o                         
   1 -14   5         44.94         45.22        21.69 o                         
   2 -14   5         11.48         51.73        29.96 o                         
   3 -14   5        160.22        235.32        78.93 o                         
   4 -14   5         87.61         90.14        30.85 o                         
   5 -14   5         22.06         -9.88        27.55 o                         
   6 -14   5        169.24        141.23        36.24 o                         
   7 -14   5         11.53        -37.09        34.97 o                         
  -8 -13   5        202.39        228.94        39.34 o                         
  -7 -13   5        210.85        272.23        43.69 o                         
  -6 -13   5        241.28        199.18        16.38 o                         
  -5 -13   5         54.93         66.13        13.84 o                         
  -4 -13   5         10.69         20.14        10.67 o                         
  -3 -13   5        198.19        207.68        21.66 o                         
  -2 -13   5         65.59         29.48        11.32 o                         
  -1 -13   5          9.52         55.52        13.54 o                         
   0 -13   5          0.38         10.00        13.47 o                         
   1 -13   5        592.71        693.34        48.03 o                         
   2 -13   5          0.20          0.26        17.01 o                         
   3 -13   5        297.90        357.14        39.44 o                         
   4 -13   5        232.20        176.73        36.35 o                         
   5 -13   5          8.04         37.29        16.10 o                         
   6 -13   5         22.73         10.81        55.16 o                         
   7 -13   5          1.11        -17.12        30.93 o                         
   8 -13   5         54.57         18.55        32.93 o                         
  -9 -12   5          5.70        -38.45        32.77 o                         
  -8 -12   5          2.38          7.81        26.22 o                         
  -7 -12   5         73.25        114.34        30.06 o                         
  -6 -12   5        188.39        163.81        12.99 o                         
  -5 -12   5        107.59        167.01        12.29 o                         
  -4 -12   5        112.94         96.03        13.26 o                         
  -3 -12   5        506.20        472.16        20.70 o                         
  -2 -12   5         21.72         18.15        14.15 o                         
  -1 -12   5        335.67        368.80        23.67 o                         
   0 -12   5         72.37         60.68        17.81 o                         
   1 -12   5        167.99        136.88        17.61 o                         
   2 -12   5          3.62          9.99        14.34 o                         
   3 -12   5        294.74        303.31        20.25 o                         
   4 -12   5        263.74        323.45        23.41 o                         
   5 -12   5        117.42         54.24        17.66 o                         
   6 -12   5         53.10         53.19        17.86 o                         
   7 -12   5         43.00         72.99        32.19 o                         
   8 -12   5          1.81        -24.85        30.06 o                         
  -9 -11   5         87.95         88.99        27.14 o                         
  -8 -11   5        553.54        691.16        49.34 o                         
  -7 -11   5          5.78        -14.41        19.52 o                         
  -6 -11   5         12.72          4.28         9.07 o                         
  -5 -11   5         88.32         99.77         8.86 o                         
  -4 -11   5        287.79        254.39        26.47 o                         
  -3 -11   5         79.30        114.65        11.68 o                         
  -2 -11   5        538.77        501.97        18.39 o                         
  -1 -11   5          4.27          4.55         7.61 o                         
   0 -11   5        324.58        306.25        19.08 o                         
   1 -11   5       1831.20       1830.39        57.20 o                         
   2 -11   5       1571.22       1567.79        44.15 o                         
   3 -11   5          4.02         16.22        11.91 o                         
   4 -11   5        351.24        337.73        21.25 o                         
   5 -11   5        690.81        651.81        47.77 o                         
   6 -11   5          5.47         20.17        17.57 o                         
   7 -11   5         63.21         80.06        19.63 o                         
   8 -11   5          9.46          0.24        14.50 o                         
   9 -11   5         40.67         56.51        28.81 o                         
  -9 -10   5         42.42         40.55        24.62 o                         
  -8 -10   5         11.09         -5.81        34.49 o                         
  -7 -10   5         29.99          7.00        21.15 o                         
  -6 -10   5          7.97         20.72        11.20 o                         
  -5 -10   5        278.22        240.74        11.66 o                         
  -4 -10   5          3.24          2.06         7.56 o                         
  -3 -10   5        119.20        115.57         9.77 o                         
  -2 -10   5          7.16         24.73         8.59 o                         
  -1 -10   5         27.82         64.02        18.93 o                         
   0 -10   5          8.57        -12.24         8.16 o                         
   1 -10   5         31.67         21.19        13.65 o                         
   2 -10   5         66.09         69.68        16.47 o                         
   3 -10   5         10.68         -3.38        14.60 o                         
   4 -10   5        440.67        401.47        33.31 o                         
   5 -10   5        222.67        227.92        16.94 o                         
   6 -10   5         58.83         59.31        19.77 o                         
   7 -10   5         21.38          9.17        16.72 o                         
   8 -10   5         48.50         27.00        14.79 o                         
   9 -10   5         65.87         85.83        39.84 o                         
 -10  -9   5          5.67         14.61        36.90 o                         
  -9  -9   5          0.77         16.11        28.94 o                         
  -8  -9   5        109.57        128.69        25.07 o                         
  -7  -9   5        316.43        281.09        36.29 o                         
  -6  -9   5        303.07        251.01        14.28 o                         
  -5  -9   5        249.79        327.68        13.69 o                         
  -4  -9   5        356.95        415.93        12.82 o                         
  -3  -9   5          6.38         11.24         7.33 o                         
  -2  -9   5        185.63        144.32        10.19 o                         
  -1  -9   5        326.01        323.78        22.54 o                         
   0  -9   5       1139.73       1133.75        26.61 o                         
   1  -9   5         48.87         54.36         9.86 o                         
   2  -9   5        115.65        122.35        22.24 o                         
   3  -9   5         84.10         63.25        13.72 o                         
   4  -9   5         91.04        100.83        15.45 o                         
   5  -9   5        391.32        377.26        21.59 o                         
   6  -9   5         21.89          8.93        14.75 o                         
   7  -9   5          0.65         30.64        17.69 o                         
   8  -9   5          0.12          0.67        15.59 o                         
   9  -9   5         45.02         63.82        32.53 o                         
  10  -9   5         15.93          3.97        38.99 o                         
 -10  -8   5         11.53          3.64        24.69 o                         
  -9  -8   5        225.10        216.83        36.76 o                         
  -8  -8   5          3.95        -18.80        26.01 o                         
  -7  -8   5        140.97        186.73        19.48 o                         
  -6  -8   5        715.51        703.71        31.99 o                         
  -5  -8   5         63.99         86.67        11.32 o                         
  -4  -8   5         65.05         67.98         6.80 o                         
  -3  -8   5        280.04        263.12        11.33 o                         
  -2  -8   5        182.36        222.65        15.41 o                         
  -1  -8   5        415.22        390.23        16.21 o                         
   0  -8   5        670.93        518.69        24.16 o                         
   1  -8   5         15.81         20.81         8.85 o                         
   2  -8   5          0.00          9.78         8.15 o                         
   3  -8   5        499.68        596.37        28.07 o                         
   4  -8   5          7.60        -11.48         7.65 o                         
   5  -8   5        237.54        209.51        15.98 o                         
   6  -8   5        275.60        290.75        33.31 o                         
   7  -8   5        108.57        156.17        32.16 o                         
   8  -8   5         74.52         84.38        21.26 o                         
   9  -8   5         33.05         47.74        14.59 o                         
  10  -8   5         26.46         57.72        36.14 o                         
 -10  -7   5         22.74         10.98        21.86 o                         
  -9  -7   5         22.08         47.55        41.69 o                         
  -8  -7   5         85.94         25.38        33.03 o                         
  -7  -7   5       1122.88       1307.44        50.14 o                         
  -6  -7   5          0.57         13.29        10.97 o                         
  -5  -7   5         51.80         70.52         7.91 o                         
  -4  -7   5          0.67         13.61         5.89 o                         
  -3  -7   5        303.85        339.67        12.16 o                         
  -2  -7   5        550.76        663.11        18.05 o                         
  -1  -7   5          2.16         11.17         8.97 o                         
   0  -7   5         14.57          2.75         7.84 o                         
   1  -7   5         17.38         17.08         8.77 o                         
   2  -7   5       2360.52       2723.45        56.72 o                         
   3  -7   5         66.06        102.41        17.96 o                         
   4  -7   5        440.36        344.84        24.48 o                         
   5  -7   5         23.64         35.63        14.13 o                         
   6  -7   5         68.42         65.11        12.62 o                         
   7  -7   5        635.78        566.36        31.45 o                         
   8  -7   5          0.10         15.61        11.01 o                         
   9  -7   5          4.16          3.36        11.96 o                         
  10  -7   5         99.41        124.06        28.26 o                         
 -10  -6   5        143.99        172.94        42.11 o                         
  -9  -6   5         24.07         37.11        24.71 o                         
  -8  -6   5        112.95        121.31        20.54 o                         
  -7  -6   5        818.86        920.18        33.66 o                         
  -6  -6   5        472.43        558.19        24.68 o                         
  -5  -6   5        412.19        431.35        12.31 o                         
  -4  -6   5        133.01        190.57         8.14 o                         
  -3  -6   5        657.93        820.29        22.36 o                         
  -2  -6   5       2201.02       2378.40        51.76 o                         
  -1  -6   5        241.78        316.80        12.07 o                         
   0  -6   5        304.59        408.61        15.06 o                         
   1  -6   5        112.16        155.73        12.10 o                         
   2  -6   5       7422.75       7752.92       130.63 o                         
   3  -6   5         15.39         16.38        15.07 o                         
   4  -6   5        284.67        296.60        17.15 o                         
   5  -6   5        748.08        680.15        24.59 o                         
   6  -6   5       1027.04        983.80        30.81 o                         
   7  -6   5       2010.20       2003.56        53.66 o                         
   8  -6   5        263.39        284.65        20.13 o                         
   9  -6   5        346.80        262.97        18.34 o                         
  10  -6   5         36.17         56.62        27.07 o                         
  11  -6   5        123.80        146.68        57.06 o                         
 -10  -5   5          6.41         32.80        23.83 o                         
  -9  -5   5          0.27         -6.15        16.79 o                         
  -8  -5   5        107.40        163.01        18.59 o                         
  -7  -5   5        681.41        675.03        39.26 o                         
  -6  -5   5         87.82         99.36        11.63 o                         
  -5  -5   5         80.76        109.95         6.20 o                         
  -4  -5   5        136.13        188.73         7.87 o                         
  -3  -5   5       1405.47       1131.10        20.96 o                         
  -2  -5   5       1113.13       1425.27        26.98 o                         
  -1  -5   5        175.88        171.47        11.47 o                         
   0  -5   5       2158.85       1911.94        46.93 o                         
   1  -5   5         36.14         46.59        14.00 o                         
   2  -5   5        557.30        535.37        24.18 o                         
   3  -5   5        662.71        725.31        28.91 o                         
   4  -5   5        734.41        857.27        27.10 o                         
   5  -5   5          9.11         17.63        10.61 o                         
   6  -5   5        189.68        197.31        15.16 o                         
   7  -5   5        303.61        349.45        20.85 o                         
   8  -5   5        124.78        136.42        12.52 o                         
   9  -5   5         72.26         85.16        15.28 o                         
  10  -5   5          5.58         -1.46        25.44 o                         
  11  -5   5         89.62         60.86        45.65 o                         
 -11  -4   5          8.13          3.06        69.42 o                         
 -10  -4   5          1.25        -25.40        19.99 o                         
  -9  -4   5         15.35          1.72        15.44 o                         
  -8  -4   5         95.26         89.38        16.59 o                         
  -7  -4   5        649.69        502.36        23.47 o                         
  -6  -4   5        103.16        110.01        11.03 o                         
  -5  -4   5        243.28        269.95        14.31 o                         
  -4  -4   5        354.73        264.62        11.89 o                         
  -3  -4   5        349.81        249.76         8.52 o                         
  -2  -4   5       4675.26       4344.48        61.71 o                         
  -1  -4   5        420.04        307.26        14.18 o                         
   0  -4   5        819.77        910.42        31.57 o                         
   1  -4   5         91.14         89.89        12.57 o                         
   2  -4   5       1058.11       1443.30        42.74 o                         
   3  -4   5        868.78        755.17        54.11 o                         
   4  -4   5         57.89        100.42         8.36 o                         
   5  -4   5        698.52        675.38        21.22 o                         
   6  -4   5        368.29        393.31        27.26 o                         
   7  -4   5        224.08        247.90        15.49 o                         
   8  -4   5         13.11         21.25         8.74 o                         
   9  -4   5        390.57        410.05        21.79 o                         
  10  -4   5          9.39         23.87        14.88 o                         
  11  -4   5        193.07        220.61        61.81 o                         
 -11  -3   5         28.76         38.04        87.49 o                         
 -10  -3   5         18.50         25.55        26.63 o                         
  -9  -3   5        159.17        139.23        20.88 o                         
  -8  -3   5        243.58        213.44        22.88 o                         
  -7  -3   5        193.17        207.74        14.10 o                         
  -6  -3   5        577.61        638.05        14.04 o                         
  -5  -3   5        403.03        445.26        12.79 o                         
  -4  -3   5       1932.16       2207.01        36.88 o                         
  -3  -3   5       2900.62       2390.89        35.84 o                         
  -2  -3   5       1023.60       1092.34        20.31 o                         
  -1  -3   5        506.50        425.62        15.67 o                         
   0  -3   5       2000.02       1964.10        44.86 o                         
   1  -3   5        253.35        238.02        15.67 o                         
   2  -3   5         12.28        -11.72         7.82 o                         
   3  -3   5       1561.86       1177.09        32.03 o                         
   4  -3   5       1854.26       1596.26        32.88 o                         
   5  -3   5        717.97        643.97        19.61 o                         
   6  -3   5          4.78          1.41         6.84 o                         
   7  -3   5       2525.57       2412.63        46.45 o                         
   8  -3   5         27.95         23.69         7.87 o                         
   9  -3   5        426.35        438.03        27.07 o                         
  10  -3   5        473.71        455.79        39.63 o                         
  11  -3   5          1.36         14.46        19.26 o                         
 -11  -2   5          1.83         88.87        58.40 o                         
 -10  -2   5          2.68         11.40        30.75 o                         
  -9  -2   5         50.87         38.79        14.77 o                         
  -8  -2   5        325.26        365.22        18.26 o                         
  -7  -2   5        592.29        463.79        13.33 o                         
  -6  -2   5        967.55        978.28        31.57 o                         
  -5  -2   5       1148.79       1168.95        24.01 o                         
  -4  -2   5          9.99         25.94         6.42 o                         
  -3  -2   5       1564.68       1296.93        25.71 o                         
  -2  -2   5        532.17        400.67         9.74 o                         
  -1  -2   5        772.07        772.23        17.05 o                         
   0  -2   5         64.69         63.62         8.27 o                         
   1  -2   5         13.33         28.99         9.88 o                         
   2  -2   5       1855.44       1449.81        38.24 o                         
   3  -2   5        806.82        997.68        38.90 o                         
   4  -2   5         50.25         37.00         7.06 o                         
   5  -2   5        178.25        157.99         8.84 o                         
   6  -2   5        236.63        290.37        12.93 o                         
   7  -2   5         43.63         36.98         8.70 o                         
   8  -2   5          7.76         26.68         8.77 o                         
   9  -2   5         42.25          6.62        11.77 o                         
  10  -2   5          1.20         22.78        10.67 o                         
  11  -2   5         75.99         56.89        17.30 o                         
  12  -2   5         20.48         65.88        29.84 o                         
 -11  -1   5        142.39        182.83        58.96 o                         
 -10  -1   5          8.58          0.38        24.57 o                         
  -9  -1   5        557.65        514.79        40.64 o                         
  -8  -1   5        463.08        442.76        26.56 o                         
  -7  -1   5          0.46          0.94         5.44 o                         
  -6  -1   5          8.09         29.45         5.82 o                         
  -5  -1   5        438.16        493.80        14.02 o                         
  -4  -1   5       1818.67       1996.14        36.35 o                         
  -3  -1   5        132.79        225.69         8.67 o                         
  -2  -1   5       1091.06       1227.42        26.03 o                         
  -1  -1   5        322.11        341.95         8.68 o                         
   0  -1   5       4503.23       5231.84        85.01 o                         
   1  -1   5       3362.01       3329.70        69.35 o                         
   2  -1   5        248.11        217.84        13.80 o                         
   3  -1   5        275.16        403.66        15.08 o                         
   4  -1   5       3111.22       2794.74        48.43 o                         
   5  -1   5        571.72        536.23        18.15 o                         
   6  -1   5        561.15        508.08        15.92 o                         
   7  -1   5        154.26        173.59        10.70 o                         
   8  -1   5        572.25        574.37        18.67 o                         
   9  -1   5         27.71         40.79        13.93 o                         
  10  -1   5         53.46         53.58        11.73 o                         
  11  -1   5        157.59        192.06        24.57 o                         
  12  -1   5          3.41        -26.08        58.96 o                         
 -11   0   5         55.62         12.35        44.63 o                         
 -10   0   5          0.91         10.09        19.60 o                         
  -9   0   5       1296.21       1236.72        36.57 o                         
  -8   0   5        756.02        705.46        31.38 o                         
  -7   0   5        293.03        336.36        11.78 o                         
  -6   0   5          9.92         17.75         6.01 o                         
  -5   0   5        277.11        332.10        10.12 o                         
  -4   0   5       2979.38       3300.39        50.50 o                         
  -3   0   5        793.10        754.57        15.56 o                         
  -2   0   5       6022.86       5621.62        75.81 o                         
  -1   0   5        452.25        365.53        17.70 o                         
   0   0   5       8108.88       7079.59       117.51 o                         
   1   0   5       4677.58       4912.70        93.03 o                         
   2   0   5       7265.45       6958.10       105.54 o                         
   3   0   5       1803.61       1770.82        34.50 o                         
   4   0   5       1629.30       1501.77        28.22 o                         
   5   0   5       2514.28       2352.48        38.48 o                         
   6   0   5          4.64          7.78         5.40 o                         
   7   0   5         42.83         52.78         7.54 o                         
   8   0   5         36.51         43.21         8.84 o                         
   9   0   5         69.49         40.38        12.49 o                         
  10   0   5         70.71         59.73        11.33 o                         
  11   0   5        101.18         87.49        21.65 o                         
  12   0   5        397.38        413.38        41.58 o                         
 -10   1   5         15.82         -9.52        13.93 o                         
  -9   1   5        689.70        710.99        43.40 o                         
  -8   1   5        237.80        208.27        12.14 o                         
  -7   1   5        162.52        148.01         9.92 o                         
  -6   1   5        427.58        425.97        16.86 o                         
  -5   1   5        253.90        261.38        14.26 o                         
  -4   1   5          1.01         13.37         5.56 o                         
  -3   1   5       5992.20       5883.81        93.63 o                         
  -2   1   5       1155.82       1235.67        30.21 o                         
  -1   1   5         81.80        136.21         9.00 o                         
   0   1   5        404.09        229.46        10.21 o                         
   1   1   5       3844.18       3542.02        68.20 o                         
   2   1   5        587.22        576.99        22.32 o                         
   3   1   5        100.14         92.55         6.77 o                         
   4   1   5        890.26        864.70        17.50 o                         
   5   1   5         20.47         26.59         5.51 o                         
   6   1   5         14.25         45.37         5.96 o                         
   7   1   5        128.28        123.79         8.59 o                         
   8   1   5         40.20         28.48         7.80 o                         
   9   1   5          8.46         -5.80         8.66 o                         
  10   1   5         47.08         31.59         9.48 o                         
  11   1   5        219.30        230.85        24.02 o                         
  12   1   5         10.33         25.49        19.41 o                         
 -10   2   5         35.26         77.29        29.75 o                         
  -9   2   5        273.12        274.13        23.25 o                         
  -8   2   5          6.58          2.12         7.85 o                         
  -7   2   5          3.81         35.41         6.52 o                         
  -6   2   5          2.01         14.43        11.32 o                         
  -5   2   5         31.74         40.57         8.54 o                         
  -4   2   5        704.97        628.48        20.48 o                         
  -3   2   5         26.37         12.73         6.06 o                         
  -2   2   5       3634.59       3408.28        50.21 o                         
  -1   2   5         22.38          7.43         9.07 o                         
   0   2   5       7593.73       8693.24       124.51 o                         
   1   2   5        721.09        703.51        16.72 o                         
   2   2   5       5628.41       4899.71        78.02 o                         
   3   2   5        625.20        529.55        20.56 o                         
   4   2   5        482.78        415.79        18.24 o                         
   5   2   5       1911.84       1802.84        34.96 o                         
   6   2   5       1222.43       1109.71        22.71 o                         
   7   2   5        412.28        398.58        15.57 o                         
   8   2   5         63.01         78.37         8.18 o                         
   9   2   5        861.08        771.66        21.46 o                         
  10   2   5         35.84         36.84         9.19 o                         
  11   2   5          0.54          6.25        15.02 o                         
  12   2   5         13.57         17.49        37.59 o                         
 -10   3   5          0.65          9.29        21.56 o                         
  -9   3   5         20.11          7.34        19.22 o                         
  -8   3   5         76.55         63.26        10.96 o                         
  -7   3   5         87.30        130.10        11.84 o                         
  -6   3   5        173.06        126.82         8.74 o                         
  -5   3   5        413.98        377.33        12.99 o                         
  -4   3   5       1429.02       1485.42        37.38 o                         
  -3   3   5        314.01        259.33        12.44 o                         
  -2   3   5        342.30        363.01        16.84 o                         
  -1   3   5         53.14         25.10         5.18 o                         
   0   3   5       9795.89       9565.25       136.75 o                         
   1   3   5       1250.96       1163.35        24.95 o                         
   2   3   5        112.64        127.36         6.73 o                         
   3   3   5       1284.39       1384.57        29.44 o                         
   4   3   5       5195.42       4944.56        70.70 o                         
   5   3   5        139.07        239.09        15.40 o                         
   6   3   5         70.92         94.10         8.33 o                         
   7   3   5       1346.37       1254.22        31.33 o                         
   8   3   5         51.92         60.89         8.45 o                         
   9   3   5        187.57        175.67        15.19 o                         
  10   3   5          2.94          5.44        12.53 o                         
  11   3   5          1.71        -11.02        10.20 o                         
  12   3   5         89.73         45.65        45.65 o                         
 -10   4   5         23.98         14.76        37.55 o                         
  -9   4   5          0.02         -1.17        35.69 o                         
  -8   4   5        271.91        310.76        16.30 o                         
  -7   4   5        366.20        318.30        23.81 o                         
  -6   4   5          2.97         -1.06         8.38 o                         
  -5   4   5        322.89        327.84        14.65 o                         
  -4   4   5        920.09       1019.82        30.48 o                         
  -3   4   5          7.16         11.23         6.11 o                         
  -2   4   5        223.14        274.90        11.51 o                         
  -1   4   5         93.70        106.91         9.90 o                         
   0   4   5       2679.10       2987.00        46.15 o                         
   1   4   5       6125.38       6888.42       112.99 o                         
   2   4   5         62.18         28.11         6.51 o                         
   3   4   5         28.35         16.52         5.69 o                         
   4   4   5        644.15        719.91        15.00 o                         
   5   4   5        588.07        586.50        13.77 o                         
   6   4   5        406.79        323.31        12.17 o                         
   7   4   5       1944.79       2145.64        44.46 o                         
   8   4   5       2114.61       2450.65        43.91 o                         
   9   4   5         41.26         27.34        18.57 o                         
  10   4   5          6.39         21.53         8.44 o                         
  11   4   5          3.30         -6.54         8.56 o                         
  12   4   5         98.41        159.59        42.79 o                         
 -10   5   5         66.09        141.87        24.88 o                         
  -9   5   5         69.36         63.89        35.15 o                         
  -8   5   5         19.88         31.48        12.50 o                         
  -7   5   5         83.20         59.97        11.01 o                         
  -6   5   5        855.33        909.76        27.15 o                         
  -5   5   5         27.59         16.88        10.22 o                         
  -4   5   5         65.53         41.65         9.47 o                         
  -3   5   5        200.72        193.08        10.32 o                         
  -2   5   5       1074.23       1002.30        40.60 o                         
  -1   5   5       2668.09       2657.46        45.72 o                         
   0   5   5         24.54         39.61         5.68 o                         
   1   5   5        593.33        596.51        15.66 o                         
   2   5   5       1362.06       1721.29        33.67 o                         
   3   5   5       2207.37       2736.30        47.62 o                         
   4   5   5        603.17        604.91        15.15 o                         
   5   5   5        842.13        851.25        16.73 o                         
   6   5   5         72.30         71.76         7.99 o                         
   7   5   5        102.59         74.28         9.57 o                         
   8   5   5         96.18         54.11         6.79 o                         
   9   5   5          6.56         -0.38         6.54 o                         
  10   5   5        110.26         91.65        17.44 o                         
  11   5   5          0.82        -19.75        27.04 o                         
  12   5   5         14.91         69.20        43.32 o                         
 -10   6   5         35.23         18.64        27.47 o                         
  -9   6   5         53.38         77.22        25.49 o                         
  -8   6   5          8.12          0.89        14.82 o                         
  -7   6   5        275.99        352.53        19.39 o                         
  -6   6   5        158.52        166.55        19.16 o                         
  -5   6   5        519.33        526.94        22.52 o                         
  -4   6   5         98.65         96.56        10.25 o                         
  -3   6   5        231.73        211.55        15.19 o                         
  -2   6   5       3968.11       4266.74        66.44 o                         
  -1   6   5       1188.73       1289.24        42.43 o                         
   0   6   5        711.10        715.76        17.34 o                         
   1   6   5        136.46        150.33        11.32 o                         
   2   6   5          0.24         20.34         6.40 o                         
   3   6   5         43.88          9.18         7.67 o                         
   4   6   5        351.28        381.38        16.10 o                         
   5   6   5         45.00         49.51         5.64 o                         
   6   6   5       1507.43       1634.96        30.02 o                         
   7   6   5        209.84        262.68         9.91 o                         
   8   6   5        270.98        191.65         9.71 o                         
   9   6   5         62.00         55.68        11.78 o                         
  10   6   5         10.07        -14.54        23.36 o                         
  11   6   5          7.18         18.90        31.58 o                         
  12   6   5        555.82        549.03        57.06 o                         
  -9   7   5          6.79         -7.40        23.93 o                         
  -8   7   5        100.59        154.17        24.24 o                         
  -7   7   5        255.63        225.35        26.23 o                         
  -6   7   5         19.96         48.43        11.82 o                         
  -5   7   5         16.53         -3.56        11.46 o                         
  -4   7   5        638.64        528.08        20.98 o                         
  -3   7   5        106.69         78.27        10.00 o                         
  -2   7   5         39.69         43.79         6.44 o                         
  -1   7   5        844.21        838.34        22.54 o                         
   0   7   5        730.78        886.92        21.35 o                         
   1   7   5         22.84         40.88         8.81 o                         
   2   7   5        105.84        188.81         9.58 o                         
   3   7   5       3352.18       3419.34        53.64 o                         
   4   7   5        649.67        608.52        27.04 o                         
   5   7   5        491.28        357.04        14.74 o                         
   6   7   5          2.47         -2.52         4.84 o                         
   7   7   5       1659.93       1822.68        31.60 o                         
   8   7   5         18.76         12.88         6.16 o                         
   9   7   5        985.59        858.02        41.05 o                         
  10   7   5        498.14        470.16        30.46 o                         
  11   7   5         66.24         87.65        25.61 o                         
  12   7   5        173.63        110.27        61.81 o                         
  -9   8   5          5.47        -12.34        30.70 o                         
  -8   8   5          0.08         20.73        14.40 o                         
  -7   8   5        213.25        228.59        33.37 o                         
  -6   8   5        288.01        341.04        22.69 o                         
  -5   8   5          6.05         14.45        11.45 o                         
  -4   8   5         48.89         32.12        11.30 o                         
  -3   8   5         84.40         94.82        10.22 o                         
  -2   8   5       2596.37       2752.22        53.36 o                         
  -1   8   5         31.23         27.92         7.74 o                         
   0   8   5        463.85        534.90        24.40 o                         
   1   8   5        562.48        609.61        18.24 o                         
   2   8   5        731.65        799.06        18.77 o                         
   3   8   5        516.79        566.50        21.07 o                         
   4   8   5        231.58        302.77        11.42 o                         
   5   8   5        333.00        330.44        13.82 o                         
   6   8   5        174.82        158.51         9.57 o                         
   7   8   5        694.93        676.13        21.73 o                         
   8   8   5        419.41        459.12        21.25 o                         
   9   8   5         72.38         57.48        12.12 o                         
  10   8   5          3.16        -12.01        17.78 o                         
  11   8   5          0.06         30.85        26.49 o                         
  -9   9   5          6.90        -24.84        23.01 o                         
  -8   9   5         31.34          7.42        20.86 o                         
  -7   9   5         14.29          7.51        13.75 o                         
  -6   9   5        363.62        414.77        26.84 o                         
  -5   9   5          2.84         12.00        10.29 o                         
  -4   9   5        419.61        449.97        19.39 o                         
  -3   9   5         97.06         83.72        10.77 o                         
  -2   9   5         39.35         33.79         9.24 o                         
  -1   9   5        696.20        766.87        19.74 o                         
   0   9   5       1363.17       1441.59        30.38 o                         
   1   9   5        729.63        743.46        22.53 o                         
   2   9   5        140.96        161.11         9.21 o                         
   3   9   5        174.35        164.42         9.81 o                         
   4   9   5          1.07         11.70         6.79 o                         
   5   9   5        135.01        158.13        12.26 o                         
   6   9   5        197.57        250.08        15.34 o                         
   7   9   5         44.11         73.17         8.94 o                         
   8   9   5         51.61         22.30        10.29 o                         
   9   9   5         13.23         17.47        11.96 o                         
  10   9   5          1.85         21.06        19.36 o                         
  11   9   5          4.97         40.76        35.27 o                         
  -8  10   5         39.53         61.14        25.88 o                         
  -7  10   5         20.03         18.59        18.62 o                         
  -6  10   5          0.23         17.53        11.61 o                         
  -5  10   5       1442.45       1512.32        48.48 o                         
  -4  10   5         11.95         21.21         9.99 o                         
  -3  10   5        388.31        354.57        19.09 o                         
  -2  10   5        181.74        154.19        10.97 o                         
  -1  10   5        217.19        227.06        18.42 o                         
   0  10   5       1251.92       1059.72        36.62 o                         
   1  10   5        850.97        954.51        25.49 o                         
   2  10   5       1515.39       1689.59        31.63 o                         
   3  10   5        424.85        418.38        13.93 o                         
   4  10   5         19.66         25.62        10.20 o                         
   5  10   5          0.60          6.04         8.01 o                         
   6  10   5        478.88        420.95        15.66 o                         
   7  10   5         87.44         54.82         7.59 o                         
   8  10   5        382.29        509.45        23.52 o                         
   9  10   5          7.54         13.35        11.22 o                         
  10  10   5          7.50          5.16        21.96 o                         
  11  10   5          1.10         29.04        40.08 o                         
  -8  11   5          8.20        -10.73        19.95 o                         
  -7  11   5          9.76         58.35        18.70 o                         
  -6  11   5         82.64         67.55        14.23 o                         
  -5  11   5          0.19          7.77        11.39 o                         
  -4  11   5        176.77        159.74        14.11 o                         
  -3  11   5       1024.54        997.88        36.47 o                         
  -2  11   5          7.23         31.44         8.27 o                         
  -1  11   5        283.00        229.54        13.93 o                         
   0  11   5         14.41          6.12         8.85 o                         
   1  11   5        429.77        514.75        16.49 o                         
   2  11   5        396.63        366.13        24.28 o                         
   3  11   5          8.21          8.30         6.46 o                         
   4  11   5          8.44         12.17         7.80 o                         
   5  11   5        100.20         90.25         9.83 o                         
   6  11   5        580.88        602.57        18.76 o                         
   7  11   5         21.17         20.56        13.24 o                         
   8  11   5        103.04        144.40        19.20 o                         
   9  11   5          1.64          9.60        20.43 o                         
  10  11   5         65.87         50.19        22.30 o                         
  11  11   5         45.90         10.25        32.44 o                         
  -8  12   5        143.05        131.89        37.24 o                         
  -7  12   5         59.52         30.74        21.59 o                         
  -6  12   5          1.10          5.63        15.22 o                         
  -5  12   5          1.36          6.43        10.71 o                         
  -4  12   5        409.82        388.50        26.01 o                         
  -3  12   5         28.38         18.08        11.34 o                         
  -2  12   5        427.88        442.45        19.05 o                         
  -1  12   5       1369.93       1259.02        39.94 o                         
   0  12   5       1907.59       1820.33        54.90 o                         
   1  12   5         33.03         38.79        10.08 o                         
   2  12   5       1583.36       1502.22        33.19 o                         
   3  12   5          4.27         19.29         8.00 o                         
   4  12   5        624.67        665.22        20.27 o                         
   5  12   5        388.51        337.15        17.73 o                         
   6  12   5         80.53         28.41        10.83 o                         
   7  12   5         25.06         17.21         9.21 o                         
   8  12   5          0.61          4.80         8.72 o                         
   9  12   5          1.34          1.64        10.11 o                         
  10  12   5          0.58          3.80        30.93 o                         
  -7  13   5          2.33        -39.11        46.60 o                         
  -6  13   5         38.99         56.77        39.66 o                         
  -5  13   5         36.09         35.23        12.02 o                         
  -4  13   5        390.83        340.82        19.06 o                         
  -3  13   5        766.72        638.05        50.87 o                         
  -2  13   5        192.01        232.78        15.35 o                         
  -1  13   5       1035.25        946.44        27.35 o                         
   0  13   5       2932.57       3341.38        67.78 o                         
   1  13   5       2995.59       3082.90        64.41 o                         
   2  13   5         47.47         35.90         8.21 o                         
   3  13   5         50.25         42.97         8.57 o                         
   4  13   5       1413.63       1608.41        43.87 o                         
   5  13   5        222.57        194.91        16.70 o                         
   6  13   5         34.62         51.38        11.68 o                         
   7  13   5        463.02        435.66        28.84 o                         
   8  13   5          0.18         -6.31        13.18 o                         
   9  13   5        160.19        141.11        30.13 o                         
  10  13   5         13.96        -12.48        49.45 o                         
  -6  14   5        179.63        320.91        48.50 o                         
  -5  14   5         46.19         20.76        40.28 o                         
  -4  14   5        420.23        330.61        73.00 o                         
  -3  14   5         35.49         49.56        15.44 o                         
  -2  14   5        231.30        240.14        33.71 o                         
  -1  14   5         99.20        126.70        18.43 o                         
   0  14   5        313.62        343.15        24.26 o                         
   1  14   5       1921.91       2117.30        58.42 o                         
   2  14   5        558.24        568.33        21.53 o                         
   3  14   5        290.31        357.04        26.25 o                         
   4  14   5        173.96        145.69        14.55 o                         
   5  14   5        147.00        180.18        13.96 o                         
   6  14   5         21.53         25.71        11.41 o                         
   7  14   5          2.45         12.09        12.05 o                         
   8  14   5        236.52        303.19        45.01 o                         
   9  14   5          0.63        -13.05        18.67 o                         
  -6  15   5        116.63        133.74        46.60 o                         
  -5  15   5          0.29          1.90        57.06 o                         
  -4  15   5         16.01        100.73        34.89 o                         
  -3  15   5         30.24         20.54        18.73 o                         
  -2  15   5        387.19        423.55        23.22 o                         
  -1  15   5         45.62         51.58        11.40 o                         
   0  15   5        128.27        146.47        12.70 o                         
   1  15   5         32.40         29.11         9.64 o                         
   2  15   5        134.18        102.58        14.00 o                         
   3  15   5         59.48        128.79        21.83 o                         
   4  15   5          4.35        -14.01        11.85 o                         
   5  15   5        114.70        113.83        15.69 o                         
   6  15   5          0.38         12.98        11.72 o                         
   7  15   5        251.11        257.87        27.73 o                         
   8  15   5         16.62          7.83        13.44 o                         
   9  15   5        300.90        325.39        37.62 o                         
  -5  16   5        126.73        122.85        40.87 o                         
  -4  16   5         46.33        111.94        36.24 o                         
  -3  16   5         86.47         63.82        32.03 o                         
  -2  16   5         74.88         85.17        17.83 o                         
  -1  16   5          3.54         -6.88        15.31 o                         
   0  16   5         33.40         35.91        17.11 o                         
   1  16   5         84.80         81.21        19.53 o                         
   2  16   5         45.98         38.40        19.61 o                         
   3  16   5         24.11         -2.00        11.57 o                         
   4  16   5          1.26         12.66        14.18 o                         
   5  16   5         26.56         42.14        17.28 o                         
   6  16   5         17.08         28.53        21.27 o                         
   7  16   5          7.01         -7.41        20.74 o                         
   8  16   5          0.17         22.82        21.94 o                         
  -4  17   5         44.03         82.74        37.66 o                         
  -3  17   5          1.30        -24.05        32.19 o                         
  -2  17   5         89.39        123.40        25.27 o                         
  -1  17   5        126.12        160.98        22.89 o                         
   0  17   5          0.66         -3.42        20.86 o                         
   1  17   5          8.92        -20.45        16.68 o                         
   2  17   5         45.62         48.85        21.04 o                         
   3  17   5         88.24        163.43        30.61 o                         
   4  17   5          2.75         17.16        16.08 o                         
   5  17   5         15.86         26.85        17.38 o                         
   6  17   5          5.94         33.02        19.79 o                         
   7  17   5          7.97         34.03        21.04 o                         
   8  17   5          1.66         13.23        18.81 o                         
  -3  18   5         18.40         -8.63        34.66 o                         
  -2  18   5         30.17         26.86        45.65 o                         
  -1  18   5         32.54         45.49        23.35 o                         
   0  18   5         47.29         49.65        39.50 o                         
   1  18   5          0.89         36.14        48.87 o                         
   2  18   5         17.92         41.97        18.54 o                         
   3  18   5         56.46         74.60        21.50 o                         
   4  18   5        248.12        260.13        32.37 o                         
   5  18   5          1.45         13.23        23.73 o                         
   6  18   5         66.76         88.22        30.70 o                         
   7  18   5         71.07         72.15        27.80 o                         
  -2  19   5         81.46        114.12        40.35 o                         
  -1  19   5         56.68         86.29        58.01 o                         
   0  19   5         77.30         90.86        23.96 o                         
   1  19   5          3.72         -5.55        36.35 o                         
   2  19   5          1.16         30.78        51.64 o                         
   3  19   5          2.05         33.18        32.32 o                         
   4  19   5         21.18          4.02        29.64 o                         
   5  19   5         77.08         96.47        30.85 o                         
   1  20   5         65.27         62.93        41.21 o                         
   2  20   5        240.89        203.45        53.78 o                         
   3  20   5        132.47        149.96        42.35 o                         
  -2 -19   6        170.55        112.22        66.57 o                         
  -1 -19   6          4.86          3.80        39.94 o                         
   0 -19   6         12.87          4.56        47.01 o                         
   1 -19   6        115.02         61.81        58.01 o                         
  -4 -18   6         79.80        104.61        34.24 o                         
  -3 -18   6         20.54         57.06        36.14 o                         
  -2 -18   6         28.58         -1.90        36.14 o                         
  -1 -18   6          0.91        -47.12        31.41 o                         
   0 -18   6          5.99         42.13        30.58 o                         
   1 -18   6         17.20         24.54        48.96 o                         
   2 -18   6         52.88        104.52        42.22 o                         
   3 -18   6          0.01        -16.47        37.59 o                         
  -5 -17   6         12.75        -23.77        37.09 o                         
  -4 -17   6         36.04         17.89        36.14 o                         
  -3 -17   6        101.34        117.92        39.94 o                         
  -2 -17   6         13.53         -4.42        27.58 o                         
  -1 -17   6          7.43         34.07        29.18 o                         
   0 -17   6         49.88         61.81        33.62 o                         
   1 -17   6         16.73         47.67        48.50 o                         
   2 -17   6         30.60          0.08        32.77 o                         
   3 -17   6          5.89          3.62        34.72 o                         
   4 -17   6          1.30        -40.40        33.54 o                         
  -6 -16   6         80.37        110.31        46.60 o                         
  -5 -16   6         76.05        101.10        24.46 o                         
  -4 -16   6         32.90         50.12        28.89 o                         
  -3 -16   6         18.17         26.75        19.22 o                         
  -2 -16   6         75.13         87.78        17.06 o                         
  -1 -16   6          0.02        -27.19        25.53 o                         
   0 -16   6        166.23        210.13        34.34 o                         
   1 -16   6         28.25         12.46        51.76 o                         
   2 -16   6          6.29         17.16        30.58 o                         
   3 -16   6         17.33        -37.00        40.57 o                         
   4 -16   6         23.33         36.64        32.77 o                         
   5 -16   6         88.34        200.88        71.32 o                         
  -7 -15   6        146.89        185.08        99.85 o                         
  -6 -15   6        100.14        138.48        26.22 o                         
  -5 -15   6         47.40         52.45        29.09 o                         
  -4 -15   6          7.08         20.25        36.14 o                         
  -3 -15   6         12.10         31.13        16.27 o                         
  -2 -15   6         79.53         70.44        16.33 o                         
  -1 -15   6          0.11        -10.59        12.23 o                         
   0 -15   6        132.79         85.76        18.53 o                         
   1 -15   6         22.51         20.52        12.63 o                         
   2 -15   6        118.96        135.92        43.32 o                         
   3 -15   6          0.24         27.24        42.79 o                         
   4 -15   6          0.43        -58.96        47.55 o                         
   5 -15   6        154.01        153.11        40.35 o                         
   6 -15   6          0.10         28.95        54.94 o                         
  -7 -14   6          0.36        -30.29        33.39 o                         
  -6 -14   6         23.91         22.22        17.04 o                         
  -5 -14   6        126.75        143.19        38.88 o                         
  -4 -14   6          0.43         -6.46        13.56 o                         
  -3 -14   6          6.36         17.16        14.39 o                         
  -2 -14   6        141.03        149.11        24.49 o                         
  -1 -14   6         17.50         12.40        14.30 o                         
   0 -14   6        764.13        764.59        45.57 o                         
   1 -14   6        125.59        121.82        25.19 o                         
   2 -14   6          5.06         -4.68        25.10 o                         
   3 -14   6          2.29         39.01        39.52 o                         
   4 -14   6        302.66        306.82        32.87 o                         
   5 -14   6        251.37        232.62        42.79 o                         
   6 -14   6          2.12        -37.29        56.11 o                         
   7 -14   6          7.75          9.51        37.66 o                         
  -8 -13   6         69.51         86.65        28.76 o                         
  -7 -13   6        185.49         93.07        36.56 o                         
  -6 -13   6         33.97         48.21        25.07 o                         
  -5 -13   6          0.02         -2.68         9.65 o                         
  -4 -13   6        380.61        376.47        21.77 o                         
  -3 -13   6        148.04        143.67        15.18 o                         
  -2 -13   6        395.93        387.37        20.23 o                         
  -1 -13   6          0.33         21.15        13.61 o                         
   0 -13   6        277.22        254.42        35.52 o                         
   1 -13   6         79.50         74.32        30.45 o                         
   2 -13   6        332.93        393.28        46.40 o                         
   3 -13   6          2.19          6.73         8.99 o                         
   4 -13   6          8.57         31.45        12.52 o                         
   5 -13   6        150.97        122.44        21.75 o                         
   6 -13   6         63.91         78.48        43.57 o                         
   7 -13   6          5.14        -42.79        33.62 o                         
   8 -13   6         34.22         59.68        35.47 o                         
  -8 -12   6         35.87         63.09        44.91 o                         
  -7 -12   6          0.74         13.44        38.08 o                         
  -6 -12   6         13.98         15.31        11.78 o                         
  -5 -12   6          9.19          4.35         8.43 o                         
  -4 -12   6        117.72        132.66        12.76 o                         
  -3 -12   6       1514.52       1547.80        50.05 o                         
  -2 -12   6        266.03        260.01        15.23 o                         
  -1 -12   6          2.27         25.45        10.06 o                         
   0 -12   6       4257.03       4742.64        91.08 o                         
   1 -12   6        487.68        452.83        31.07 o                         
   2 -12   6         37.05         24.48        14.46 o                         
   3 -12   6       1029.37       1129.17        40.41 o                         
   4 -12   6        123.38        128.27        17.56 o                         
   5 -12   6        525.12        372.26        31.05 o                         
   6 -12   6          3.20          7.59        32.73 o                         
   7 -12   6          7.73         54.24        35.89 o                         
   8 -12   6         12.01         28.30        50.40 o                         
  -9 -11   6         13.13         42.24        24.17 o                         
  -8 -11   6         55.88         21.25        30.08 o                         
  -7 -11   6         15.92         21.29        22.22 o                         
  -6 -11   6         34.28         61.36        11.98 o                         
  -5 -11   6         14.10         16.88         7.50 o                         
  -4 -11   6         34.27         26.46         8.52 o                         
  -3 -11   6         58.38         60.15        11.27 o                         
  -2 -11   6       1606.06       1739.91        42.17 o                         
  -1 -11   6        230.96        239.66        13.44 o                         
   0 -11   6         15.09          7.26        11.45 o                         
   1 -11   6         32.82         28.95        13.89 o                         
   2 -11   6        135.86        120.15        23.87 o                         
   3 -11   6        271.95        212.15        24.19 o                         
   4 -11   6         81.83         91.32        19.85 o                         
   5 -11   6        217.03        303.37        34.59 o                         
   6 -11   6         17.63         25.20        24.43 o                         
   7 -11   6          0.40         -0.48        28.82 o                         
   8 -11   6          0.09        -11.83        29.98 o                         
   9 -11   6         87.26        201.12        63.33 o                         
  -9 -10   6          5.41         11.66        27.03 o                         
  -8 -10   6         27.14         55.03        32.23 o                         
  -7 -10   6        109.09        106.50        25.07 o                         
  -6 -10   6        106.25        105.87        10.80 o                         
  -5 -10   6        133.89         98.08        11.09 o                         
  -4 -10   6         13.78          4.33         7.46 o                         
  -3 -10   6          0.41          5.95         8.28 o                         
  -2 -10   6        662.48        604.70        20.65 o                         
  -1 -10   6          5.02          5.46        10.77 o                         
   0 -10   6        253.59        279.12        13.84 o                         
   1 -10   6         18.12         17.14         9.69 o                         
   2 -10   6        406.38        361.08        18.86 o                         
   3 -10   6        329.81        175.92        19.59 o                         
   4 -10   6         94.30         66.57        14.65 o                         
   5 -10   6         77.67         52.65        13.56 o                         
   6 -10   6         87.36         62.87        16.14 o                         
   7 -10   6          0.47         -1.79        21.14 o                         
   8 -10   6          1.27         22.92        18.43 o                         
   9 -10   6        549.05        543.96        69.93 o                         
  -9  -9   6          0.99         18.24        29.28 o                         
  -8  -9   6        148.06        136.41        27.07 o                         
  -7  -9   6          0.04         33.98        16.33 o                         
  -6  -9   6        146.57        103.24         6.92 o                         
  -5  -9   6        304.34        251.30        18.73 o                         
  -4  -9   6         63.53         54.12         6.79 o                         
  -3  -9   6         31.62         27.57         9.26 o                         
  -2  -9   6        142.12        159.14        11.36 o                         
  -1  -9   6        615.91        600.68        24.20 o                         
   0  -9   6        163.01        134.86        11.31 o                         
   1  -9   6        678.32        756.41        48.20 o                         
   2  -9   6        142.72        117.26        11.19 o                         
   3  -9   6        771.74        741.88        50.51 o                         
   4  -9   6          0.98         -5.50        11.54 o                         
   5  -9   6        113.16        117.91        19.42 o                         
   6  -9   6         43.59         28.76        14.67 o                         
   7  -9   6         13.88        -10.63        16.87 o                         
   8  -9   6         26.46         33.24        14.47 o                         
   9  -9   6         14.55          6.91        15.10 o                         
  10  -9   6         29.22         74.33        38.04 o                         
 -10  -8   6         59.79         68.65        31.14 o                         
  -9  -8   6         18.33         -5.59        22.42 o                         
  -8  -8   6         69.69         72.78        32.16 o                         
  -7  -8   6        170.57         93.73        18.67 o                         
  -6  -8   6        102.51         68.43         7.17 o                         
  -5  -8   6        193.86        146.07         9.11 o                         
  -4  -8   6         91.49        101.84         7.76 o                         
  -3  -8   6         19.78         18.76         6.85 o                         
  -2  -8   6         27.76         50.00         7.58 o                         
  -1  -8   6        291.87        335.36        13.54 o                         
   0  -8   6        586.93        634.68        22.26 o                         
   1  -8   6        182.93        194.79        15.52 o                         
   2  -8   6        603.58        551.08        31.62 o                         
   3  -8   6        459.74        502.51        28.00 o                         
   4  -8   6         25.80         24.47        14.48 o                         
   5  -8   6         40.22         45.84        15.20 o                         
   6  -8   6        372.89        356.95        27.60 o                         
   7  -8   6        729.80        673.12        34.73 o                         
   8  -8   6          4.80          3.20        13.72 o                         
   9  -8   6         54.33         11.46        19.21 o                         
  10  -8   6          6.35         22.43        35.62 o                         
 -10  -7   6         26.01         -7.75        25.48 o                         
  -9  -7   6         49.92         17.16        30.05 o                         
  -8  -7   6          0.87         22.18        15.30 o                         
  -7  -7   6       2349.92       2409.19        68.06 o                         
  -6  -7   6       2239.58       2289.62        51.48 o                         
  -5  -7   6       1652.52       1706.62        34.83 o                         
  -4  -7   6          0.00         11.58         5.54 o                         
  -3  -7   6         47.68         82.39         7.33 o                         
  -2  -7   6        355.77        312.82        11.92 o                         
  -1  -7   6          0.89         12.59         6.38 o                         
   0  -7   6       2142.22       2238.05        46.73 o                         
   1  -7   6        327.42        349.43        17.11 o                         
   2  -7   6          0.49         -6.37         7.23 o                         
   3  -7   6        388.11        467.18        16.83 o                         
   4  -7   6          9.08          5.30        12.21 o                         
   5  -7   6         10.21         15.68        16.97 o                         
   6  -7   6         27.11          9.61        17.13 o                         
   7  -7   6        233.50        269.16        30.56 o                         
   8  -7   6         10.76         36.53        14.69 o                         
   9  -7   6        121.38        102.11        27.02 o                         
  10  -7   6          6.75         68.18        23.93 o                         
 -10  -6   6        122.02        136.26        29.35 o                         
  -9  -6   6         73.31         71.45        24.71 o                         
  -8  -6   6          0.45         19.34        17.56 o                         
  -7  -6   6       1020.38       1104.66        45.12 o                         
  -6  -6   6        577.79        447.66        15.31 o                         
  -5  -6   6       2816.09       2931.74        61.31 o                         
  -4  -6   6        684.75        651.79        19.55 o                         
  -3  -6   6        843.78        779.22        17.67 o                         
  -2  -6   6        949.76       1167.30        26.01 o                         
  -1  -6   6         16.61         34.37         7.42 o                         
   0  -6   6        146.47        132.38        12.29 o                         
   1  -6   6        223.64        222.17        16.25 o                         
   2  -6   6          0.00          9.88        10.20 o                         
   3  -6   6        368.64        489.09        27.37 o                         
   4  -6   6        382.03        343.61        24.16 o                         
   5  -6   6        336.25        288.29        23.15 o                         
   6  -6   6        243.46        197.22        15.09 o                         
   7  -6   6       1003.51       1131.00        35.88 o                         
   8  -6   6         69.07         31.51        14.83 o                         
   9  -6   6        141.62        144.93        19.77 o                         
  10  -6   6         73.01         65.79        17.53 o                         
  11  -6   6          6.46          0.00        59.91 o                         
 -10  -5   6          2.83        -30.53        22.85 o                         
  -9  -5   6         29.29         22.42        21.14 o                         
  -8  -5   6         30.14          3.44        14.04 o                         
  -7  -5   6        209.98        213.59        23.96 o                         
  -6  -5   6        243.42        245.04         8.61 o                         
  -5  -5   6        233.32        290.58        11.56 o                         
  -4  -5   6          7.21         12.34         7.16 o                         
  -3  -5   6        150.20         92.32         6.70 o                         
  -2  -5   6       1589.44       1946.33        34.73 o                         
  -1  -5   6         78.20        130.08        20.24 o                         
   0  -5   6       6096.24       5861.67       102.62 o                         
   1  -5   6         12.80        -19.09        12.73 o                         
   2  -5   6       7144.83       7592.05       151.52 o                         
   3  -5   6         17.86         24.49        10.40 o                         
   4  -5   6        398.25        366.88        15.04 o                         
   5  -5   6        117.15        149.57        24.14 o                         
   6  -5   6        562.28        589.22        37.23 o                         
   7  -5   6       2470.13       2646.30        77.50 o                         
   8  -5   6        117.93        137.00        15.77 o                         
   9  -5   6          9.48         22.30        12.68 o                         
  10  -5   6          0.00         -1.98        12.93 o                         
  11  -5   6        211.08        290.32        74.18 o                         
 -10  -4   6         35.15         15.86        25.24 o                         
  -9  -4   6         18.55        -10.49        16.27 o                         
  -8  -4   6        205.38        207.38        34.44 o                         
  -7  -4   6        820.11        886.55        33.64 o                         
  -6  -4   6        355.77        387.50        12.02 o                         
  -5  -4   6          0.49         14.30         6.01 o                         
  -4  -4   6        384.99        316.19        10.16 o                         
  -3  -4   6        580.70        493.92        13.08 o                         
  -2  -4   6        106.75         84.25         7.91 o                         
  -1  -4   6          0.65          7.41         5.73 o                         
   0  -4   6        174.04        179.30        12.82 o                         
   1  -4   6        702.67        726.09        29.92 o                         
   2  -4   6          8.40         22.66        13.41 o                         
   3  -4   6       1456.50       1334.63        43.39 o                         
   4  -4   6        972.53       1076.49        28.74 o                         
   5  -4   6       1028.32        913.85        24.03 o                         
   6  -4   6        381.81        373.58        15.65 o                         
   7  -4   6       2708.28       2956.14        64.23 o                         
   8  -4   6        257.26        298.37        17.46 o                         
   9  -4   6        118.34         81.48        20.46 o                         
  10  -4   6         16.76         25.13        17.74 o                         
  11  -4   6         79.70        100.75        47.55 o                         
 -10  -3   6         54.81          6.38        27.95 o                         
  -9  -3   6          6.40          3.53        14.00 o                         
  -8  -3   6         51.43         32.74        14.25 o                         
  -7  -3   6        649.27        597.65        16.45 o                         
  -6  -3   6        417.20        342.35        16.02 o                         
  -5  -3   6         60.78         64.35         5.99 o                         
  -4  -3   6        136.25        171.72         8.59 o                         
  -3  -3   6        817.85        864.49        17.56 o                         
  -2  -3   6        272.37        362.57        11.41 o                         
  -1  -3   6       1348.45       1460.90        27.90 o                         
   0  -3   6         13.30         18.20         8.51 o                         
   1  -3   6        385.58        464.84        20.89 o                         
   2  -3   6       6372.12       6647.96       124.02 o                         
   3  -3   6          4.25         21.40        14.82 o                         
   4  -3   6        358.69        426.59        15.68 o                         
   5  -3   6       1048.97        969.34        23.92 o                         
   6  -3   6         32.87         48.10        11.50 o                         
   7  -3   6        450.13        426.08        23.53 o                         
   8  -3   6         51.56         51.99        11.41 o                         
   9  -3   6         98.97         62.18        11.76 o                         
  10  -3   6        208.75        232.98        23.68 o                         
  11  -3   6         59.77         58.20        22.82 o                         
 -10  -2   6          7.45         18.83        24.71 o                         
  -9  -2   6         25.36          8.23        17.71 o                         
  -8  -2   6          3.44          6.58         6.47 o                         
  -7  -2   6        580.29        616.90        19.78 o                         
  -6  -2   6        161.57        192.36        13.20 o                         
  -5  -2   6       1298.36       1339.12        33.93 o                         
  -4  -2   6        289.24        283.65        11.96 o                         
  -3  -2   6       1290.40       1408.64        23.54 o                         
  -2  -2   6        134.84        120.71         6.92 o                         
  -1  -2   6       1253.94       1415.95        28.35 o                         
   0  -2   6      12859.79      14462.59       246.29 o                         
   1  -2   6         96.98        138.21        12.22 o                         
   2  -2   6        215.52        272.08        17.57 o                         
   3  -2   6        823.28        766.49        39.18 o                         
   4  -2   6        164.85        177.59        13.68 o                         
   5  -2   6       1233.39       1078.60        26.03 o                         
   6  -2   6       1070.09       1084.86        35.07 o                         
   7  -2   6        436.72        478.44        17.60 o                         
   8  -2   6          4.99          6.38         7.05 o                         
   9  -2   6        587.65        504.41        25.92 o                         
  10  -2   6          8.48         28.34        15.88 o                         
  11  -2   6          8.39         -6.60        18.35 o                         
  12  -2   6         28.07         41.75        35.36 o                         
 -10  -1   6        171.64         78.65        27.38 o                         
  -9  -1   6        199.10        211.15        14.98 o                         
  -8  -1   6        137.89        144.71         8.35 o                         
  -7  -1   6        244.58        195.94        14.27 o                         
  -6  -1   6         60.13         71.98         6.82 o                         
  -5  -1   6       1644.49       1642.88        41.07 o                         
  -4  -1   6         59.71        109.14         7.13 o                         
  -3  -1   6       1828.29       1628.73        28.56 o                         
  -2  -1   6        593.44        617.04        15.28 o                         
  -1  -1   6        843.96        722.57        15.77 o                         
   0  -1   6        120.83         39.70         5.54 o                         
   1  -1   6       1317.05       1278.19        28.64 o                         
   2  -1   6       2918.79       3013.17        55.52 o                         
   3  -1   6        182.98        167.63        19.18 o                         
   4  -1   6        410.48        466.54        19.16 o                         
   5  -1   6        371.85        512.41        15.48 o                         
   6  -1   6        581.45        719.69        18.11 o                         
   7  -1   6       1068.80       1122.63        31.44 o                         
   8  -1   6       1189.66       1169.20        43.24 o                         
   9  -1   6          2.49         25.08        13.78 o                         
  10  -1   6         55.24         94.89        18.27 o                         
  11  -1   6         38.00         27.54        48.20 o                         
  12  -1   6         12.18        -26.17        28.44 o                         
 -10   0   6         13.08         -6.76        21.32 o                         
  -9   0   6          0.03          3.89         9.61 o                         
  -8   0   6        116.96        123.81         9.36 o                         
  -7   0   6         11.46          7.37         6.18 o                         
  -6   0   6          0.52          3.75         5.14 o                         
  -5   0   6       1286.88       1490.38        31.09 o                         
  -4   0   6       2245.91       2031.30        33.76 o                         
  -3   0   6         80.43        138.28         8.43 o                         
  -2   0   6        451.28        450.78        14.11 o                         
  -1   0   6        456.98        344.37         8.85 o                         
   0   0   6       6139.09       5415.67        93.24 o                         
   1   0   6       3703.63       3421.79        69.66 o                         
   2   0   6      14708.13      13453.52       208.97 o                         
   3   0   6        182.86        116.01         8.93 o                         
   4   0   6        843.58        763.67        29.06 o                         
   5   0   6       1263.26       1307.39        26.93 o                         
   6   0   6        107.16        136.27         8.46 o                         
   7   0   6        400.53        366.55        13.65 o                         
   8   0   6        561.82        572.03        17.43 o                         
   9   0   6          0.09          3.24         7.52 o                         
  10   0   6        251.49        249.54        24.36 o                         
  11   0   6         21.17         56.10        18.87 o                         
  12   0   6        224.78        274.23        45.36 o                         
 -10   1   6         22.15         13.17        16.94 o                         
  -9   1   6         21.41          4.16        12.85 o                         
  -8   1   6         22.57         20.87        11.36 o                         
  -7   1   6        109.32        144.01        10.99 o                         
  -6   1   6          0.65          3.78         6.22 o                         
  -5   1   6       1910.78       2089.17        50.14 o                         
  -4   1   6        569.14        514.00        13.78 o                         
  -3   1   6          0.37          9.52         4.58 o                         
  -2   1   6         12.96          0.53         5.16 o                         
  -1   1   6       3185.42       2894.88        47.63 o                         
   0   1   6       2999.01       3320.84        60.30 o                         
   1   1   6         17.87         48.00         5.25 o                         
   2   1   6        263.26        372.14        19.56 o                         
   3   1   6         24.56         -3.19         5.32 o                         
   4   1   6        601.64        486.00        12.89 o                         
   5   1   6         63.93         43.53         5.73 o                         
   6   1   6         18.25          2.53         6.65 o                         
   7   1   6       1193.46       1115.15        24.14 o                         
   8   1   6         61.69         74.33        11.65 o                         
   9   1   6       1126.49       1090.45        53.64 o                         
  10   1   6          2.95          6.75        19.44 o                         
  11   1   6        259.96        312.69        29.99 o                         
  12   1   6         17.04          7.79        22.46 o                         
 -10   2   6         10.16         41.55        43.11 o                         
  -9   2   6        104.86        134.94        23.02 o                         
  -8   2   6         22.67         22.60         7.11 o                         
  -7   2   6         34.56         43.66         9.98 o                         
  -6   2   6         39.38         47.90         7.15 o                         
  -5   2   6        608.62        638.06        18.86 o                         
  -4   2   6        605.99        755.14        19.59 o                         
  -3   2   6       1766.62       1616.44        44.64 o                         
  -2   2   6        939.43        852.17        22.02 o                         
  -1   2   6        202.22        261.83        15.31 o                         
   0   2   6       9572.63       9527.46       132.10 o                         
   1   2   6       3215.69       3399.45        67.43 o                         
   2   2   6          2.99         12.18        10.00 o                         
   3   2   6        903.21        750.68        20.89 o                         
   4   2   6         49.53         49.05         8.84 o                         
   5   2   6        166.63        182.81         9.36 o                         
   6   2   6          0.06          2.20         7.39 o                         
   7   2   6         26.99         47.64        10.31 o                         
   8   2   6         11.18          2.23         7.42 o                         
   9   2   6        270.57        195.49        18.64 o                         
  10   2   6          0.21         14.57         9.66 o                         
  11   2   6         87.75         71.85        29.24 o                         
  12   2   6        467.19        402.59        43.34 o                         
 -10   3   6          0.19         -6.46        29.32 o                         
  -9   3   6         15.19         11.36        17.85 o                         
  -8   3   6        161.58        161.31        14.57 o                         
  -7   3   6        448.27        495.28        30.51 o                         
  -6   3   6        175.08        145.90         9.58 o                         
  -5   3   6        485.39        514.99        17.03 o                         
  -4   3   6        576.24        628.26        18.97 o                         
  -3   3   6       2523.54       2778.32        50.69 o                         
  -2   3   6       4313.06       4371.63        70.24 o                         
  -1   3   6       2231.19       2163.17        40.06 o                         
   0   3   6       2064.67       2185.96        42.08 o                         
   1   3   6       1430.97       1515.29        29.02 o                         
   2   3   6         20.31         21.67         7.37 o                         
   3   3   6        461.13        290.04        11.28 o                         
   4   3   6       2196.14       2409.79        47.19 o                         
   5   3   6        914.73        969.59        22.90 o                         
   6   3   6         60.50         42.77         6.83 o                         
   7   3   6        135.01        116.93        12.07 o                         
   8   3   6          4.77         -1.88         7.47 o                         
   9   3   6        176.25        130.79        14.16 o                         
  10   3   6        120.98        142.12        18.00 o                         
  11   3   6         44.98         35.87        17.66 o                         
  12   3   6        132.07        178.79        58.96 o                         
 -10   4   6         30.41         39.33        27.55 o                         
  -9   4   6          0.38         14.93        19.66 o                         
  -8   4   6        106.15         83.65        13.69 o                         
  -7   4   6        167.07        195.33        16.13 o                         
  -6   4   6         42.28         47.70        10.37 o                         
  -5   4   6        660.68        729.39        22.30 o                         
  -4   4   6         96.41        140.06        10.44 o                         
  -3   4   6        381.53        402.79        14.35 o                         
  -2   4   6       5938.24       5841.89        82.95 o                         
  -1   4   6        251.28        323.84        20.49 o                         
   0   4   6       2168.15       2056.57        34.91 o                         
   1   4   6       1258.46       1114.83        29.71 o                         
   2   4   6         33.11         34.48         5.37 o                         
   3   4   6        173.64        142.46        17.09 o                         
   4   4   6         18.04         12.98         6.08 o                         
   5   4   6       1403.30       1431.12        29.91 o                         
   6   4   6        139.78        113.36         9.87 o                         
   7   4   6        314.09        312.95        13.12 o                         
   8   4   6        180.28        143.10        11.34 o                         
   9   4   6        243.61        184.91        12.08 o                         
  10   4   6         44.77         41.02        12.61 o                         
  11   4   6        117.21         65.36        20.92 o                         
  12   4   6         37.39         20.92        36.14 o                         
 -10   5   6         58.65         54.81        29.06 o                         
  -9   5   6          9.67         40.41        18.49 o                         
  -8   5   6          1.23         12.57        13.88 o                         
  -7   5   6          1.10          4.01         9.72 o                         
  -6   5   6         34.43         25.21         9.12 o                         
  -5   5   6        151.38        164.22        12.99 o                         
  -4   5   6       1104.62       1201.42        29.38 o                         
  -3   5   6       2536.91       2415.26        42.96 o                         
  -2   5   6        245.55        268.48         9.89 o                         
  -1   5   6         33.07         15.50         5.68 o                         
   0   5   6       1328.11       1166.68        23.38 o                         
   1   5   6        135.65        149.63         9.17 o                         
   2   5   6       2833.50       2760.69        61.67 o                         
   3   5   6       5116.42       4715.03        93.95 o                         
   4   5   6        316.30        356.95        11.95 o                         
   5   5   6          0.00         14.39         4.56 o                         
   6   5   6        441.21        568.21        14.77 o                         
   7   5   6         23.99         18.61         6.77 o                         
   8   5   6        417.44        481.51        25.94 o                         
   9   5   6         86.14        126.88        17.83 o                         
  10   5   6         23.96         64.82        12.16 o                         
  11   5   6        159.24         91.64        13.99 o                         
  12   5   6         27.09         -7.90        35.62 o                         
  -9   6   6          1.68          0.14        39.87 o                         
  -8   6   6         64.77         79.35        16.64 o                         
  -7   6   6         38.19         22.57        14.10 o                         
  -6   6   6        236.37        216.36        14.95 o                         
  -5   6   6        388.10        371.28        22.68 o                         
  -4   6   6       1231.76       1147.87        25.20 o                         
  -3   6   6        545.41        559.15        19.95 o                         
  -2   6   6       1216.43       1338.46        28.14 o                         
  -1   6   6       1054.05       1101.15        25.16 o                         
   0   6   6       2429.36       2827.39        66.06 o                         
   1   6   6        148.51        135.57         9.62 o                         
   2   6   6       1029.47        933.81        22.37 o                         
   3   6   6        448.53        493.23        28.43 o                         
   4   6   6        122.94         77.07         7.49 o                         
   5   6   6        115.70        151.81         7.98 o                         
   6   6   6        849.37        889.26        22.33 o                         
   7   6   6        301.53        280.01        10.81 o                         
   8   6   6         73.12         70.13         7.80 o                         
   9   6   6         91.11         52.72        11.06 o                         
  10   6   6         10.14         22.04         7.48 o                         
  11   6   6         10.66         34.76        24.87 o                         
  12   6   6         18.66          0.17        33.03 o                         
  -9   7   6          0.05         17.31        21.03 o                         
  -8   7   6          0.00          8.21        14.91 o                         
  -7   7   6         43.31         40.14        21.12 o                         
  -6   7   6         22.70         44.45        14.10 o                         
  -5   7   6         68.55         63.05        11.62 o                         
  -4   7   6        117.88        104.92        12.00 o                         
  -3   7   6        730.65        779.38        21.61 o                         
  -2   7   6        115.91        140.08        10.15 o                         
  -1   7   6          7.43         -0.70         6.47 o                         
   0   7   6          0.03          9.50         6.54 o                         
   1   7   6       2314.29       2295.65        52.21 o                         
   2   7   6         42.36         51.30         6.28 o                         
   3   7   6        839.45        922.25        25.28 o                         
   4   7   6       1203.79       1146.68        24.85 o                         
   5   7   6          5.04          0.76         7.96 o                         
   6   7   6        592.91        568.44        24.52 o                         
   7   7   6          2.61         -0.94         6.30 o                         
   8   7   6         25.60         31.18        10.41 o                         
   9   7   6         43.25         59.77        13.58 o                         
  10   7   6         28.61         14.55         9.69 o                         
  11   7   6         88.55         74.24        41.68 o                         
  12   7   6         58.40         49.45        59.91 o                         
  -9   8   6          0.04          2.38        27.43 o                         
  -8   8   6          0.08        -10.44        17.75 o                         
  -7   8   6         37.31         62.68        15.33 o                         
  -6   8   6          9.35          0.53        15.41 o                         
  -5   8   6          3.41          7.25         9.12 o                         
  -4   8   6          0.07         14.43         9.15 o                         
  -3   8   6        169.51        213.29        11.59 o                         
  -2   8   6        886.78        844.31        34.85 o                         
  -1   8   6        299.49        322.66        15.49 o                         
   0   8   6          6.17         11.85         5.54 o                         
   1   8   6        203.28        282.84        13.21 o                         
   2   8   6       1204.09       1115.42        25.19 o                         
   3   8   6        516.87        552.69        17.79 o                         
   4   8   6        533.66        505.61        15.99 o                         
   5   8   6        346.87        324.15        12.56 o                         
   6   8   6         18.74         80.62         9.70 o                         
   7   8   6        554.41        564.17        16.24 o                         
   8   8   6        147.01        207.16        12.31 o                         
   9   8   6        275.14        274.28        28.26 o                         
  10   8   6          0.83          7.07         5.66 o                         
  11   8   6        108.65        105.29        32.44 o                         
  -8   9   6          6.42         -5.33        20.17 o                         
  -7   9   6        127.55        151.43        19.87 o                         
  -6   9   6         11.23         19.32        11.10 o                         
  -5   9   6        410.50        475.19        35.16 o                         
  -4   9   6         26.53         28.43         9.43 o                         
  -3   9   6        127.98        118.42        16.28 o                         
  -2   9   6         66.31         96.88        17.16 o                         
  -1   9   6        601.07        679.37        23.28 o                         
   0   9   6          4.59         13.30         6.92 o                         
   1   9   6       1370.59       1318.43        43.35 o                         
   2   9   6        545.81        693.80        19.95 o                         
   3   9   6        221.64        240.36        11.73 o                         
   4   9   6        474.51        497.34        16.41 o                         
   5   9   6         93.49        137.65        10.04 o                         
   6   9   6         50.30         66.68         8.85 o                         
   7   9   6       2188.67       2203.10        38.59 o                         
   8   9   6         89.73         61.07        15.04 o                         
   9   9   6          1.03          2.12         7.53 o                         
  10   9   6          5.20          0.68        23.06 o                         
  11   9   6        121.83        177.98        32.56 o                         
  -8  10   6         10.54         14.02        21.96 o                         
  -7  10   6         77.92         50.86        16.77 o                         
  -6  10   6         41.67         50.63        13.73 o                         
  -5  10   6         58.93         53.17        14.33 o                         
  -4  10   6        125.17        104.65        13.99 o                         
  -3  10   6        117.13        124.24        13.01 o                         
  -2  10   6         45.11         73.85         8.71 o                         
  -1  10   6        286.42        279.63        20.49 o                         
   0  10   6         59.35        100.46        11.23 o                         
   1  10   6        255.24        320.56        29.84 o                         
   2  10   6        741.81        787.35        21.98 o                         
   3  10   6       1387.00       1497.61        31.47 o                         
   4  10   6        189.69        233.73        12.20 o                         
   5  10   6       1940.73       1846.05        42.63 o                         
   6  10   6        121.02         95.73        10.56 o                         
   7  10   6        771.28        735.02        27.86 o                         
   8  10   6         49.08         59.69        11.10 o                         
   9  10   6         23.88         31.99         9.01 o                         
  10  10   6         54.14         47.80        28.64 o                         
  11  10   6         87.38         53.27        27.62 o                         
  -8  11   6          0.95         13.47        52.30 o                         
  -7  11   6        111.76         65.87        23.01 o                         
  -6  11   6          4.15          6.91        12.90 o                         
  -5  11   6         43.61         33.23        12.97 o                         
  -4  11   6         99.26         98.03        15.67 o                         
  -3  11   6        644.96        596.98        25.57 o                         
  -2  11   6        150.99        166.29        15.14 o                         
  -1  11   6          0.04          3.78         8.11 o                         
   0  11   6          1.38         12.61         9.58 o                         
   1  11   6        116.45        164.81        14.62 o                         
   2  11   6         79.67         90.52        14.33 o                         
   3  11   6        730.04        799.57        23.44 o                         
   4  11   6        705.10        703.98        20.51 o                         
   5  11   6        645.68        850.45        25.73 o                         
   6  11   6        104.96         85.92        10.22 o                         
   7  11   6        457.05        391.78        27.57 o                         
   8  11   6        143.04        145.34        12.58 o                         
   9  11   6         22.17         31.74        13.45 o                         
  10  11   6         53.13         51.12        25.59 o                         
  11  11   6          1.98        -30.77        28.21 o                         
  -7  12   6         96.38        124.65        43.57 o                         
  -6  12   6        260.89        271.50        27.63 o                         
  -5  12   6          2.81          4.80        23.68 o                         
  -4  12   6        937.78        876.13        70.01 o                         
  -3  12   6        293.12        266.59        20.66 o                         
  -2  12   6         51.27         15.74        10.24 o                         
  -1  12   6        323.69        294.25        22.25 o                         
   0  12   6       1644.06       1787.35        45.49 o                         
   1  12   6         17.16          5.54         7.17 o                         
   2  12   6        467.23        494.80        22.67 o                         
   3  12   6        810.77        756.37        29.04 o                         
   4  12   6         55.94         85.24        10.08 o                         
   5  12   6         20.68         19.64         9.74 o                         
   6  12   6         40.20         92.57        12.07 o                         
   7  12   6          4.68         11.44         8.68 o                         
   8  12   6         26.49          9.30         8.62 o                         
   9  12   6         65.02         55.68        12.07 o                         
  10  12   6         16.95         78.06        43.95 o                         
  -7  13   6         12.80         42.81        31.58 o                         
  -6  13   6          3.78         19.02        29.22 o                         
  -5  13   6         29.11         45.22        19.82 o                         
  -4  13   6         21.13         38.08        16.73 o                         
  -3  13   6         25.04         44.03        22.22 o                         
  -2  13   6        277.26        236.74        25.45 o                         
  -1  13   6         47.70         48.22        15.49 o                         
   0  13   6        255.56        275.71        18.00 o                         
   1  13   6          4.77         15.77         8.31 o                         
   2  13   6         58.82         43.81         8.07 o                         
   3  13   6        129.30        151.31        11.23 o                         
   4  13   6        137.40        211.22        17.94 o                         
   5  13   6        164.12        126.69        14.23 o                         
   6  13   6         19.65          9.95         8.98 o                         
   7  13   6          4.52          2.68         9.56 o                         
   8  13   6         15.49         23.03        18.40 o                         
   9  13   6          6.54         21.82        14.55 o                         
  10  13   6         78.25         97.19        47.92 o                         
  -6  14   6         65.80         34.40        31.58 o                         
  -5  14   6         33.02         12.46        39.65 o                         
  -4  14   6          7.30          4.44         8.41 o                         
  -3  14   6         11.42         13.09         6.92 o                         
  -2  14   6         56.47         55.12        11.62 o                         
  -1  14   6          3.25         20.69        12.33 o                         
   0  14   6       1146.75       1393.86        39.71 o                         
   1  14   6        285.23        287.45        17.49 o                         
   2  14   6          7.98          5.35         7.89 o                         
   3  14   6         48.03         22.69        11.80 o                         
   4  14   6          0.03        -14.50         9.67 o                         
   5  14   6          1.78         -8.50        10.87 o                         
   6  14   6        121.42        131.37        16.42 o                         
   7  14   6         59.25         69.14        18.61 o                         
   8  14   6         33.82         30.66        17.78 o                         
   9  14   6        149.23        137.89        20.11 o                         
  -5  15   6         28.59         44.25        36.92 o                         
  -4  15   6          6.78         46.60        29.59 o                         
  -3  15   6          4.49         26.28        17.40 o                         
  -2  15   6          4.35         22.76        19.58 o                         
  -1  15   6          3.17         11.69        11.45 o                         
   0  15   6        722.30        618.31        26.08 o                         
   1  15   6       1077.37       1098.47        49.42 o                         
   2  15   6        255.32        206.04        15.12 o                         
   3  15   6        528.80        579.27        28.65 o                         
   4  15   6         23.81         25.06        13.97 o                         
   5  15   6        198.63        256.01        19.28 o                         
   6  15   6         18.81         26.01        13.99 o                         
   7  15   6         99.98         97.25        24.18 o                         
   8  15   6          5.85        -13.72        18.12 o                         
   9  15   6          9.75         30.40        22.86 o                         
  -5  16   6        139.33        145.77        97.95 o                         
  -4  16   6          0.00         17.71        32.19 o                         
  -3  16   6          0.19        -14.36        56.11 o                         
  -2  16   6         16.14         10.94        26.71 o                         
  -1  16   6         47.00         44.38        22.05 o                         
   0  16   6        417.11        453.56        24.60 o                         
   1  16   6         25.21         30.35        15.03 o                         
   2  16   6         32.82         63.75        15.29 o                         
   3  16   6        242.97        285.60        24.32 o                         
   4  16   6        107.11         75.04        15.97 o                         
   5  16   6         60.20          3.99        17.06 o                         
   6  16   6          8.79         35.91        30.09 o                         
   7  16   6         21.42        -23.35        20.30 o                         
   8  16   6          8.17         10.93        21.17 o                         
  -4  17   6         37.42         75.98        37.59 o                         
  -3  17   6         13.23         19.02        70.37 o                         
  -2  17   6        193.55        248.54        50.51 o                         
  -1  17   6         39.60         86.67        20.27 o                         
   0  17   6          1.66        -13.47        16.63 o                         
   1  17   6         31.61         79.44        31.97 o                         
   2  17   6         29.35         19.55        22.24 o                         
   3  17   6         37.73         66.39        31.40 o                         
   4  17   6         82.42         53.09        18.38 o                         
   5  17   6         12.14          8.67        17.89 o                         
   6  17   6          2.04         43.97        20.22 o                         
   7  17   6         80.12         86.30        29.70 o                         
  -3  18   6         68.80         33.57        92.25 o                         
  -2  18   6         17.55         37.18        35.17 o                         
  -1  18   6        178.97        171.66        31.49 o                         
   0  18   6         46.44         55.98        29.78 o                         
   1  18   6         42.13         59.49        25.68 o                         
   2  18   6         65.64         34.18        26.90 o                         
   3  18   6         63.58         77.14        25.28 o                         
   4  18   6          1.70         -5.83        19.96 o                         
   5  18   6         92.31        196.24        33.21 o                         
   6  18   6         22.34         16.07        28.00 o                         
  -1  19   6         52.72        127.13        38.31 o                         
   0  19   6         42.32        116.90        62.07 o                         
   1  19   6         11.50          1.10        24.57 o                         
   2  19   6         19.66         31.76        24.58 o                         
   3  19   6        124.03        196.87        29.65 o                         
   4  19   6         74.35         92.88        26.52 o                         
   5  19   6         53.73         58.08        26.74 o                         
  -3 -18   7          0.16         39.94        38.04 o                         
  -2 -18   7        206.33        304.32        60.86 o                         
  -1 -18   7         29.75         91.84        32.44 o                         
   0 -18   7        202.29        210.62        42.35 o                         
   1 -18   7         41.15         75.98        37.59 o                         
   2 -18   7         79.69         58.37        38.93 o                         
  -5 -17   7         15.78         24.97        24.40 o                         
  -4 -17   7         11.57         11.41        39.94 o                         
  -3 -17   7         39.47        -11.41        32.33 o                         
  -2 -17   7        163.10        156.42        37.09 o                         
  -1 -17   7         40.62        128.37        35.17 o                         
   0 -17   7          3.09          2.56        30.85 o                         
   1 -17   7         12.54         -6.23        31.58 o                         
   2 -17   7         33.85         24.00        51.35 o                         
   3 -17   7         20.96        107.04        50.31 o                         
   4 -17   7        272.45        395.25        75.13 o                         
  -6 -16   7          0.77        -30.86        20.58 o                         
  -5 -16   7         59.85         31.88        27.86 o                         
  -4 -16   7          1.96          7.49        20.04 o                         
  -3 -16   7        400.36        348.87        43.69 o                         
  -2 -16   7        181.17        243.39        25.32 o                         
  -1 -16   7          2.00         15.85        16.29 o                         
   0 -16   7        117.87         83.58        32.75 o                         
   1 -16   7         45.60         61.51        49.45 o                         
   2 -16   7         77.72         90.48        57.06 o                         
   3 -16   7          0.29         47.52        49.45 o                         
   4 -16   7          2.32         86.29        77.03 o                         
   5 -16   7          0.01         63.14       123.63 o                         
  -6 -15   7         34.32        -21.19        50.40 o                         
  -5 -15   7          1.84         19.16        26.80 o                         
  -4 -15   7         24.25         38.77        25.99 o                         
  -3 -15   7         11.61        -25.18        17.45 o                         
  -2 -15   7         70.97        150.87        24.72 o                         
  -1 -15   7         72.38        124.36        23.67 o                         
   0 -15   7         66.80         39.22        25.81 o                         
   1 -15   7          0.35         59.29        50.58 o                         
   2 -15   7        160.71         82.49        46.60 o                         
   3 -15   7          0.91        -11.41        53.26 o                         
   4 -15   7         10.39        -18.44        30.85 o                         
   5 -15   7          0.03         34.97       131.24 o                         
   6 -15   7          6.55          7.91        48.50 o                         
  -7 -14   7          6.00        -13.05        34.74 o                         
  -6 -14   7        120.50         84.07        25.68 o                         
  -5 -14   7         10.10         12.65        24.21 o                         
  -4 -14   7         22.92        -10.89        33.28 o                         
  -3 -14   7          2.11         19.53        14.78 o                         
  -2 -14   7        122.40        125.66        19.10 o                         
  -1 -14   7          0.68        -10.82        14.63 o                         
   0 -14   7         23.18         20.17        17.79 o                         
   1 -14   7         15.78         11.10        31.76 o                         
   2 -14   7         77.15         68.73        37.15 o                         
   3 -14   7          8.98          8.26        27.55 o                         
   4 -14   7         63.44         61.62        32.19 o                         
   5 -14   7         17.39        -22.94        44.32 o                         
   6 -14   7         71.67        103.25        69.42 o                         
   7 -14   7          0.09         63.24        54.46 o                         
  -8 -13   7          9.01          4.65        28.77 o                         
  -7 -13   7          0.00         -5.24        29.98 o                         
  -6 -13   7         77.01        142.51        19.55 o                         
  -5 -13   7         11.90         13.31        32.33 o                         
  -4 -13   7        195.69         89.92        13.67 o                         
  -3 -13   7         13.81          9.66        11.91 o                         
  -2 -13   7         88.90         87.05        17.88 o                         
  -1 -13   7        479.61        524.71        28.07 o                         
   0 -13   7         10.74         14.52         8.86 o                         
   1 -13   7         26.90         12.12        12.23 o                         
   2 -13   7        148.36         86.82        26.55 o                         
   3 -13   7         29.11         18.16        13.59 o                         
   4 -13   7        123.83         72.31        29.37 o                         
   5 -13   7         99.88         95.21        26.13 o                         
   6 -13   7          2.31         39.15        34.24 o                         
   7 -13   7        182.65        147.79        42.56 o                         
   8 -13   7        117.16        222.12        57.78 o                         
  -8 -12   7         63.66         55.96        47.71 o                         
  -7 -12   7        153.22        135.01        36.20 o                         
  -6 -12   7          4.11        -11.03        12.40 o
[truncated: 479,116 more chars]
